# Supplementary material for: Integrated data analysis reveals potential drivers and pathways disrupted by DNA methylation in papillary thyroid carcinomas
Source: Clin Epigenetics. 2017 May 2;9:45. doi: 10.1186/s13148-017-0346-2 (PMC5414166; doi:10.1186/s13148-017-0346-2)
Supplement: Supplementary file 2 — Methylation data analysis in our cohort of PTC samples and in the TCGA database. Legend. FGD functional genomic distribution, CHR chromosome, DMR differential methylation region, RDMR reprogramming-specific differentially methylated region, CDMR cancer-specific differentially methylated region, ND not described. (XLSX 928 kb) [file 13148_2017_346_MOESM2_ESM.xlsx]

## Sheet: Table S1
PROBE ID	GENE SYMBOL	GENE NAME	FGD	CHR	CpG CONTENT	DMR	ENHANCER	INTERNAL DATA RESULTS			TCGA DATABASE
								DELTA BETA	P.Value	adj.P.Val	DELTA BETA	P.Value	FDR
cg20834178	TBC1D14;TBC1D14	TBC1 domain family, member 14	BODY;BODY	4	Open Sea	-	YES	-0.497404	1.01564e-21	4.58577e-16	-0.487576	< 1E-07	< 1E-07
cg11228682	ATXN1;ATXN1	ataxin 1	BODY;BODY	6	Open Sea	DMR	YES	-0.495574	1.04966e-19	4.73938e-14	-0.52787	< 1E-07	< 1E-07
cg13606889	SORL1	sortilin-related receptor, L(DLR class) A repeats containing	BODY	11	Open Sea	-	YES	-0.472508	1.21927e-20	5.50516e-15	-0.469004	< 1E-07	< 1E-07
cg03301058	GABRR2	gamma-aminobutyric acid (GABA) A receptor, rho 2	BODY	6	Open Sea	DMR	YES	-0.472027	4.13526e-20	1.86713e-14	NA	NA	NA
cg06433467	ND	-	INTERGENIC	5	Open Sea	DMR	NO	-0.47065	8.81002e-21	3.97785e-15	-0.41534	< 1E-07	< 1E-07
cg23883632	ND	-	INTERGENIC	14	Open Sea	-	YES	-0.469182	2.36778e-18	1.06909e-12	NA	NA	NA
cg26182406	ND	-	INTERGENIC	14	S SHELF	-	NO	-0.467549	3.23124e-21	1.45895e-15	NA	NA	NA
cg11868461	ND	-	INTERGENIC	17	Open Sea	DMR	NO	-0.466551	1.1457e-17	5.17301e-12	-0.427338	< 1E-07	< 1E-07
cg13591783	ANXA1	annexin A1	5'UTR	9	Open Sea	-	NO	-0.464601	4.6304e-18	2.09069e-12	NA	NA	NA
cg07388969	ND	-	INTERGENIC	15	Open Sea	-	YES	-0.463078	7.68473e-22	3.46976e-16	-0.46297	< 1E-07	< 1E-07
cg03731202	ND	-	INTERGENIC	1	Open Sea	DMR	NO	-0.456697	4.52376e-23	2.04254e-17	-0.375325	< 1E-07	< 1E-07
cg14016418	ND	-	INTERGENIC	2	Open Sea	-	YES	-0.449574	2.91086e-19	1.31429e-13	NA	NA	NA
cg18458509	SLC22A18AS;SLC22A18	solute carrier family 22 (organic cation transporter), member 18 antisense	BODY;TSS1500	11	N_Shelf	-	YES	-0.448122	2.76845e-21	1.24999e-15	-0.46997	< 1E-07	< 1E-07
cg09410512	ND	-	INTERGENIC	2	Open Sea	DMR	YES	-0.447533	1.26221e-19	5.69905e-14	-0.395962	< 1E-07	< 1E-07
cg09126279	ND	-	INTERGENIC	4	Open Sea	-	YES	-0.446524	1.91617e-21	8.6518e-16	-0.490641	< 1E-07	< 1E-07
cg26530485	LUZP1;LUZP1	leucine zipper protein 1	TSS1500;TSS1500	1	Open Sea	-	NO	-0.443997	1.19326e-19	5.38775e-14	-0.485839	< 1E-07	< 1E-07
cg09968361	SERPINA1;SERPINA1;SERPINA1;SERPINA1;SERPINA1;SERPINA1;SERPINA1;SERPINA1;SERPINA1;SERPINA1;SERPINA1	serpin peptidase inhibitor, clade A (alpha-1 antiproteinase, antitrypsin), member 1	5'UTR;5'UTR;5'UTR;5'UTR;5'UTR;5'UTR;TSS200;5'UTR;5'UTR;5'UTR;5'UTR	14	Open Sea	-	YES	-0.443411	1.3034e-19	5.88503e-14	-0.421742	< 1E-07	< 1E-07
cg10077746	DUSP6;DUSP6	dual specificity phosphatase 6	BODY;BODY	12	N SHORE	RDMR	NO	-0.439937	5.0803e-18	2.29382e-12	-0.466898	< 1E-07	< 1E-07
cg08908131	KIAA1598;KIAA1598	KIAA1598	BODY;BODY	10	Open Sea	-	YES	-0.439781	1.11162e-18	5.01913e-13	NA	NA	NA
cg01432692	ND	-	INTERGENIC	1	Open Sea	-	YES	-0.43928	3.30379e-20	1.49171e-14	-0.420172	< 1E-07	< 1E-07
cg09501687	C5orf62	small integral membrane protein 3	BODY	5	Open Sea	-	YES	-0.437191	7.43532e-20	3.35715e-14	-0.437732	< 1E-07	< 1E-07
cg23190089	SLC22A18AS;SLC22A18	solute carrier family 22 (organic cation transporter), member 18 antisense	BODY;TSS1500	11	N_Shelf	-	YES	-0.434791	8.32059e-21	3.75686e-15	NA	NA	NA
cg03992638	CXXC5	CXXC finger protein 5	5'UTR	5	N_Shelf	-	NO	-0.434611	9.65586e-20	4.35976e-14	-0.440998	< 1E-07	< 1E-07
cg03063658	SH3RF3	SH3 domain containing ring finger 3	BODY	2	Open Sea	-	YES	-0.433813	3.85702e-20	1.7415e-14	-0.439788	< 1E-07	< 1E-07
cg06778183	MCTP1;MCTP1	multiple C2 domains, transmembrane 1	BODY;BODY	5	Open Sea	-	YES	-0.433587	8.12553e-21	3.66879e-15	-0.398772	< 1E-07	< 1E-07
cg13052638	ND	-	INTERGENIC	1	N_Shelf	-	NO	-0.432574	1.41957e-19	6.40956e-14	-0.444081	< 1E-07	< 1E-07
cg02819992	ND	-	INTERGENIC	7	Open Sea	-	YES	-0.430624	3.46099e-20	1.56269e-14	-0.485499	< 1E-07	< 1E-07
cg03613942	ND	-	INTERGENIC	5	Open Sea	-	YES	-0.430595	2.29557e-19	1.03648e-13	NA	NA	NA
cg01291854	ELK3	ELK3, ETS-domain protein (SRF accessory protein 2)	5'UTR	12	Open Sea	-	YES	-0.430504	1.9112e-20	8.62933e-15	-0.399034	< 1E-07	< 1E-07
cg20873416	ND	-	INTERGENIC	6	Open Sea	-	YES	-0.430316	9.92621e-20	4.48182e-14	-0.452944	< 1E-07	< 1E-07
cg13531667	MCC	mutated in colorectal cancers	TSS1500	5	S SHORE	-	NO	-0.429537	4.27957e-20	1.93229e-14	NA	NA	NA
cg20175702	ND	-	INTERGENIC	15	Open Sea	DMR	NO	-0.429211	1.4902e-18	6.72848e-13	-0.422137	< 1E-07	< 1E-07
cg18700744	NAA25	N(alpha)-acetyltransferase 25, NatB auxiliary subunit	BODY	12	Open Sea	-	YES	-0.428333	3.34588e-20	1.51071e-14	-0.423087	< 1E-07	< 1E-07
cg05521150	ND	-	INTERGENIC	4	Open Sea	-	YES	-0.428135	1.10995e-19	5.01156e-14	-0.511921	< 1E-07	< 1E-07
cg20968743	TSPAN18	tetraspanin 18	5'UTR	11	Open Sea	DMR	YES	-0.427221	8.23089e-20	3.71636e-14	-0.386376	< 1E-07	< 1E-07
cg01702055	ND	-	INTERGENIC	6	Open Sea	-	YES	-0.426567	1.26062e-18	5.69185e-13	-0.379417	< 1E-07	< 1E-07
cg23678594	ND	-	INTERGENIC	1	N SHORE	RDMR	YES	-0.425678	1.7588e-21	7.94121e-16	-0.391462	< 1E-07	< 1E-07
cg01668008	ND	-	INTERGENIC	8	Open Sea	-	YES	-0.425298	2.95017e-19	1.33204e-13	-0.437213	< 1E-07	< 1E-07
cg23501051	LOC100126784;NAV2;NAV2;NAV2	-	TSS1500;BODY;BODY;BODY	11	S SHORE	RDMR	YES	-0.425244	1.30229e-16	5.88002e-11	-0.462587	< 1E-07	< 1E-07
cg16578085	ND	-	INTERGENIC	4	Open Sea	-	YES	-0.424757	1.23998e-19	5.59867e-14	-0.374816	< 1E-07	< 1E-07
cg07474842	MAP3K5	mitogen-activated protein kinase kinase kinase 5	BODY	6	Open Sea	DMR	YES	-0.424642	4.03144e-20	1.82025e-14	-0.362392	< 1E-07	< 1E-07
cg06250720	ND	-	INTERGENIC	10	Open Sea	-	NO	-0.424514	9.47554e-21	4.27834e-15	-0.427177	< 1E-07	< 1E-07
cg20765408	PARP4	poly (ADP-ribose) polymerase family, member 4	5'UTR	13	N SHORE	RDMR	NO	-0.424089	1.35136e-18	6.10158e-13	-0.481513	< 1E-07	< 1E-07
cg22950831	ND	-	INTERGENIC	10	N_Shelf	-	NO	-0.423943	4.26339e-18	1.92498e-12	-0.427897	< 1E-07	< 1E-07
cg16711650	ND	-	INTERGENIC	1	Open Sea	-	YES	-0.423432	2.5205e-20	1.13804e-14	-0.41239	< 1E-07	< 1E-07
cg23537419	KCP;KCP	kielin/chordin-like protein	BODY;BODY	7	S SHELF	-	NO	-0.423288	5.61471e-18	2.53512e-12	-0.405026	< 1E-07	< 1E-07
cg16002660	LOC284009	-	BODY	17	Open Sea	RDMR	YES	-0.422944	6.85251e-18	3.09401e-12	-0.416148	< 1E-07	< 1E-07
cg03214420	C19orf61	SMG9 nonsense mediated mRNA decay factor	5'UTR	19	N SHORE	-	NO	-0.422446	9.1329e-20	4.12363e-14	NA	NA	NA
cg16163382	ND	-	INTERGENIC	2	Open Sea	-	YES	-0.420938	1.21805e-22	5.49969e-17	-0.325074	< 1E-07	< 1E-07
cg16651768	ND	-	INTERGENIC	1	Open Sea	-	YES	-0.42059	2.77456e-19	1.25275e-13	-0.441655	< 1E-07	< 1E-07
cg10835083	EPHA4	EPH receptor A4	BODY	2	Open Sea	-	YES	-0.420447	7.80334e-20	3.52332e-14	-0.418248	< 1E-07	< 1E-07
cg02192520	RDH5;RDH5	retinol dehydrogenase 5 (11-cis/9-cis)	1st EXON;5'UTR	12	S SHELF	-	NO	-0.420284	2.37455e-16	1.07214e-10	-0.502795	< 1E-07	< 1E-07
cg15903956	ND	-	INTERGENIC	15	Open Sea	-	YES	-0.419526	1.61978e-21	7.31355e-16	-0.354702	< 1E-07	< 1E-07
cg21638357	GIGYF1	GRB10 interacting GYF protein 1	BODY	7	S SHORE	-	NO	-0.419288	2.02196e-18	9.12945e-13	-0.401101	< 1E-07	< 1E-07
cg08446038	ITGA2	integrin, alpha 2 (CD49B, alpha 2 subunit of VLA-2 receptor)	BODY	5	Open Sea	-	YES	-0.418652	1.00731e-18	4.54816e-13	-0.497805	< 1E-07	< 1E-07
cg21571658	ND	-	INTERGENIC	15	Open Sea	DMR	NO	-0.417123	4.7737e-20	2.15539e-14	-0.376408	< 1E-07	< 1E-07
cg09853702	ND	-	INTERGENIC	12	Open Sea	-	YES	-0.417034	1.08362e-19	4.89269e-14	-0.416482	< 1E-07	< 1E-07
cg19408207	ZMAT3;ZMAT3	zinc finger, matrin-type 3	BODY;BODY	3	Open Sea	-	YES	-0.416791	4.03766e-19	1.82306e-13	NA	NA	NA
cg20127859	C8orf73	maestro heat-like repeat family member 6	TSS1500	8	N_Shelf	-	NO	-0.41661	1.31238e-20	5.92557e-15	-0.346226	< 1E-07	< 1E-07
cg27365701	DUSP6;DUSP6	dual specificity phosphatase 6	BODY;BODY	12	N SHORE	CDMR	NO	-0.41629	2.62327e-16	1.18444e-10	-0.497794	< 1E-07	< 1E-07
cg11294750	GPC6	glypican 6	BODY	13	Open Sea	-	YES	-0.416145	1.68942e-18	7.62796e-13	NA	NA	NA
cg19972648	KCNMA1;KCNMA1;KCNMA1;KCNMA1	potassium channel, calcium activated large conductance subfamily M alpha, member 1	BODY;BODY;BODY;BODY	10	Open Sea	-	YES	-0.415002	3.2701e-19	1.4765e-13	-0.386167	< 1E-07	< 1E-07
cg08178956	ND	-	INTERGENIC	2	Open Sea	-	YES	-0.415002	2.01462e-18	9.09631e-13	-0.545213	< 1E-07	< 1E-07
cg17600393	SNTG2	syntrophin, gamma 2	BODY	2	N SHORE	RDMR	NO	-0.414079	6.91085e-21	3.12035e-15	-0.380962	< 1E-07	< 1E-07
cg05368724	FAM178B;FAM178B	family with sequence similarity 178, member B	5'UTR;BODY	2	Open Sea	-	NO	-0.413233	4.18847e-19	1.89115e-13	-0.403709	< 1E-07	< 1E-07
cg07586956	ND	-	INTERGENIC	2	Open Sea	-	YES	-0.41296	2.21091e-22	9.98258e-17	-0.431657	< 1E-07	< 1E-07
cg27121309	ACER3	alkaline ceramidase 3	3'UTR	11	Open Sea	-	YES	-0.412794	5.75613e-16	2.59897e-10	-0.443062	< 1E-07	< 1E-07
cg08266177	ND	-	INTERGENIC	14	Open Sea	-	YES	-0.412701	8.31097e-16	3.75252e-10	-0.40974	< 1E-07	< 1E-07
cg06932535	ND	-	INTERGENIC	14	Open Sea	-	YES	-0.412689	5.83384e-18	2.63406e-12	-0.425546	< 1E-07	< 1E-07
cg02578087	C3orf32	ssu-2 homolog (C. elegans)	BODY	3	Open Sea	DMR	NO	-0.41242	4.04261e-20	1.8253e-14	-0.419887	< 1E-07	< 1E-07
cg16474118	ND	-	INTERGENIC	2	Open Sea	-	YES	-0.412232	3.01979e-19	1.36348e-13	-0.364737	< 1E-07	< 1E-07
cg17115419	ND	-	INTERGENIC	10	Open Sea	-	NO	-0.412134	2.42377e-19	1.09437e-13	-0.467552	< 1E-07	< 1E-07
cg00592695	ST3GAL1;ST3GAL1	ST3 beta-galactoside alpha-2,3-sialyltransferase 1	5'UTR;5'UTR	8	Open Sea	-	YES	-0.411598	1.26371e-15	5.70582e-10	-0.433803	< 1E-07	< 1E-07
cg16479476	ND	-	INTERGENIC	6	Open Sea	-	YES	-0.411002	1.61505e-17	7.29217e-12	-0.430344	< 1E-07	< 1E-07
cg01665118	BTF3L1	basic transcription factor 3 pseudogene 11	BODY	13	Open Sea	-	NO	-0.410678	6.6385e-18	2.99738e-12	-0.534385	< 1E-07	< 1E-07
cg03064100	ND	-	INTERGENIC	2	Open Sea	-	YES	-0.410418	4.08965e-21	1.84653e-15	-0.392928	< 1E-07	< 1E-07
cg02166842	EGFR;EGFR;EGFR;EGFR	epidermal growth factor receptor	BODY;BODY;BODY;BODY	7	Open Sea	-	YES	-0.410232	7.39442e-20	3.33868e-14	-0.397951	< 1E-07	< 1E-07
cg14404418	ND	-	INTERGENIC	1	N SHORE	-	NO	-0.409997	1.67811e-19	7.57691e-14	-0.438583	< 1E-07	< 1E-07
cg19303524	GRIP1	glutamate receptor interacting protein 1	BODY	12	Open Sea	-	YES	-0.40938	5.1317e-19	2.31703e-13	-0.311973	< 1E-07	< 1E-07
cg02325250	CSF2	colony stimulating factor 2 (granulocyte-macrophage)	TSS200	5	Open Sea	-	YES	-0.409189	2.01934e-22	9.11761e-17	-0.354214	< 1E-07	< 1E-07
cg03280622	PLEC1;PLEC1;PLEC1;PLEC1	plectin	BODY;BODY;BODY;BODY	8	N SHORE	RDMR	YES	-0.408829	2.60314e-18	1.17535e-12	-0.377479	< 1E-07	< 1E-07
cg02927679	DUSP5	dual specificity phosphatase 5	BODY	10	S SHORE	RDMR	NO	-0.406911	2.08594e-17	9.41832e-12	-0.41817	< 1E-07	< 1E-07
cg05696969	SH3RF2	SH3 domain containing ring finger 2	BODY	5	Open Sea	-	YES	-0.40691	1.82958e-20	8.26081e-15	-0.389804	< 1E-07	< 1E-07
cg12435551	SPAG17	sperm associated antigen 17	BODY	1	Open Sea	-	YES	-0.406619	1.67477e-18	7.56183e-13	-0.407772	< 1E-07	< 1E-07
cg19311375	EPAS1	endothelial PAS domain protein 1	BODY	2	Open Sea	-	YES	-0.405905	6.86874e-17	3.10133e-11	-0.43967	< 1E-07	< 1E-07
cg20434422	UOX	urate oxidase, pseudogene	BODY	1	Open Sea	-	YES	-0.404962	7.55668e-19	3.41195e-13	NA	NA	NA
cg23752651	TNFRSF1A	tumor necrosis factor receptor superfamily, member 1A	BODY	12	Open Sea	-	NO	-0.404585	1.10044e-17	4.96863e-12	-0.499171	< 1E-07	< 1E-07
cg05101437	CDK6;CDK6	cyclin-dependent kinase 6	BODY;BODY	7	Open Sea	-	YES	-0.403317	1.15952e-18	5.23539e-13	-0.424573	< 1E-07	< 1E-07
cg03851835	SLC35F2	solute carrier family 35, member F2	BODY	11	Open Sea	-	YES	-0.403076	1.04923e-20	4.73743e-15	-0.359729	< 1E-07	< 1E-07
cg23560676	NSMCE2	non-SMC element 2, MMS21 homolog (S. cerevisiae)	BODY	8	Open Sea	-	YES	-0.402759	3.83542e-15	1.73175e-09	-0.4079	< 1E-07	< 1E-07
cg09220326	CDCP1;CDCP1	CUB domain containing protein 1	BODY;BODY	3	Open Sea	-	YES	-0.402373	5.75948e-17	2.60048e-11	-0.423386	< 1E-07	< 1E-07
cg03221073	HMCN1;MIR548F1	hemicentin 1	BODY;BODY	1	Open Sea	-	YES	-0.402372	8.23394e-20	3.71774e-14	-0.330196	< 1E-07	< 1E-07
cg02849507	ND	-	INTERGENIC	16	Open Sea	-	YES	-0.401614	2.23489e-20	1.00908e-14	-0.383568	< 1E-07	< 1E-07
cg00233633	CPVL;CPVL	carboxypeptidase, vitellogenic-like	BODY;BODY	7	Open Sea	-	YES	-0.401042	1.002e-19	4.52418e-14	-0.346099	< 1E-07	< 1E-07
cg20513418	ND	-	INTERGENIC	8	S SHORE	-	NO	-0.400887	1.9894e-19	8.98242e-14	NA	NA	NA
cg19773937	FGGY;FGGY	FGGY carbohydrate kinase domain containing	BODY;BODY	1	Open Sea	-	YES	-0.400236	1.02978e-16	4.64958e-11	-0.435506	< 1E-07	< 1E-07
cg26438942	ND	-	INTERGENIC	15	Open Sea	-	YES	-0.399959	7.8106e-18	3.52659e-12	-0.416323	< 1E-07	< 1E-07
cg04279411	ND	-	INTERGENIC	1	Open Sea	-	YES	-0.399521	1.3878e-18	6.2661e-13	NA	NA	NA
cg14643399	ND	-	INTERGENIC	13	Open Sea	-	YES	-0.399334	6.5204e-19	2.94405e-13	-0.376296	< 1E-07	< 1E-07
cg24501758	ND	-	INTERGENIC	4	Open Sea	-	YES	-0.398046	3.00007e-16	1.35457e-10	NA	NA	NA
cg23542902	ND	-	INTERGENIC	3	Open Sea	-	YES	-0.39754	1.64783e-19	7.4402e-14	-0.342147	< 1E-07	< 1E-07
cg24116380	ND	-	INTERGENIC	5	Open Sea	-	YES	-0.39735	4.90873e-17	2.21636e-11	-0.345925	< 1E-07	< 1E-07
cg16429725	KIFC3;KIFC3;KIFC3	kinesin family member C3	BODY;BODY;BODY	16	S SHELF	-	YES	-0.396991	3.68779e-19	1.66509e-13	-0.379229	< 1E-07	< 1E-07
cg14836555	ND	-	INTERGENIC	14	S SHELF	-	NO	-0.395709	1.70951e-20	7.71868e-15	-0.389015	< 1E-07	< 1E-07
cg18758433	RPTOR;RPTOR	regulatory associated protein of MTOR, complex 1	BODY;BODY	17	Open Sea	-	YES	-0.39473	2.02563e-20	9.14601e-15	-0.513455	< 1E-07	< 1E-07
cg10907912	STK17B	serine/threonine kinase 17b	BODY	2	Open Sea	-	YES	-0.394383	2.88898e-21	1.30441e-15	-0.329961	< 1E-07	< 1E-07
cg00864954	SF3B3	splicing factor 3b, subunit 3, 130kDa	BODY	16	Open Sea	-	YES	-0.39404	1.80075e-19	8.13063e-14	-0.390441	< 1E-07	< 1E-07
cg17486314	BACH2;BACH2	BTB and CNC homology 1, basic leucine zipper transcription factor 2	5'UTR;5'UTR	6	Open Sea	-	YES	-0.394021	9.36319e-22	4.22761e-16	NA	NA	NA
cg20769856	ND	-	INTERGENIC	13	Open Sea	-	YES	-0.393616	7.15527e-20	3.2307e-14	-0.413999	< 1E-07	< 1E-07
cg19791637	ND	-	INTERGENIC	2	Open Sea	-	YES	-0.393514	1.76201e-19	7.95571e-14	-0.371124	< 1E-07	< 1E-07
cg22717825	PLA2G2E	phospholipase A2, group IIE	TSS200	1	Open Sea	-	NO	-0.3934	8.6112e-19	3.88808e-13	-0.358929	< 1E-07	< 1E-07
cg02723774	MYO1C;MYO1C;MYO1C	myosin IC	BODY;BODY;BODY	17	N_Shelf	-	NO	-0.392809	1.82408e-18	8.23597e-13	-0.372478	< 1E-07	< 1E-07
cg09290175	ND	-	INTERGENIC	22	Island	-	NO	-0.392744	1.7241e-17	7.78454e-12	-0.382655	< 1E-07	< 1E-07
cg27227804	CLEC16A	C-type lectin domain family 16, member A	BODY	16	Open Sea	-	YES	-0.392136	1.97307e-17	8.90868e-12	-0.414185	< 1E-07	< 1E-07
cg18560915	LNX1	ligand of numb-protein X 1, E3 ubiquitin protein ligase	BODY	4	Open Sea	-	YES	-0.39197	2.8205e-20	1.2735e-14	NA	NA	NA
cg05471495	ND	-	INTERGENIC	2	Open Sea	-	YES	-0.391946	3.29015e-17	1.48555e-11	-0.48345	< 1E-07	< 1E-07
cg10820936	MREG	melanoregulin	BODY	2	Open Sea	-	YES	-0.391481	1.73777e-20	7.84629e-15	-0.461625	< 1E-07	< 1E-07
cg09043214	TNFRSF1A	tumor necrosis factor receptor superfamily, member 1A	BODY	12	S SHELF	-	NO	-0.391054	3.31671e-19	1.49754e-13	-0.513391	< 1E-07	< 1E-07
cg03229682	PC;PC	pyruvate carboxylase	5'UTR;5'UTR	11	N SHORE	-	NO	-0.391037	5.44564e-18	2.45878e-12	NA	NA	NA
cg26613811	ND	-	INTERGENIC	7	Open Sea	DMR	YES	-0.390939	8.84175e-20	3.99217e-14	-0.412659	< 1E-07	< 1E-07
cg25956089	MECOM;MECOM;MECOM;MECOM;MECOM;MECOM	MDS1 and EVI1 complex locus	BODY;BODY;BODY;BODY;BODY;BODY	3	Open Sea	-	YES	-0.390928	7.82399e-20	3.53264e-14	NA	NA	NA
cg06529600	ND	-	INTERGENIC	6	Open Sea	-	YES	-0.390752	9.26914e-18	4.18515e-12	-0.509218	< 1E-07	< 1E-07
cg14009561	TNFRSF1A	tumor necrosis factor receptor superfamily, member 1A	BODY	12	Open Sea	-	NO	-0.39051	1.9427e-18	8.77156e-13	-0.374248	< 1E-07	< 1E-07
cg00610577	ETV6	ets variant 6	BODY	12	Open Sea	-	YES	-0.390413	1.744e-18	7.87441e-13	-0.548097	< 1E-07	< 1E-07
cg23030853	ND	-	INTERGENIC	13	Open Sea	-	YES	-0.390341	4.97712e-19	2.24724e-13	-0.429899	< 1E-07	< 1E-07
cg00950718	CCDC19	cilia and flagella associated protein 45	BODY	1	Open Sea	-	YES	-0.390144	1.16424e-19	5.2567e-14	-0.359407	< 1E-07	< 1E-07
cg02459543	ND	-	INTERGENIC	8	N_Shelf	-	NO	-0.389843	1.05392e-18	4.7586e-13	-0.398695	< 1E-07	< 1E-07
cg21118367	C1orf21	chromosome 1 open reading frame 21	BODY	1	Open Sea	-	YES	-0.389401	1.38165e-19	6.23834e-14	-0.384518	< 1E-07	< 1E-07
cg27549186	TIMP2	TIMP metallopeptidase inhibitor 2	BODY	17	Open Sea	-	YES	-0.389263	3.20808e-17	1.44849e-11	-0.358512	< 1E-07	< 1E-07
cg11421182	BLCAP;BLCAP;BLCAP;BLCAP;BLCAP	bladder cancer associated protein	5'UTR;TSS1500;5'UTR;5'UTR;5'UTR	20	N_Shelf	-	NO	-0.389003	3.01006e-20	1.35908e-14	-0.359087	< 1E-07	< 1E-07
cg04658021	PER1	period circadian clock 1	TSS1500	17	S SHORE	RDMR	YES	-0.388925	3.78597e-17	1.70942e-11	-0.429641	< 1E-07	< 1E-07
cg14701867	ZNF365;ZNF365	zinc finger protein 365	BODY;BODY	10	Open Sea	-	YES	-0.388892	7.9939e-17	3.60936e-11	-0.384653	< 1E-07	< 1E-07
cg07677157	ND	-	INTERGENIC	12	Open Sea	-	YES	-0.388702	9.08238e-19	4.10082e-13	-0.343279	< 1E-07	< 1E-07
cg25127692	IGF2BP2;IGF2BP2	insulin-like growth factor 2 mRNA binding protein 2	BODY;BODY	3	Open Sea	-	YES	-0.388508	1.15492e-16	5.21462e-11	NA	NA	NA
cg14042308	RIN1	Ras and Rab interactor 1	TSS1500	11	S SHELF	-	NO	-0.387529	2.33846e-18	1.05585e-12	-0.360761	< 1E-07	< 1E-07
cg16365424	ND	-	INTERGENIC	1	Open Sea	-	YES	-0.387314	1.8984e-16	8.57156e-11	-0.392668	< 1E-07	< 1E-07
cg14088282	ND	-	INTERGENIC	1	Open Sea	-	YES	-0.387151	7.37925e-18	3.33184e-12	NA	NA	NA
cg02225720	ITGAE	integrin, alpha E (antigen CD103, human mucosal lymphocyte antigen 1; alpha polypeptide)	BODY	17	N_Shelf	-	NO	-0.386704	1.2144e-20	5.48321e-15	-0.433565	< 1E-07	< 1E-07
cg26247168	TRIM29	tripartite motif containing 29	BODY	11	Open Sea	-	NO	-0.386634	1.95721e-16	8.83709e-11	-0.506466	< 1E-07	< 1E-07
cg00432953	ND	-	INTERGENIC	3	N SHORE	-	NO	-0.386543	3.20128e-16	1.44542e-10	-0.466563	< 1E-07	< 1E-07
cg09049451	ND	-	INTERGENIC	11	Open Sea	-	YES	-0.38646	1.26999e-16	5.7342e-11	-0.404692	< 1E-07	< 1E-07
cg20676788	ND	-	INTERGENIC	13	Open Sea	-	YES	-0.3864	2.79348e-17	1.26129e-11	NA	NA	NA
cg05191839	ND	-	INTERGENIC	13	Open Sea	-	YES	-0.385561	7.35921e-19	3.32279e-13	-0.341024	< 1E-07	< 1E-07
cg03663556	ND	-	INTERGENIC	7	Open Sea	-	YES	-0.385462	2.7246e-20	1.23019e-14	-0.316264	< 1E-07	< 1E-07
cg22716262	MPP7	membrane protein, palmitoylated 7 (MAGUK p55 subfamily member 7)	BODY	10	Open Sea	-	YES	-0.385065	5.9269e-18	2.67608e-12	-0.344936	< 1E-07	< 1E-07
cg08418872	TNFRSF1A	tumor necrosis factor receptor superfamily, member 1A	BODY	12	Open Sea	-	NO	-0.384323	1.07388e-20	4.8487e-15	-0.41888	< 1E-07	< 1E-07
cg09429735	EIF4E3;EIF4E3;EIF4E3;EIF4E3	eukaryotic translation initiation factor 4E family member 3	BODY;5'UTR;5'UTR;5'UTR	3	Open Sea	-	YES	-0.384167	7.32749e-20	3.30846e-14	-0.457567	< 1E-07	< 1E-07
cg14971574	ERC1;ERC1;ERC1;ERC1;ERC1	ELKS/RAB6-interacting/CAST family member 1	BODY;BODY;BODY;BODY;BODY	12	Open Sea	-	YES	-0.384102	6.83632e-15	3.08669e-09	NA	NA	NA
cg25270178	ND	-	INTERGENIC	22	Open Sea	DMR	NO	-0.384097	5.72453e-19	2.58471e-13	-0.376024	< 1E-07	< 1E-07
cg01923775	PALLD;PALLD;PALLD	palladin, cytoskeletal associated protein	BODY;BODY;BODY	4	Open Sea	-	YES	-0.384084	1.00884e-17	4.55506e-12	NA	NA	NA
cg17939585	PLXNB2	plexin B2	TSS1500	22	S SHORE	-	NO	-0.383714	6.7402e-17	3.0433e-11	-0.410834	< 1E-07	< 1E-07
cg18661379	SUFU	suppressor of fused homolog (Drosophila)	3'UTR	10	Open Sea	-	YES	-0.383672	6.70491e-20	3.02736e-14	-0.338851	< 1E-07	< 1E-07
cg02743878	DHRS9;DHRS9;DHRS9;DHRS9	dehydrogenase/reductase (SDR family) member 9	TSS1500;5'UTR;5'UTR;5'UTR	2	Open Sea	-	NO	-0.383509	8.13834e-20	3.67457e-14	-0.311671	< 1E-07	< 1E-07
cg19889066	ND	-	INTERGENIC	5	N SHORE	-	NO	-0.383436	2.87517e-19	1.29818e-13	-0.431555	< 1E-07	< 1E-07
cg05068848	ND	-	INTERGENIC	4	Open Sea	-	YES	-0.383176	5.18251e-19	2.33998e-13	-0.446886	< 1E-07	< 1E-07
cg22918434	ND	-	INTERGENIC	12	Open Sea	-	YES	-0.383137	7.62712e-17	3.44375e-11	-0.455846	< 1E-07	< 1E-07
cg27183818	ND	-	INTERGENIC	1	Open Sea	-	YES	-0.382993	4.77628e-19	2.15656e-13	-0.351577	< 1E-07	< 1E-07
cg13289884	CDKN1B	cyclin-dependent kinase inhibitor 1B (p27, Kip1)	3'UTR	12	S SHORE	-	NO	-0.382984	1.05731e-17	4.77392e-12	-0.494135	< 1E-07	< 1E-07
cg02697979	ABTB2	ankyrin repeat and BTB (POZ) domain containing 2	BODY	11	Open Sea	-	YES	-0.382832	3.54274e-18	1.5996e-12	-0.370299	< 1E-07	< 1E-07
cg00306951	ND	-	INTERGENIC	2	Open Sea	-	YES	-0.382783	3.57227e-17	1.61293e-11	NA	NA	NA
cg07220152	ND	-	INTERGENIC	6	Open Sea	-	YES	-0.382616	3.80591e-19	1.71842e-13	-0.314189	< 1E-07	< 1E-07
cg00068038	CRIM1	cysteine rich transmembrane BMP regulator 1 (chordin-like)	BODY	2	Open Sea	-	YES	-0.382564	8.71742e-19	3.93604e-13	-0.33305	< 1E-07	< 1E-07
cg17243643	RDH5;RDH5	retinol dehydrogenase 5 (11-cis/9-cis)	1st EXON;5'UTR	12	S SHELF	-	NO	-0.38238	1.01495e-15	4.58266e-10	-0.450361	< 1E-07	< 1E-07
cg02544257	FUK	fucokinase	BODY	16	S SHELF	-	YES	-0.382347	8.67445e-18	3.91664e-12	-0.290334	< 1E-07	< 1E-07
cg07551060	GRK5	G protein-coupled receptor kinase 5	BODY	10	Open Sea	-	YES	-0.382239	7.32252e-19	3.30622e-13	-0.340399	< 1E-07	< 1E-07
cg11093142	RCBTB2	regulator of chromosome condensation (RCC1) and BTB (POZ) domain containing protein 2	BODY	13	Open Sea	-	YES	-0.381791	1.47803e-19	6.6735e-14	-0.412596	< 1E-07	< 1E-07
cg01076495	ECM1;ECM1;ECM1;ECM1	extracellular matrix protein 1	1st EXON;1st EXON;5'UTR;5'UTR	1	Open Sea	-	NO	-0.381706	9.38574e-19	4.23779e-13	NA	NA	NA
cg07948480	ND	-	INTERGENIC	2	Open Sea	-	YES	-0.381302	7.14489e-19	3.22602e-13	-0.345079	< 1E-07	< 1E-07
cg05582286	ND	-	INTERGENIC	11	Open Sea	-	YES	-0.380979	3.80052e-17	1.71599e-11	NA	NA	NA
cg25236791	WDR82	WD repeat domain 82	BODY	3	Open Sea	-	NO	-0.380864	9.03429e-18	4.07911e-12	-0.470091	< 1E-07	< 1E-07
cg11033617	RASGEF1C	RasGEF domain family, member 1C	BODY	5	N SHORE	-	NO	-0.380856	1.74121e-20	7.86179e-15	-0.337173	< 1E-07	< 1E-07
cg10316899	MACF1	microtubule-actin crosslinking factor 1	BODY	1	Open Sea	-	YES	-0.380813	2.63912e-19	1.1916e-13	-0.373908	< 1E-07	< 1E-07
cg18655369	ND	-	INTERGENIC	19	S SHELF	-	NO	-0.380568	2.07461e-16	9.36714e-11	NA	NA	NA
cg25043986	ND	-	INTERGENIC	10	Open Sea	-	YES	-0.380447	1.86167e-16	8.40569e-11	-0.406517	< 1E-07	< 1E-07
cg06817454	ND	-	INTERGENIC	1	Open Sea	-	YES	-0.380355	1.60148e-19	7.23089e-14	-0.325999	< 1E-07	< 1E-07
cg08419450	ND	-	INTERGENIC	10	Open Sea	-	YES	-0.37988	1.1065e-17	4.99599e-12	-0.389757	< 1E-07	< 1E-07
cg00409126	ND	-	INTERGENIC	5	Open Sea	-	NO	-0.379807	9.29134e-21	4.19517e-15	NA	NA	NA
cg03577157	RNU5E;SSBP2;RNU5D	RNA, U5E small nuclear 1	BODY;3'UTR;BODY	5	Open Sea	-	YES	-0.379472	2.04118e-19	9.2162e-14	-0.331366	< 1E-07	< 1E-07
cg13058457	ND	-	INTERGENIC	15	Open Sea	DMR	YES	-0.378598	4.63018e-16	2.09059e-10	-0.366766	< 1E-07	< 1E-07
cg07573020	ANKH	ANKH inorganic pyrophosphate transport regulator	3'UTR	5	Open Sea	-	YES	-0.378568	1.23069e-19	5.55676e-14	-0.386469	< 1E-07	< 1E-07
cg01463644	ND	-	INTERGENIC	16	Open Sea	-	YES	-0.378449	2.06112e-17	9.30624e-12	-0.354406	< 1E-07	< 1E-07
cg01343313	ND	-	INTERGENIC	6	Open Sea	-	YES	-0.378409	1.4975e-19	6.76141e-14	NA	NA	NA
cg16861964	CHST11	carbohydrate (chondroitin 4) sulfotransferase 11	BODY	12	Open Sea	-	YES	-0.378297	1.14797e-16	5.18322e-11	-0.446097	< 1E-07	< 1E-07
cg14082893	ND	-	INTERGENIC	15	Open Sea	-	YES	-0.378022	1.82503e-20	8.24027e-15	-0.351032	< 1E-07	< 1E-07
cg25928474	ABCC3;ABCC3	ATP-binding cassette, sub-family C (CFTR/MRP), member 3	BODY;BODY	17	S SHELF	-	NO	-0.378015	1.30185e-19	5.87805e-14	-0.345787	< 1E-07	< 1E-07
cg07495389	MAPRE3	microtubule-associated protein, RP/EB family, member 3	5'UTR	2	Open Sea	-	YES	-0.377956	5.75642e-19	2.59911e-13	NA	NA	NA
cg25063165	ND	-	INTERGENIC	6	Open Sea	-	YES	-0.377789	6.73674e-22	3.04173e-16	-0.293702	< 1E-07	< 1E-07
cg26531231	CHRNA9	cholinergic receptor, nicotinic, alpha 9 (neuronal)	TSS1500	4	Open Sea	-	YES	-0.377505	6.21377e-16	2.8056e-10	-0.395545	< 1E-07	< 1E-07
cg09425279	ND	-	INTERGENIC	16	N_Shelf	-	NO	-0.377277	2.34769e-17	1.06001e-11	NA	NA	NA
cg24033742	ND	-	INTERGENIC	1	Open Sea	-	NO	-0.377103	1.53287e-16	6.92112e-11	-0.382242	< 1E-07	< 1E-07
cg16582517	BHLHE40	basic helix-loop-helix family, member e40	3'UTR	3	S SHORE	RDMR	NO	-0.377042	7.27552e-19	3.285e-13	-0.374137	< 1E-07	< 1E-07
cg17220055	HIVEP3;HIVEP3	human immunodeficiency virus type I enhancer binding protein 3	5'UTR;5'UTR	1	Open Sea	-	YES	-0.376811	2.0242e-17	9.13956e-12	-0.343916	< 1E-07	< 1E-07
cg10187713	ND	-	INTERGENIC	20	N SHORE	CDMR	NO	-0.376424	8.36874e-16	3.77861e-10	-0.4168	< 1E-07	< 1E-07
cg02484352	PDLIM4;PDLIM4	PDZ and LIM domain 4	BODY;BODY	5	Open Sea	-	YES	-0.376336	5.093e-17	2.29956e-11	-0.355095	< 1E-07	< 1E-07
cg08327038	CIRH1A	cirrhosis, autosomal recessive 1A (cirhin)	BODY	16	Open Sea	-	YES	-0.376305	2.07526e-16	9.3701e-11	-0.422223	< 1E-07	< 1E-07
cg15668538	TTC19	tetratricopeptide repeat domain 19	3'UTR	17	Open Sea	-	NO	-0.376231	6.21906e-21	2.80799e-15	-0.385229	< 1E-07	< 1E-07
cg14753094	HSD17B12	hydroxysteroid (17-beta) dehydrogenase 12	BODY	11	Open Sea	-	YES	-0.37538	1.15129e-15	5.19821e-10	-0.392523	< 1E-07	< 1E-07
cg15530112	ND	-	INTERGENIC	14	Open Sea	-	YES	-0.375131	2.01841e-16	9.11342e-11	NA	NA	NA
cg16233797	ND	-	INTERGENIC	2	Open Sea	-	YES	-0.374822	2.4527e-16	1.10743e-10	-0.418232	< 1E-07	< 1E-07
cg13718141	SHB	Src homology 2 domain containing adaptor protein B	BODY	9	Open Sea	-	YES	-0.374684	2.21936e-18	1.00207e-12	-0.416771	< 1E-07	< 1E-07
cg00664697	ND	-	INTERGENIC	16	Open Sea	DMR	NO	-0.374672	1.98868e-22	8.97917e-17	-0.379211	< 1E-07	< 1E-07
cg17796511	TMEM39B	transmembrane protein 39B	BODY	1	Open Sea	-	YES	-0.374528	1.9452e-16	8.78287e-11	NA	NA	NA
cg21637761	CYTSB;CYTSB;CYTSB;CYTSB	sperm antigen with calponin homology and coiled-coil domains 1	BODY;BODY;BODY;BODY	17	Open Sea	-	YES	-0.374463	9.79372e-18	4.422e-12	-0.33048	< 1E-07	< 1E-07
cg15244778	ND	-	INTERGENIC	11	Open Sea	-	YES	-0.374347	1.87646e-15	8.47248e-10	-0.396553	< 1E-07	< 1E-07
cg16554447	C6orf142	muscular LMNA-interacting protein	BODY	6	Open Sea	-	YES	-0.373886	3.9443e-18	1.78091e-12	-0.402363	< 1E-07	< 1E-07
cg16001422	PLEC1;PLEC1;PLEC1;PLEC1	plectin	BODY;BODY;BODY;BODY	8	N SHORE	RDMR	YES	-0.373849	9.24218e-18	4.17297e-12	-0.327748	< 1E-07	< 1E-07
cg02566391	IL12RB2	interleukin 12 receptor, beta 2	BODY	1	Open Sea	-	YES	-0.373528	2.50315e-19	1.13021e-13	-0.297111	< 1E-07	< 1E-07
cg03795574	IGF1R	insulin-like growth factor 1 receptor	BODY	15	Open Sea	-	YES	-0.373416	1.90969e-20	8.6225e-15	-0.416069	< 1E-07	< 1E-07
cg02126235	SERPINA1;SERPINA1;SERPINA1;SERPINA1;SERPINA1;SERPINA1;SERPINA1;SERPINA1;SERPINA1;SERPINA1;SERPINA1;SERPINA1	serpin peptidase inhibitor, clade A (alpha-1 antiproteinase, antitrypsin), member 1	5'UTR;5'UTR;5'UTR;5'UTR;5'UTR;5'UTR;5'UTR;5'UTR;5'UTR;5'UTR;1st EXON;5'UTR	14	Open Sea	-	YES	-0.373232	3.83987e-18	1.73376e-12	-0.367217	< 1E-07	< 1E-07
cg12048331	WDR82	WD repeat domain 82	BODY	3	Open Sea	-	NO	-0.373168	1.74824e-18	7.89357e-13	-0.448347	< 1E-07	< 1E-07
cg01380194	ARAP1	ArfGAP with RhoGAP domain, ankyrin repeat and PH domain 1	5'UTR	11	Open Sea	-	YES	-0.373122	1.7724e-17	8.00263e-12	-0.432384	< 1E-07	< 1E-07
cg21628504	ND	-	INTERGENIC	6	Open Sea	-	YES	-0.373014	2.29559e-16	1.03649e-10	-0.379104	< 1E-07	< 1E-07
cg06937927	ND	-	INTERGENIC	8	Open Sea	-	YES	-0.372857	2.13977e-18	9.66134e-13	NA	NA	NA
cg26195358	NPAS3;NPAS3;NPAS3;NPAS3	neuronal PAS domain protein 3	BODY;BODY;BODY;BODY	14	Open Sea	-	YES	-0.372785	6.65355e-21	3.00417e-15	-0.348054	< 1E-07	< 1E-07
cg12024811	KALRN;KALRN	kalirin, RhoGEF kinase	BODY;BODY	3	Open Sea	-	YES	-0.372603	2.58783e-19	1.16844e-13	NA	NA	NA
cg03109660	RELL1;RELL1	RELT-like 1	BODY;BODY	4	N_Shelf	-	NO	-0.372533	7.00699e-19	3.16375e-13	-0.403812	< 1E-07	< 1E-07
cg24495350	HEXA	hexosaminidase A (alpha polypeptide)	BODY	15	Open Sea	-	YES	-0.372423	1.61816e-17	7.30623e-12	-0.400132	< 1E-07	< 1E-07
cg14096207	SUSD4	sushi domain containing 4	BODY	1	Open Sea	DMR	NO	-0.372358	5.80259e-18	2.61995e-12	-0.338261	< 1E-07	< 1E-07
cg02737554	ND	-	INTERGENIC	3	Open Sea	-	YES	-0.371329	1.38926e-19	6.2727e-14	-0.377849	< 1E-07	< 1E-07
cg24178897	ND	-	INTERGENIC	14	Open Sea	-	YES	-0.371315	4.60359e-19	2.07859e-13	-0.343139	< 1E-07	< 1E-07
cg01693138	ND	-	INTERGENIC	15	Open Sea	DMR	YES	-0.371021	1.63734e-16	7.39282e-11	NA	NA	NA
cg20740711	ND	-	INTERGENIC	2	Open Sea	-	YES	-0.370751	1.0297e-19	4.64926e-14	-0.302166	< 1E-07	< 1E-07
cg00700039	SMCHD1	structural maintenance of chromosomes flexible hinge domain containing 1	BODY	18	S SHELF	-	NO	-0.370586	4.66201e-21	2.10496e-15	-0.348477	< 1E-07	< 1E-07
cg07807757	ND	-	INTERGENIC	7	Open Sea	-	YES	-0.370499	3.81357e-20	1.72188e-14	NA	NA	NA
cg23592421	ND	-	INTERGENIC	14	S SHELF	-	NO	-0.370428	1.18723e-17	5.3605e-12	NA	NA	NA
cg06333725	SGMS1	sphingomyelin synthase 1	5'UTR	10	Open Sea	-	YES	-0.369999	4.77114e-18	2.15424e-12	-0.428871	< 1E-07	< 1E-07
cg08697732	ND	-	INTERGENIC	17	N SHORE	-	YES	-0.369843	6.58672e-16	2.974e-10	-0.386014	< 1E-07	< 1E-07
cg11424376	GALNT2	polypeptide N-acetylgalactosaminyltransferase 2	BODY	1	Open Sea	-	YES	-0.369198	1.96581e-18	8.87591e-13	-0.332044	< 1E-07	< 1E-07
cg01832672	VPS37B	vacuolar protein sorting 37 homolog B (S. cerevisiae)	BODY	12	Open Sea	-	YES	-0.369124	1.97246e-14	8.90591e-09	-0.354377	< 1E-07	< 1E-07
cg00804587	CLDN1	claudin 1	BODY	3	N SHORE	CDMR	NO	-0.369071	6.74499e-16	3.04546e-10	-0.457004	< 1E-07	< 1E-07
cg04165508	ND	-	INTERGENIC	1	Open Sea	-	YES	-0.368922	7.69557e-18	3.47466e-12	-0.310156	< 1E-07	< 1E-07
cg01862311	ND	-	INTERGENIC	8	S SHORE	-	NO	-0.368908	2.5021e-17	1.12973e-11	-0.342003	< 1E-07	< 1E-07
cg00430895	ND	-	INTERGENIC	18	N SHORE	DMR	NO	-0.368744	1.09974e-20	4.96547e-15	-0.327354	< 1E-07	< 1E-07
cg24531955	LOXL2	lysyl oxidase-like 2	3'UTR	8	Open Sea	-	YES	-0.368732	2.73968e-19	1.23701e-13	-0.353634	< 1E-07	< 1E-07
cg03518729	ND	-	INTERGENIC	1	Open Sea	-	YES	-0.368001	6.62837e-18	2.9928e-12	-0.280308	< 1E-07	< 1E-07
cg13780718	ZSWIM1	zinc finger, SWIM-type containing 1	3'UTR	20	Open Sea	-	NO	-0.367721	1.1658e-19	5.26373e-14	-0.342245	< 1E-07	< 1E-07
cg06810490	ND	-	INTERGENIC	7	S SHELF	-	NO	-0.367706	3.19207e-15	1.44127e-09	NA	NA	NA
cg09357462	DUSP5	dual specificity phosphatase 5	BODY	10	S SHORE	CDMR	YES	-0.367693	9.55336e-19	4.31347e-13	-0.375404	< 1E-07	< 1E-07
cg04057599	ND	-	INTERGENIC	11	Open Sea	-	YES	-0.367591	6.18558e-17	2.79288e-11	-0.367739	< 1E-07	< 1E-07
cg08141959	ND	-	INTERGENIC	13	Open Sea	-	YES	-0.367567	4.23567e-17	1.91247e-11	-0.339043	< 1E-07	< 1E-07
cg13992911	ND	-	INTERGENIC	5	N SHORE	CDMR	NO	-0.367528	2.43969e-21	1.10155e-15	-0.297738	< 1E-07	< 1E-07
cg19163395	HDAC5;HDAC5	histone deacetylase 5	BODY;BODY	17	Open Sea	DMR	YES	-0.367509	6.75273e-20	3.04895e-14	-0.450374	< 1E-07	< 1E-07
cg06533895	DCUN1D3	DCN1, defective in cullin neddylation 1, domain containing 3	5'UTR	16	N_Shelf	-	NO	-0.367268	4.87454e-15	2.20092e-09	-0.423532	< 1E-07	< 1E-07
cg12629689	MUTYH;MUTYH;MUTYH;TOE1;MUTYH;MUTYH;MUTYH	mutY homolog	5'UTR;BODY;BODY;TSS1500;BODY;5'UTR;5'UTR	1	N SHORE	-	NO	-0.367144	6.28185e-16	2.83634e-10	-0.396426	< 1E-07	< 1E-07
cg22341848	C1orf128	PITH (C-terminal proteasome-interacting domain of thioredoxin-like) domain containing 1	BODY	1	S SHORE	-	NO	-0.366829	3.41411e-21	1.54152e-15	-0.34845	< 1E-07	< 1E-07
cg16336556	LTBP1	latent transforming growth factor beta binding protein 1	BODY	2	Open Sea	-	YES	-0.366118	1.6837e-16	7.60214e-11	-0.316425	< 1E-07	< 1E-07
cg04473405	KRT85	keratin 85, type II	TSS1500	12	S SHORE	-	NO	-0.366019	4.06717e-20	1.83638e-14	-0.30402	< 1E-07	< 1E-07
cg06907930	LOC100130015;GAS8;LOC100130015;GAS8	-	BODY;3'UTR;BODY;BODY	16	Open Sea	-	NO	-0.366008	4.63477e-15	2.09267e-09	NA	NA	NA
cg24965479	BCAS3;BCAS3	breast carcinoma amplified sequence 3	BODY;BODY	17	Open Sea	-	YES	-0.365979	1.6014e-16	7.23055e-11	-0.336339	< 1E-07	< 1E-07
cg00806644	ND	-	INTERGENIC	10	Open Sea	-	YES	-0.365627	6.24664e-17	2.82044e-11	-0.370384	< 1E-07	< 1E-07
cg20140201	C2orf54	chromosome 2 open reading frame 54	TSS200	2	Open Sea	-	NO	-0.365572	3.38257e-16	1.52728e-10	-0.356433	< 1E-07	< 1E-07
cg14776168	RORA	RAR-related orphan receptor A	BODY	15	Open Sea	-	YES	-0.364715	1.67967e-15	7.58393e-10	NA	NA	NA
cg12860764	ATP10A	ATPase, class V, type 10A	BODY	15	Open Sea	-	YES	-0.364654	3.23793e-17	1.46197e-11	-0.469895	< 1E-07	< 1E-07
cg27181349	ND	-	INTERGENIC	1	Open Sea	DMR	NO	-0.364622	9.65923e-23	4.36128e-17	-0.332075	< 1E-07	< 1E-07
cg15033552	CAPN2	calpain 2, (m/II) large subunit	TSS200	1	Open Sea	-	YES	-0.364549	1.12253e-16	5.06837e-11	-0.357616	< 1E-07	< 1E-07
cg19249874	ND	-	INTERGENIC	7	S SHORE	-	NO	-0.364295	7.18125e-18	3.24244e-12	-0.347875	< 1E-07	< 1E-07
cg17694130	ND	-	INTERGENIC	4	Open Sea	-	YES	-0.364275	8.09326e-20	3.65422e-14	-0.36143	< 1E-07	< 1E-07
cg08141395	MAML2	mastermind-like 2 (Drosophila)	BODY	11	Open Sea	-	YES	-0.364242	1.77435e-20	8.01143e-15	-0.383971	< 1E-07	< 1E-07
cg01537445	ND	-	INTERGENIC	6	Open Sea	-	YES	-0.364011	1.63677e-19	7.39022e-14	-0.345271	< 1E-07	< 1E-07
cg07999953	GJB3;GJB3	gap junction protein, beta 3, 31kDa	5'UTR;5'UTR	1	N SHORE	-	NO	-0.363806	2.92133e-16	1.31902e-10	-0.390739	< 1E-07	< 1E-07
cg26116326	ND	-	INTERGENIC	5	Open Sea	-	YES	-0.363692	6.26029e-15	2.82661e-09	-0.404127	< 1E-07	< 1E-07
cg27145347	ALDH3B1;ALDH3B1;ALDH3B1	aldehyde dehydrogenase 3 family, member B1	3'UTR;3'UTR;3'UTR	11	N_Shelf	-	YES	-0.363552	6.53522e-15	2.95074e-09	-0.354148	< 1E-07	< 1E-07
cg05275832	ND	-	INTERGENIC	2	Open Sea	-	YES	-0.363307	2.06168e-17	9.30875e-12	-0.279649	< 1E-07	< 1E-07
cg17852932	PDLIM4;PDLIM4	PDZ and LIM domain 4	BODY;BODY	5	S SHELF	-	YES	-0.363124	4.56901e-18	2.06297e-12	NA	NA	NA
cg21462844	SGK3	serum/glucocorticoid regulated kinase family, member 3	5'UTR	8	S SHELF	-	NO	-0.363005	2.76226e-19	1.2472e-13	-0.410471	< 1E-07	< 1E-07
cg10108710	ND	-	INTERGENIC	14	N SHORE	-	YES	-0.362965	9.02952e-16	4.07695e-10	-0.364541	< 1E-07	< 1E-07
cg06853894	TNFRSF8;TNFRSF8	tumor necrosis factor receptor superfamily, member 8	3'UTR;3'UTR	1	Open Sea	-	YES	-0.362699	4.11326e-19	1.85719e-13	-0.347999	< 1E-07	< 1E-07
cg00768487	UBXN11;UBXN11;UBXN11	UBX domain protein 11	BODY;BODY;BODY	1	Open Sea	-	NO	-0.362552	1.35143e-15	6.10188e-10	-0.465575	< 1E-07	< 1E-07
cg05938423	ND	-	INTERGENIC	1	N SHORE	-	NO	-0.362485	1.14424e-18	5.16639e-13	-0.336905	< 1E-07	< 1E-07
cg26568031	ND	-	INTERGENIC	10	Open Sea	-	YES	-0.36235	4.21028e-16	1.901e-10	-0.350147	< 1E-07	< 1E-07
cg21243631	NPC1	Niemann-Pick disease, type C1	BODY	18	Open Sea	-	YES	-0.362343	1.66232e-21	7.50559e-16	-0.311028	< 1E-07	< 1E-07
cg06407441	ND	-	INTERGENIC	5	Open Sea	-	YES	-0.362284	1.27199e-16	5.74322e-11	-0.368803	< 1E-07	< 1E-07
cg15418499	IL18	interleukin 18	5'UTR	11	Open Sea	-	YES	-0.362206	3.8662e-16	1.74564e-10	NA	NA	NA
cg07886195	SPC24	SPC24, NDC80 kinetochore complex component	BODY	19	N_Shelf	-	NO	-0.361891	3.58517e-14	1.61875e-08	NA	NA	NA
cg03251852	PRX;PRX	periaxin	5'UTR;5'UTR	19	Open Sea	-	YES	-0.361788	9.79097e-16	4.42076e-10	-0.450784	< 1E-07	< 1E-07
cg24749089	FMNL2	formin-like 2	BODY	2	Open Sea	-	YES	-0.361587	9.7799e-16	4.41576e-10	-0.367162	< 1E-07	< 1E-07
cg22579075	SGCE;SGCE;SGCE	sarcoglycan, epsilon	BODY;BODY;BODY	7	Open Sea	-	YES	-0.361273	9.41226e-17	4.24977e-11	-0.379834	< 1E-07	< 1E-07
cg02927821	LOC730755	-	TSS1500	17	Open Sea	-	YES	-0.36112	4.91882e-17	2.22092e-11	-0.316544	< 1E-07	< 1E-07
cg26572992	CRTC1;CRTC1	CREB regulated transcription coactivator 1	BODY;BODY	19	S SHELF	-	NO	-0.361032	3.04586e-20	1.37525e-14	-0.435146	< 1E-07	< 1E-07
cg26192309	ND	-	INTERGENIC	1	Open Sea	-	YES	-0.3609	2.65106e-18	1.19699e-12	-0.398185	< 1E-07	< 1E-07
cg19019198	MIRLET7G;WDR82	microRNA let-7g	TSS200;BODY	3	Open Sea	-	NO	-0.360793	4.5767e-16	2.06644e-10	-0.497269	< 1E-07	< 1E-07
cg13475583	ND	-	INTERGENIC	1	Open Sea	-	NO	-0.360772	2.17236e-20	9.8085e-15	-0.372399	< 1E-07	< 1E-07
cg27583604	PLK3	polo-like kinase 3	BODY	1	S SHORE	-	NO	-0.360697	1.29557e-19	5.84966e-14	-0.350275	< 1E-07	< 1E-07
cg08595592	ND	-	INTERGENIC	7	Open Sea	-	YES	-0.360387	9.773e-18	4.41264e-12	-0.383175	< 1E-07	< 1E-07
cg19291696	ND	-	INTERGENIC	13	Open Sea	-	YES	-0.360262	5.74392e-17	2.59346e-11	-0.351628	< 1E-07	< 1E-07
cg08824847	ND	-	INTERGENIC	11	Open Sea	-	YES	-0.360145	1.31505e-20	5.93762e-15	-0.295608	< 1E-07	< 1E-07
cg02902865	DHRS3	dehydrogenase/reductase (SDR family) member 3	TSS1500	1	S SHORE	-	YES	-0.3601	5.34567e-20	2.41365e-14	-0.335454	< 1E-07	< 1E-07
cg21341586	EIF4E;EIF4E;EIF4E;EIF4E;EIF4E	eukaryotic translation initiation factor 4E	5'UTR;1st EXON;5'UTR;TSS1500;1st EXON	4	S SHORE	RDMR	NO	-0.359921	1.10493e-13	4.98893e-08	-0.383382	< 1E-07	< 1E-07
cg02389317	ND	-	INTERGENIC	12	Open Sea	-	YES	-0.359814	1.26891e-17	5.72929e-12	-0.373254	< 1E-07	< 1E-07
cg16596317	ND	-	INTERGENIC	1	Open Sea	-	YES	-0.359583	2.29078e-19	1.03432e-13	-0.307991	< 1E-07	< 1E-07
cg00743081	MAP3K3;MAP3K3	mitogen-activated protein kinase kinase kinase 3	BODY;BODY	17	Open Sea	-	YES	-0.35954	9.52723e-16	4.30168e-10	-0.416206	< 1E-07	< 1E-07
cg09293559	ZFHX3;ZFHX3	zinc finger homeobox 3	BODY;BODY	16	Open Sea	-	YES	-0.359528	1.26117e-16	5.69435e-11	-0.380882	< 1E-07	< 1E-07
cg15720535	AGPAT2;AGPAT2	1-acylglycerol-3-phosphate O-acyltransferase 2	TSS1500;TSS1500	9	Island	-	NO	-0.359361	1.54321e-18	6.96782e-13	-0.405629	< 1E-07	< 1E-07
cg12885484	ND	-	INTERGENIC	7	N_Shelf	-	NO	-0.359286	2.55437e-16	1.15333e-10	-0.336616	< 1E-07	< 1E-07
cg11970797	CRYL1	crystallin, lambda 1	BODY	13	Open Sea	-	YES	-0.359063	1.23453e-19	5.57406e-14	-0.311259	< 1E-07	< 1E-07
cg26369418	CSF2	colony stimulating factor 2 (granulocyte-macrophage)	TSS200	5	Open Sea	-	YES	-0.358677	8.50764e-21	3.84132e-15	-0.301615	< 1E-07	< 1E-07
cg12349837	COL4A3;COL4A3;COL4A3;COL4A3	collagen, type IV, alpha 3 (Goodpasture antigen)	BODY;BODY;BODY;BODY	2	S SHELF	-	NO	-0.358455	2.6459e-15	1.19466e-09	NA	NA	NA
cg25883405	SRPK2;SRPK2	SRSF protein kinase 2	BODY;BODY	7	Open Sea	-	YES	-0.358255	8.1691e-21	3.68846e-15	-0.374863	< 1E-07	< 1E-07
cg14129735	ND	-	INTERGENIC	6	Open Sea	DMR	YES	-0.358206	3.9068e-17	1.76398e-11	-0.331996	< 1E-07	< 1E-07
cg03781748	ND	-	INTERGENIC	10	Open Sea	-	YES	-0.358057	6.52346e-16	2.94543e-10	NA	NA	NA
cg24392939	ND	-	INTERGENIC	3	Open Sea	-	YES	-0.358031	6.41499e-15	2.89646e-09	-0.309038	< 1E-07	< 1E-07
cg25219246	PTPRF;PTPRF	protein tyrosine phosphatase, receptor type, F	BODY;BODY	1	N_Shelf	-	YES	-0.357925	1.24781e-17	5.63405e-12	-0.30907	< 1E-07	< 1E-07
cg06373721	ND	-	INTERGENIC	20	Open Sea	CDMR	NO	-0.357867	9.71545e-16	4.38666e-10	-0.438986	< 1E-07	< 1E-07
cg27115863	ND	-	INTERGENIC	22	Open Sea	DMR	YES	-0.357729	4.10468e-18	1.85332e-12	-0.373155	< 1E-07	< 1E-07
cg07094785	ND	-	INTERGENIC	11	S SHELF	-	YES	-0.357237	5.3169e-15	2.40066e-09	-0.388299	< 1E-07	< 1E-07
cg26648185	TIAM1	T-cell lymphoma invasion and metastasis 1	5'UTR	21	N_Shelf	-	YES	-0.357222	1.74977e-18	7.90047e-13	-0.328487	< 1E-07	< 1E-07
cg12510708	NFE2L3	nuclear factor, erythroid 2-like 3	BODY	7	S SHORE	RDMR	YES	-0.357211	1.59843e-19	7.21714e-14	-0.392938	< 1E-07	< 1E-07
cg09920804	PLAT;PLAT	plasminogen activator, tissue	5'UTR;5'UTR	8	Open Sea	DMR	YES	-0.357179	3.87186e-20	1.7482e-14	-0.309417	< 1E-07	< 1E-07
cg20493497	ND	-	INTERGENIC	17	Open Sea	DMR	NO	-0.357066	2.61218e-18	1.17943e-12	NA	NA	NA
cg10502324	ND	-	INTERGENIC	12	Open Sea	-	YES	-0.356983	1.86633e-18	8.42676e-13	-0.320384	< 1E-07	< 1E-07
cg00792251	CAPN2	calpain 2, (m/II) large subunit	TSS1500	1	Open Sea	-	NO	-0.356931	1.63988e-17	7.40428e-12	-0.343149	< 1E-07	< 1E-07
cg21658968	ND	-	INTERGENIC	11	Open Sea	-	YES	-0.356794	1.91086e-18	8.62778e-13	-0.357094	< 1E-07	< 1E-07
cg19628739	ND	-	INTERGENIC	22	N_Shelf	-	YES	-0.35635	1.65488e-17	7.47201e-12	-0.290602	< 1E-07	< 1E-07
cg07354581	ND	-	INTERGENIC	15	Open Sea	-	YES	-0.35619	1.97385e-18	8.91223e-13	NA	NA	NA
cg13385220	LGR6;LGR6;LGR6	leucine-rich repeat containing G protein-coupled receptor 6	BODY;BODY;BODY	1	Open Sea	-	YES	-0.356172	2.77571e-17	1.25327e-11	-0.336036	< 1E-07	< 1E-07
cg27408541	TANC1;TANC1	tetratricopeptide repeat, ankyrin repeat and coiled-coil containing 1	BODY;BODY	2	Open Sea	-	YES	-0.356111	5.17608e-18	2.33707e-12	-0.455595	< 1E-07	< 1E-07
cg18052274	LOC100126784;NAV2;NAV2;NAV2	-	TSS1500;BODY;BODY;BODY	11	S SHORE	RDMR	YES	-0.355833	1.8823e-15	8.49887e-10	-0.336939	< 1E-07	< 1E-07
cg10628126	GNLY;GNLY	granulysin	TSS200;TSS200	2	Open Sea	-	NO	-0.355697	1.66342e-17	7.51059e-12	NA	NA	NA
cg15499560	C14orf43;C14orf43	ELM2 and Myb/SANT-like domain containing 1	BODY;BODY	14	Open Sea	-	YES	-0.355688	2.36626e-15	1.0684e-09	-0.330002	< 1E-07	< 1E-07
cg17311132	ND	-	INTERGENIC	12	Open Sea	-	YES	-0.355601	1.03152e-19	4.65748e-14	-0.303663	< 1E-07	< 1E-07
cg12991093	NNT;NNT	nicotinamide nucleotide transhydrogenase	BODY;BODY	5	Open Sea	-	YES	-0.355414	7.60459e-16	3.43358e-10	-0.430699	< 1E-07	< 1E-07
cg03596178	TMC8	transmembrane channel-like 8	3'UTR	17	S SHORE	-	NO	-0.355265	6.53779e-18	2.9519e-12	-0.321192	< 1E-07	< 1E-07
cg03972751	ND	-	INTERGENIC	2	Open Sea	-	YES	-0.354867	6.91432e-16	3.12191e-10	-0.351785	< 1E-07	< 1E-07
cg12126243	DAAM1	dishevelled associated activator of morphogenesis 1	BODY	14	Open Sea	-	YES	-0.354811	7.13935e-19	3.22352e-13	-0.413321	< 1E-07	< 1E-07
cg18419977	SLC22A18AS;SLC22A18	solute carrier family 22 (organic cation transporter), member 18 antisense	BODY;TSS1500	11	N_Shelf	-	YES	-0.354776	1.07707e-20	4.86311e-15	NA	NA	NA
cg23007325	XKR6	XK, Kell blood group complex subunit-related family, member 6	BODY	8	Open Sea	-	YES	-0.354586	1.10156e-15	4.97371e-10	-0.396253	< 1E-07	< 1E-07
cg18750819	SMARCAL1;SMARCAL1	SWI/SNF related, matrix associated, actin dependent regulator of chromatin, subfamily a-like 1	BODY;BODY	2	Open Sea	-	YES	-0.354344	2.20132e-14	9.93928e-09	-0.358989	< 1E-07	< 1E-07
cg06021088	BIN1;BIN1;BIN1;BIN1;BIN1;BIN1;BIN1;BIN1;BIN1;BIN1	bridging integrator 1	BODY;BODY;BODY;BODY;BODY;BODY;BODY;BODY;BODY;BODY	2	Open Sea	DMR	YES	-0.353993	2.27001e-17	1.02494e-11	-0.320519	< 1E-07	< 1E-07
cg05638787	DNAJC17;C15orf62;C15orf62	DnaJ (Hsp40) homolog, subfamily C, member 17	BODY;1st EXON;5'UTR	15	Open Sea	-	NO	-0.353956	7.13519e-19	3.22164e-13	NA	NA	NA
cg25466245	SUSD4	sushi domain containing 4	BODY	1	Open Sea	DMR	NO	-0.353915	7.52881e-17	3.39936e-11	-0.325696	< 1E-07	< 1E-07
cg01715025	RNF115	ring finger protein 115	BODY	1	Open Sea	-	YES	-0.353709	9.76736e-15	4.4101e-09	-0.431663	< 1E-07	< 1E-07
cg19832556	ND	-	INTERGENIC	17	Open Sea	-	YES	-0.353673	7.28752e-19	3.29042e-13	-0.338842	< 1E-07	< 1E-07
cg15903562	PIK3C2B	phosphatidylinositol-4-phosphate 3-kinase, catalytic subunit type 2 beta	BODY	1	Open Sea	-	YES	-0.353456	4.02791e-15	1.81866e-09	-0.428659	< 1E-07	< 1E-07
cg27227497	PKD1;PKD1	polycystic kidney disease 1 (autosomal dominant)	BODY;BODY	16	S SHELF	-	NO	-0.353195	8.08388e-15	3.64999e-09	-0.485919	< 1E-07	< 1E-07
cg02196805	CSF2	colony stimulating factor 2 (granulocyte-macrophage)	1st EXON	5	Open Sea	-	NO	-0.353115	3.01445e-19	1.36107e-13	-0.308681	< 1E-07	< 1E-07
cg15187665	ND	-	INTERGENIC	5	Open Sea	-	YES	-0.352935	4.96987e-19	2.24397e-13	-0.444946	< 1E-07	< 1E-07
cg19251326	LY6G6C	lymphocyte antigen 6 complex, locus G6C	BODY	6	N_Shelf	-	NO	-0.352691	3.19908e-16	1.44443e-10	-0.303237	< 1E-07	< 1E-07
cg05775517	ND	-	INTERGENIC	15	Open Sea	-	YES	-0.352662	6.22511e-18	2.81072e-12	-0.352253	< 1E-07	< 1E-07
cg12869058	ABCA4	ATP-binding cassette, sub-family A (ABC1), member 4	TSS1500	1	Open Sea	-	NO	-0.352651	1.68867e-18	7.62458e-13	NA	NA	NA
cg27195914	ND	-	INTERGENIC	16	S SHORE	-	YES	-0.352381	2.36177e-21	1.06637e-15	NA	NA	NA
cg14284257	PON2;PON2	paraoxonase 2	BODY;BODY	7	N_Shelf	-	NO	-0.352159	2.22982e-17	1.0068e-11	-0.325485	< 1E-07	< 1E-07
cg23606421	ENTPD8;ENTPD8	ectonucleoside triphosphate diphosphohydrolase 8	BODY;BODY	9	Island	-	YES	-0.351785	8.70018e-18	3.92825e-12	-0.339047	< 1E-07	< 1E-07
cg10863207	RFFL	ring finger and FYVE-like domain containing E3 ubiquitin protein ligase	5'UTR	17	N_Shelf	-	NO	-0.351689	1.81086e-18	8.17631e-13	-0.387822	< 1E-07	< 1E-07
cg26137286	SLC22A18;SLC22A18;SLC22A18AS	solute carrier family 22, member 18	BODY;BODY;TSS1500	11	S SHORE	-	YES	-0.351634	5.31539e-16	2.39997e-10	NA	NA	NA
cg12044693	BCKDHB;BCKDHB	branched chain keto acid dehydrogenase E1, beta polypeptide	BODY;BODY	6	Open Sea	-	YES	-0.351078	1.79036e-17	8.08374e-12	NA	NA	NA
cg21956614	ND	-	INTERGENIC	4	Open Sea	-	YES	-0.351055	9.72114e-21	4.38923e-15	-0.342617	< 1E-07	< 1E-07
cg24010658	ZC3H3	zinc finger CCCH-type containing 3	BODY	8	Open Sea	-	NO	-0.351053	1.22358e-17	5.52462e-12	NA	NA	NA
cg01965552	ND	-	INTERGENIC	5	Open Sea	-	YES	-0.350969	8.00146e-17	3.61277e-11	-0.301824	< 1E-07	< 1E-07
cg01115923	KIFC3;KIFC3;KIFC3	kinesin family member C3	BODY;BODY;BODY	16	N SHORE	-	YES	-0.3509	1.79509e-18	8.10506e-13	-0.341491	< 1E-07	< 1E-07
cg18178715	ND	-	INTERGENIC	1	Open Sea	-	YES	-0.350712	3.57693e-15	1.61504e-09	-0.396744	< 1E-07	< 1E-07
cg19440734	CAMP	cathelicidin antimicrobial peptide	TSS200	3	Open Sea	-	NO	-0.350696	8.06239e-20	3.64028e-14	-0.380897	< 1E-07	< 1E-07
cg07904452	ND	-	INTERGENIC	6	Open Sea	-	YES	-0.350551	5.74793e-18	2.59527e-12	-0.348713	< 1E-07	< 1E-07
cg17922998	ND	-	INTERGENIC	8	Open Sea	-	YES	-0.350494	1.61326e-17	7.28411e-12	-0.302524	< 1E-07	< 1E-07
cg19448644	DOCK3	dedicator of cytokinesis 3	BODY	3	Open Sea	-	YES	-0.350398	1.2247e-15	5.52969e-10	-0.328976	< 1E-07	< 1E-07
cg21913652	ND	-	INTERGENIC	11	Open Sea	-	YES	-0.35031	1.04504e-17	4.71849e-12	NA	NA	NA
cg08995609	RIN1	Ras and Rab interactor 1	TSS200	11	S SHORE	-	YES	-0.350219	6.97114e-20	3.14757e-14	-0.335073	< 1E-07	< 1E-07
cg05814312	SVIL;SVIL	supervillin	BODY;BODY	10	Open Sea	-	YES	-0.349884	3.37311e-22	1.52301e-16	-0.347429	< 1E-07	< 1E-07
cg07340025	ND	-	INTERGENIC	5	Open Sea	-	YES	-0.349839	2.29488e-21	1.03617e-15	-0.410934	< 1E-07	< 1E-07
cg15699321	SH3RF1	SH3 domain containing ring finger 1	BODY	4	Open Sea	-	YES	-0.349556	2.95156e-18	1.33267e-12	-0.353615	< 1E-07	< 1E-07
cg10699884	ECE1	endothelin converting enzyme 1	BODY	1	Open Sea	-	YES	-0.349348	6.28336e-20	2.83702e-14	-0.325023	< 1E-07	< 1E-07
cg19961980	ND	-	INTERGENIC	7	Open Sea	-	YES	-0.349337	8.19451e-18	3.69994e-12	NA	NA	NA
cg14757107	GMPR	guanosine monophosphate reductase	BODY	6	Open Sea	-	YES	-0.348926	1.19777e-16	5.40812e-11	-0.357805	< 1E-07	< 1E-07
cg18263166	ND	-	INTERGENIC	7	Open Sea	-	YES	-0.34877	1.7319e-16	7.81975e-11	-0.30861	< 1E-07	< 1E-07
cg10903916	ASAP2;ASAP2	ArfGAP with SH3 domain, ankyrin repeat and PH domain 2	BODY;BODY	2	N SHORE	-	YES	-0.348599	8.63332e-16	3.89806e-10	NA	NA	NA
cg14210790	ND	-	INTERGENIC	15	N SHORE	-	YES	-0.348548	3.07301e-18	1.38751e-12	-0.319962	< 1E-07	< 1E-07
cg18975416	ND	-	INTERGENIC	1	Open Sea	DMR	NO	-0.348431	3.64776e-20	1.64702e-14	-0.419852	< 1E-07	< 1E-07
cg01963702	MICAL2	microtubule associated monooxygenase, calponin and LIM domain containing 2	BODY	11	Open Sea	-	YES	-0.347983	2.0623e-19	9.31156e-14	-0.398767	< 1E-07	< 1E-07
cg09435170	ND	-	INTERGENIC	4	Open Sea	-	YES	-0.347805	2.63426e-19	1.1894e-13	-0.324983	< 1E-07	< 1E-07
cg12177944	PLXND1	plexin D1	BODY	3	N SHORE	-	YES	-0.347802	6.4358e-17	2.90585e-11	-0.383053	< 1E-07	< 1E-07
cg23841186	IGFBP6	insulin-like growth factor binding protein 6	BODY	12	S SHORE	-	NO	-0.347762	8.65398e-17	3.90739e-11	-0.299487	< 1E-07	< 1E-07
cg26187205	ND	-	INTERGENIC	3	Open Sea	-	YES	-0.347695	1.52987e-17	6.90757e-12	NA	NA	NA
cg27181375	ND	-	INTERGENIC	15	Open Sea	DMR	YES	-0.347519	7.71616e-20	3.48395e-14	-0.392754	< 1E-07	< 1E-07
cg26577252	IGF1R	insulin-like growth factor 1 receptor	BODY	15	Open Sea	DMR	YES	-0.347352	3.57957e-18	1.61622e-12	-0.343798	< 1E-07	< 1E-07
cg23530586	ND	-	INTERGENIC	5	Open Sea	-	YES	-0.34693	1.12983e-16	5.10134e-11	NA	NA	NA
cg03272310	ND	-	INTERGENIC	17	N SHORE	-	YES	-0.34679	2.05005e-19	9.25624e-14	-0.343924	< 1E-07	< 1E-07
cg27579501	AXL;AXL	AXL receptor tyrosine kinase	BODY;BODY	19	N_Shelf	-	NO	-0.34674	8.10516e-17	3.65959e-11	-0.413588	< 1E-07	< 1E-07
cg21727223	ND	-	INTERGENIC	17	Open Sea	-	YES	-0.346732	2.89948e-16	1.30916e-10	-0.373781	< 1E-07	< 1E-07
cg25780389	ACSL5;ACSL5;ACSL5	acyl-CoA synthetase long-chain family member 5	TSS1500;TSS200;5'UTR	10	Open Sea	-	NO	-0.346336	2.05071e-20	9.25924e-15	-0.404184	< 1E-07	< 1E-07
cg25700533	DNAJC17;C15orf62	DnaJ (Hsp40) homolog, subfamily C, member 17	BODY;TSS200	15	Open Sea	-	NO	-0.346263	2.17355e-16	9.81388e-11	-0.419771	< 1E-07	< 1E-07
cg01238435	ND	-	INTERGENIC	5	Open Sea	DMR	YES	-0.346237	7.9341e-17	3.58236e-11	-0.416788	< 1E-07	< 1E-07
cg07673979	ND	-	INTERGENIC	17	S SHELF	-	NO	-0.346196	1.67875e-19	7.57981e-14	-0.395866	< 1E-07	< 1E-07
cg17298989	EIF2B3;EIF2B3	eukaryotic translation initiation factor 2B, subunit 3 gamma, 58kDa	BODY;BODY	1	Open Sea	-	YES	-0.346101	6.4356e-16	2.90576e-10	-0.357725	< 1E-07	< 1E-07
cg23199907	PDS5B	PDS5 cohesin associated factor B	BODY	13	Open Sea	-	YES	-0.345967	8.48461e-17	3.83092e-11	-0.353283	< 1E-07	< 1E-07
cg20073153	ND	-	INTERGENIC	10	Open Sea	-	YES	-0.345909	2.18649e-17	9.87233e-12	-0.330155	< 1E-07	< 1E-07
cg08461576	ND	-	INTERGENIC	4	Open Sea	-	YES	-0.34584	3.08136e-15	1.39128e-09	-0.356043	< 1E-07	< 1E-07
cg25330387	CLDN1	claudin 1	BODY	3	N SHORE	CDMR	NO	-0.345688	4.42696e-15	1.99883e-09	-0.411981	< 1E-07	< 1E-07
cg26158270	MICALCL	MICAL C-terminal like	5'UTR	11	Open Sea	-	YES	-0.345648	8.01193e-15	3.6175e-09	-0.340959	< 1E-07	< 1E-07
cg03156546	TNRC6A	trinucleotide repeat containing 6A	BODY	16	Open Sea	-	YES	-0.345611	1.06769e-15	4.82078e-10	-0.340866	< 1E-07	< 1E-07
cg10025586	WHAMM	WAS protein homolog associated with actin, golgi membranes and microtubules	BODY	15	Open Sea	-	YES	-0.345573	4.97081e-18	2.24439e-12	-0.353747	< 1E-07	< 1E-07
cg05775067	ND	-	INTERGENIC	7	Open Sea	-	YES	-0.34557	5.94848e-15	2.68582e-09	NA	NA	NA
cg07800959	CNIH3	cornichon family AMPA receptor auxiliary protein 3	BODY	1	Open Sea	-	YES	-0.345503	3.47252e-16	1.56789e-10	-0.342623	< 1E-07	< 1E-07
cg11028075	SORBS1;SORBS1;SORBS1;SORBS1;SORBS1;SORBS1;SORBS1;SORBS1;SORBS1;SORBS1;SORBS1;SORBS1	sorbin and SH3 domain containing 1	1st EXON;5'UTR;5'UTR;5'UTR;1st EXON;5'UTR;5'UTR;1st EXON;5'UTR;5'UTR;1st EXON;1st EXON	10	Open Sea	-	NO	-0.345363	1.28483e-19	5.8012e-14	-0.399967	< 1E-07	< 1E-07
cg04892643	HDAC9;HDAC9;HDAC9	histone deacetylase 9	BODY;BODY;BODY	7	Open Sea	-	YES	-0.345274	1.8376e-16	8.297e-11	-0.35727	< 1E-07	< 1E-07
cg19734190	TBC1D14;TBC1D14;TBC1D14	TBC1 domain family, member 14	BODY;BODY;BODY	4	Open Sea	-	YES	-0.34485	4.45187e-16	2.01008e-10	-0.426593	< 1E-07	< 1E-07
cg07444963	ND	-	INTERGENIC	11	Open Sea	-	YES	-0.344741	2.0288e-14	9.1603e-09	-0.327809	< 1E-07	< 1E-07
cg14562054	RIN1	Ras and Rab interactor 1	TSS1500	11	S SHELF	-	NO	-0.344669	1.70069e-17	7.67883e-12	-0.298726	< 1E-07	< 1E-07
cg25124300	XDH	xanthine dehydrogenase	BODY	2	Open Sea	-	YES	-0.344536	3.85683e-17	1.74141e-11	-0.291476	< 1E-07	< 1E-07
cg01866434	ANKRD55	ankyrin repeat domain 55	BODY	5	Open Sea	-	YES	-0.344425	1.39634e-16	6.30468e-11	-0.422776	< 1E-07	< 1E-07
cg14473904	CHD2;CHD2	chromodomain helicase DNA binding protein 2	BODY;BODY	15	Open Sea	-	YES	-0.344342	5.82388e-17	2.62956e-11	-0.363429	< 1E-07	< 1E-07
cg01257194	ALAD	aminolevulinate dehydratase	5'UTR	9	N SHORE	-	YES	-0.344341	7.71352e-17	3.48276e-11	-0.321315	< 1E-07	< 1E-07
cg22790839	ND	-	INTERGENIC	5	Open Sea	-	YES	-0.344294	4.32563e-19	1.95308e-13	-0.358718	< 1E-07	< 1E-07
cg01511901	ND	-	INTERGENIC	13	Open Sea	-	YES	-0.344187	2.03232e-18	9.17621e-13	-0.297695	< 1E-07	< 1E-07
cg13797468	ND	-	INTERGENIC	3	Open Sea	-	YES	-0.344067	2.6847e-16	1.21218e-10	-0.343803	< 1E-07	< 1E-07
cg02579668	ND	-	INTERGENIC	1	Open Sea	-	YES	-0.344039	1.21266e-16	5.47534e-11	-0.321557	< 1E-07	< 1E-07
cg15723874	MEF2D	myocyte enhancer factor 2D	5'UTR	1	Open Sea	-	NO	-0.343658	1.08553e-17	4.90133e-12	-0.356863	< 1E-07	< 1E-07
cg00735137	ND	-	INTERGENIC	7	Open Sea	-	YES	-0.343609	3.5873e-14	1.61972e-08	NA	NA	NA
cg23366832	BACH2;BACH2	BTB and CNC homology 1, basic leucine zipper transcription factor 2	BODY;BODY	6	Open Sea	-	YES	-0.343561	7.71882e-17	3.48516e-11	NA	NA	NA
cg13745870	SPATA12;ARHGEF3;SPATA12	spermatogenesis associated 12	1st EXON;5'UTR;5'UTR	3	Open Sea	-	NO	-0.343413	1.33152e-16	6.01199e-11	-0.407493	< 1E-07	< 1E-07
cg17893669	KLHL26	kelch-like family member 26	BODY	19	Island	-	NO	-0.343317	7.82369e-19	3.53251e-13	-0.322044	< 1E-07	< 1E-07
cg20436206	ND	-	INTERGENIC	5	Open Sea	-	YES	-0.343195	1.55939e-15	7.04087e-10	NA	NA	NA
cg08389588	ND	-	INTERGENIC	13	Open Sea	-	YES	-0.343188	1.05744e-15	4.77448e-10	-0.432098	< 1E-07	< 1E-07
cg07267600	CACNA1C;CACNA1C;CACNA1C;CACNA1C;CACNA1C;CACNA1C;CACNA1C;CACNA1C;CACNA1C;CACNA1C;CACNA1C;CACNA1C;CACNA1C;CACNA1C;CACNA1C;CACNA1C;CACNA1C;CACNA1C;CACNA1C;CACNA1C;CACNA1C;CACNA1C;CACNA1C	calcium channel, voltage-dependent, L type, alpha 1C subunit	BODY;BODY;BODY;BODY;BODY;BODY;BODY;BODY;BODY;BODY;BODY;BODY;BODY;BODY;BODY;BODY;BODY;BODY;BODY;BODY;BODY;BODY;BODY	12	Open Sea	DMR	YES	-0.343114	7.60446e-19	3.43352e-13	-0.320325	< 1E-07	< 1E-07
cg00506299	RFTN1	raftlin, lipid raft linker 1	BODY	3	Open Sea	-	YES	-0.343094	1.07729e-15	4.86411e-10	-0.358489	< 1E-07	< 1E-07
cg00373436	TAGLN3;TAGLN3;TAGLN3	transgelin 3	BODY;BODY;BODY	3	Open Sea	-	YES	-0.342312	1.31301e-18	5.92842e-13	-0.352793	< 1E-07	< 1E-07
cg06936290	ND	-	INTERGENIC	7	Open Sea	-	YES	-0.342094	2.73659e-19	1.23561e-13	-0.341386	< 1E-07	< 1E-07
cg03080336	ND	-	INTERGENIC	4	Open Sea	-	YES	-0.341971	2.12096e-15	9.57642e-10	-0.359002	< 1E-07	< 1E-07
cg03875819	ND	-	INTERGENIC	10	Open Sea	-	YES	-0.341691	2.91644e-15	1.31681e-09	-0.318508	< 1E-07	< 1E-07
cg17130457	ND	-	INTERGENIC	12	Open Sea	DMR	YES	-0.341643	1.52487e-18	6.88498e-13	-0.402023	< 1E-07	< 1E-07
cg01970336	EPS15	epidermal growth factor receptor pathway substrate 15	TSS1500	1	S SHORE	-	NO	-0.341553	1.37311e-19	6.19978e-14	-0.310313	< 1E-07	< 1E-07
cg16734845	CTDSPL2	CTD (carboxy-terminal domain, RNA polymerase II, polypeptide A) small phosphatase like 2	BODY	15	Open Sea	-	YES	-0.341513	1.60236e-17	7.2349e-12	NA	NA	NA
cg14143723	ND	-	INTERGENIC	3	Open Sea	-	YES	-0.341428	8.54278e-19	3.85718e-13	-0.289941	< 1E-07	< 1E-07
cg21067465	ME3;ME3;ME3	malic enzyme 3, NADP(+)-dependent, mitochondrial	BODY;BODY;BODY	11	Open Sea	-	YES	-0.341347	5.81379e-21	2.62501e-15	-0.33285	< 1E-07	< 1E-07
cg00502926	RNASE7	ribonuclease, RNase A family, 7	TSS1500	14	Open Sea	-	NO	-0.341129	1.84725e-18	8.34058e-13	-0.332974	< 1E-07	< 1E-07
cg02532700	NCF4;NCF4	neutrophil cytosolic factor 4, 40kDa	BODY;BODY	22	Open Sea	-	NO	-0.340882	6.16463e-18	2.78342e-12	NA	NA	NA
cg01668352	SRGAP1	SLIT-ROBO Rho GTPase activating protein 1	BODY	12	Open Sea	-	YES	-0.340841	1.86903e-14	8.43895e-09	-0.387993	< 1E-07	< 1E-07
cg10483871	ND	-	INTERGENIC	1	N SHORE	-	NO	-0.340685	2.01246e-14	9.08656e-09	NA	NA	NA
cg20216309	ND	-	INTERGENIC	3	Open Sea	-	YES	-0.340638	1.32715e-16	5.99229e-11	-0.298759	< 1E-07	< 1E-07
cg10352418	CA7	carbonic anhydrase VII	TSS1500	16	N SHORE	-	NO	-0.340626	6.69304e-17	3.022e-11	-0.372061	< 1E-07	< 1E-07
cg24735489	CDSN;PSORS1C1	corneodesmosin	TSS200;5'UTR	6	Open Sea	-	NO	-0.340563	1.72859e-17	7.80484e-12	-0.291581	< 1E-07	< 1E-07
cg21549695	ND	-	INTERGENIC	5	S SHELF	-	NO	-0.340475	9.11968e-15	4.11766e-09	-0.476677	< 1E-07	< 1E-07
cg04171808	CD44;CD44;CD44;CD44;CD44	CD44 molecule (Indian blood group)	BODY;BODY;BODY;BODY;BODY	11	Open Sea	-	YES	-0.340469	1.80409e-19	8.14572e-14	-0.276498	< 1E-07	< 1E-07
cg10180092	TNIK;TNIK;TNIK;TNIK;TNIK;TNIK;TNIK;TNIK	TRAF2 and NCK interacting kinase	BODY;BODY;BODY;BODY;BODY;BODY;BODY;BODY	3	Open Sea	-	YES	-0.340446	2.58845e-17	1.16872e-11	NA	NA	NA
cg15848159	WDFY3;WDFY3	WD repeat and FYVE domain containing 3	5'UTR;5'UTR	4	Open Sea	-	YES	-0.340389	5.80657e-16	2.62175e-10	NA	NA	NA
cg25755851	ND	-	INTERGENIC	1	Open Sea	-	NO	-0.340281	5.90058e-18	2.66419e-12	-0.325451	< 1E-07	< 1E-07
cg26130864	SLC4A11	solute carrier family 4, sodium borate transporter, member 11	3'UTR	20	N SHORE	-	YES	-0.340218	1.33817e-15	6.04203e-10	-0.346055	< 1E-07	< 1E-07
cg03328299	STOML1	stomatin (EPB72)-like 1	BODY	15	N_Shelf	-	YES	-0.340193	3.49189e-18	1.57664e-12	-0.302425	< 1E-07	< 1E-07
cg03611487	LOC100126784;NAV2;NAV2;NAV2	-	TSS1500;BODY;BODY;BODY	11	S SHORE	RDMR	YES	-0.340108	2.43268e-14	1.09839e-08	-0.347818	< 1E-07	< 1E-07
cg03861143	SYT8;SYT8	synaptotagmin VIII	1st EXON;5'UTR	11	Open Sea	-	NO	-0.339513	2.95954e-16	1.33627e-10	-0.346276	< 1E-07	< 1E-07
cg12751042	CDKN1B	cyclin-dependent kinase inhibitor 1B (p27, Kip1)	3'UTR	12	N_Shelf	-	NO	-0.33948	6.03591e-17	2.7253e-11	-0.458541	< 1E-07	< 1E-07
cg21994818	ND	-	INTERGENIC	8	Open Sea	-	YES	-0.339463	2.84389e-17	1.28406e-11	-0.372912	< 1E-07	< 1E-07
cg01034813	GTF3C1	general transcription factor IIIC, polypeptide 1, alpha 220kDa	BODY	16	Open Sea	-	YES	-0.339328	2.10552e-15	9.50671e-10	-0.340313	< 1E-07	< 1E-07
cg07188648	C11orf88;C11orf88	chromosome 11 open reading frame 88	BODY;BODY	11	Open Sea	-	YES	-0.339311	4.91881e-21	2.22091e-15	NA	NA	NA
cg04212846	RUNX1;RUNX1	runt-related transcription factor 1	BODY;BODY	21	S SHELF	RDMR	YES	-0.33928	4.54939e-14	2.05411e-08	-0.387934	< 1E-07	< 1E-07
cg10087036	ITPRIPL2;ITPRIPL2;ITPRIPL2	inositol 1,4,5-trisphosphate receptor interacting protein-like 2	1st EXON;BODY;3'UTR	16	S SHELF	-	NO	-0.33904	5.25351e-15	2.37203e-09	-0.311933	< 1E-07	< 1E-07
cg01704739	ND	-	INTERGENIC	3	Open Sea	-	YES	-0.339008	3.45462e-18	1.55981e-12	-0.336877	< 1E-07	< 1E-07
cg23920016	NOS1AP;NOS1AP	nitric oxide synthase 1 (neuronal) adaptor protein	BODY;BODY	1	Open Sea	-	YES	-0.338901	1.75086e-14	7.90538e-09	-0.418783	< 1E-07	< 1E-07
cg03206537	CTSA;CTSA;CTSA	cathepsin A	BODY;BODY;BODY	20	S SHORE	-	NO	-0.338822	8.81859e-19	3.98172e-13	-0.343283	< 1E-07	< 1E-07
cg13937758	ND	-	INTERGENIC	6	Open Sea	-	YES	-0.338717	1.95809e-15	8.84107e-10	-0.381061	< 1E-07	< 1E-07
cg10800620	ND	-	INTERGENIC	2	Open Sea	-	YES	-0.338696	1.59047e-17	7.1812e-12	NA	NA	NA
cg13375427	LOC730755	-	TSS1500	17	Open Sea	-	YES	-0.338669	2.46389e-16	1.11248e-10	-0.300302	< 1E-07	< 1E-07
cg05937055	ND	-	INTERGENIC	1	Open Sea	-	NO	-0.338664	8.17248e-22	3.68999e-16	NA	NA	NA
cg01621390	ND	-	INTERGENIC	12	Open Sea	-	YES	-0.338253	6.84206e-18	3.08929e-12	-0.335764	< 1E-07	< 1E-07
cg25874782	NSMAF;NSMAF	neutral sphingomyelinase (N-SMase) activation associated factor	BODY;BODY	8	Open Sea	-	YES	-0.338007	1.13514e-17	5.12533e-12	-0.354269	< 1E-07	< 1E-07
cg07645228	GTF2IRD1;GTF2IRD1	GTF2I repeat domain containing 1	TSS1500;TSS1500	7	N SHORE	-	NO	-0.337935	4.27886e-17	1.93196e-11	NA	NA	NA
cg10974219	MYOCD;MYOCD	myocardin	3'UTR;3'UTR	17	Open Sea	-	NO	-0.337883	2.07886e-18	9.38635e-13	-0.335038	< 1E-07	< 1E-07
cg20910008	PPP3CC	protein phosphatase 3, catalytic subunit, gamma isozyme	BODY	8	S SHELF	-	NO	-0.337782	4.65764e-19	2.10299e-13	-0.335538	< 1E-07	< 1E-07
cg10902850	ND	-	INTERGENIC	3	Open Sea	-	YES	-0.337523	6.8747e-16	3.10402e-10	-0.279696	< 1E-07	< 1E-07
cg03354616	BCKDHB;BCKDHB	branched chain keto acid dehydrogenase E1, beta polypeptide	BODY;BODY	6	Open Sea	-	YES	-0.337517	4.89712e-14	2.21112e-08	-0.347109	< 1E-07	< 1E-07
cg20127496	ND	-	INTERGENIC	8	Open Sea	-	YES	-0.337453	1.96935e-16	8.89188e-11	NA	NA	NA
cg07982740	WFDC3	WAP four-disulfide core domain 3	BODY	20	Open Sea	-	YES	-0.337338	2.21327e-14	9.99324e-09	NA	NA	NA
cg21571060	ND	-	INTERGENIC	5	Open Sea	-	YES	-0.337295	3.00874e-15	1.35849e-09	-0.330166	< 1E-07	< 1E-07
cg25766247	ND	-	INTERGENIC	8	Open Sea	-	YES	-0.337241	3.28354e-16	1.48256e-10	-0.3085	< 1E-07	< 1E-07
cg15857661	MIR146B	microRNA 146b	TSS200	10	S SHELF	-	NO	-0.337164	1.24168e-17	5.60635e-12	-0.342756	< 1E-07	< 1E-07
cg23220439	RIN1	Ras and Rab interactor 1	TSS1500	11	S SHELF	-	NO	-0.337131	2.99949e-17	1.35431e-11	-0.271276	< 1E-07	< 1E-07
cg05143530	KIAA0226;KIAA0226	KIAA0226	BODY;BODY	3	Open Sea	DMR	YES	-0.337101	2.44655e-16	1.10465e-10	-0.380205	< 1E-07	< 1E-07
cg08443563	ND	-	INTERGENIC	2	Open Sea	-	YES	-0.337066	5.08817e-16	2.29738e-10	-0.325713	< 1E-07	< 1E-07
cg21915100	NPC2	Niemann-Pick disease, type C2	BODY	14	N_Shelf	-	NO	-0.337041	1.17771e-16	5.31752e-11	-0.394227	< 1E-07	< 1E-07
cg15924971	PLA2G16;PLA2G16	phospholipase A2, group XVI	BODY;BODY	11	Open Sea	-	YES	-0.337014	1.40521e-14	6.34474e-09	NA	NA	NA
cg24565274	LOC100126784;NAV2;NAV2;NAV2	-	TSS200;BODY;BODY;BODY	11	S SHORE	-	NO	-0.33671	2.77519e-15	1.25304e-09	-0.36512	< 1E-07	< 1E-07
cg10110335	SYN2;TIMP4;SYN2	synapsin II	BODY;BODY;BODY	3	N_Shelf	-	NO	-0.336701	3.3933e-16	1.53212e-10	-0.37824	< 1E-07	< 1E-07
cg19145082	ND	-	INTERGENIC	3	Open Sea	-	YES	-0.336653	5.59151e-14	2.52465e-08	-0.337333	< 1E-07	< 1E-07
cg01415937	UBE4B;UBE4B	ubiquitination factor E4B	BODY;BODY	1	Open Sea	-	YES	-0.336568	2.56298e-19	1.15722e-13	NA	NA	NA
cg08657449	TM7SF4	dendrocyte expressed seven transmembrane protein	TSS1500	8	Open Sea	-	YES	-0.336539	8.16601e-15	3.68707e-09	-0.40564	< 1E-07	< 1E-07
cg04761746	SCOC	short coiled-coil protein	TSS1500	4	S SHELF	-	NO	-0.336476	3.39823e-17	1.53435e-11	-0.319786	< 1E-07	< 1E-07
cg13306815	ND	-	INTERGENIC	6	Open Sea	-	YES	-0.336409	9.99917e-16	4.51477e-10	NA	NA	NA
cg13921921	ARHGEF2;ARHGEF2;ARHGEF2	Rho/Rac guanine nucleotide exchange factor (GEF) 2	BODY;BODY;BODY	1	Open Sea	-	YES	-0.336306	7.52544e-19	3.39784e-13	-0.293848	< 1E-07	< 1E-07
cg13555050	ND	-	INTERGENIC	4	Open Sea	-	YES	-0.336231	1.79196e-16	8.09095e-11	-0.360492	< 1E-07	< 1E-07
cg05346611	SERPINA1;SERPINA1;SERPINA1;SERPINA1;SERPINA1;SERPINA1;SERPINA1;SERPINA1;SERPINA1;SERPINA1;SERPINA1;SERPINA1	serpin peptidase inhibitor, clade A (alpha-1 antiproteinase, antitrypsin), member 1	5'UTR;5'UTR;5'UTR;5'UTR;5'UTR;5'UTR;5'UTR;5'UTR;5'UTR;5'UTR;1st EXON;5'UTR	14	Open Sea	-	YES	-0.336215	5.7003e-17	2.57376e-11	-0.299016	< 1E-07	< 1E-07
cg14153654	TNFRSF9	tumor necrosis factor receptor superfamily, member 9	TSS200	1	N SHORE	-	NO	-0.336121	3.73093e-21	1.68457e-15	-0.32667	< 1E-07	< 1E-07
cg06963192	C1orf9;C1orf9	SUN domain containing ossification factor	BODY;BODY	1	Open Sea	-	YES	-0.336113	1.41885e-18	6.40631e-13	-0.26918	< 1E-07	< 1E-07
cg03354554	ND	-	INTERGENIC	11	S SHORE	RDMR	NO	-0.33594	2.60812e-18	1.1776e-12	-0.311851	< 1E-07	< 1E-07
cg16066219	ACSL5;ACSL5;ACSL5;ACSL5	acyl-CoA synthetase long-chain family member 5	TSS1500;1st EXON;5'UTR;5'UTR	10	Open Sea	-	NO	-0.335902	1.52809e-19	6.89952e-14	-0.370495	< 1E-07	< 1E-07
cg17738521	HIVEP2	human immunodeficiency virus type I enhancer binding protein 2	5'UTR	6	Open Sea	-	YES	-0.33567	2.18223e-17	9.85309e-12	-0.320137	< 1E-07	< 1E-07
cg02636348	KCNMA1;KCNMA1;KCNMA1;KCNMA1	potassium channel, calcium activated large conductance subfamily M alpha, member 1	BODY;BODY;BODY;BODY	10	Open Sea	-	YES	-0.335655	7.66602e-17	3.46132e-11	NA	NA	NA
cg23909079	GRID1	glutamate receptor, ionotropic, delta 1	BODY	10	Open Sea	-	NO	-0.335418	9.74216e-15	4.39872e-09	-0.355685	< 1E-07	< 1E-07
cg12697139	ND	-	INTERGENIC	1	Open Sea	-	YES	-0.335355	1.40643e-18	6.35021e-13	-0.351177	< 1E-07	< 1E-07
cg14728071	MLLT10;MLLT10	myeloid/lymphoid or mixed-lineage leukemia (trithorax homolog, Drosophila); translocated to, 10	3'UTR;3'UTR	10	Open Sea	-	NO	-0.335285	4.33429e-16	1.95699e-10	-0.437312	< 1E-07	< 1E-07
cg00347746	ND	-	INTERGENIC	19	N_Shelf	-	NO	-0.335237	1.09239e-17	4.9323e-12	-0.267053	< 1E-07	< 1E-07
cg12371569	ND	-	INTERGENIC	12	Open Sea	-	YES	-0.335145	1.45975e-20	6.59098e-15	-0.289201	< 1E-07	< 1E-07
cg24881334	ND	-	INTERGENIC	17	Open Sea	-	YES	-0.334871	8.4059e-18	3.79538e-12	-0.359084	< 1E-07	< 1E-07
cg26236329	ND	-	INTERGENIC	11	Open Sea	-	YES	-0.334784	1.13921e-19	5.14368e-14	-0.302764	< 1E-07	< 1E-07
cg23792308	COX10	COX10 heme A:farnesyltransferase cytochrome c oxidase assembly factor	BODY	17	Open Sea	-	YES	-0.33466	1.85054e-18	8.35543e-13	-0.400756	< 1E-07	< 1E-07
cg24497819	SELPLG	selectin P ligand	TSS200	12	Open Sea	-	NO	-0.334539	1.27527e-19	5.75802e-14	-0.300774	< 1E-07	< 1E-07
cg21332304	NPEPPS	aminopeptidase puromycin sensitive	BODY	17	Open Sea	-	YES	-0.334484	3.46765e-14	1.56569e-08	-0.354165	< 1E-07	< 1E-07
cg26400954	LMO7	LIM domain 7	BODY	13	Open Sea	-	YES	-0.334469	1.27831e-15	5.77175e-10	-0.357074	< 1E-07	< 1E-07
cg18566555	TRIM2;TRIM2	tripartite motif containing 2	BODY;5'UTR	4	Open Sea	-	YES	-0.33444	1.27849e-15	5.77256e-10	-0.321413	< 1E-07	< 1E-07
cg16983159	TMEM173	transmembrane protein 173	TSS200	5	Open Sea	-	NO	-0.334424	6.34376e-18	2.8643e-12	-0.282412	< 1E-07	< 1E-07
cg05839570	ALS2CL	ALS2 C-terminal like	5'UTR	3	N_Shelf	-	NO	-0.334408	7.43911e-15	3.35886e-09	-0.307116	< 1E-07	< 1E-07
cg07092880	CCDC83	coiled-coil domain containing 83	BODY	11	Open Sea	-	YES	-0.334403	1.79677e-15	8.11266e-10	NA	NA	NA
cg01323212	ND	-	INTERGENIC	6	S SHELF	-	NO	-0.334348	3.65949e-15	1.65231e-09	-0.339819	< 1E-07	< 1E-07
cg22809683	LAMC1	laminin, gamma 1 (formerly LAMB2)	BODY	1	Open Sea	-	YES	-0.33425	1.8234e-19	8.2329e-14	NA	NA	NA
cg07008591	TEAD1	TEA domain family member 1 (SV40 transcriptional enhancer factor)	BODY	11	Open Sea	-	YES	-0.334248	2.42835e-18	1.09643e-12	NA	NA	NA
cg15893295	ND	-	INTERGENIC	6	Open Sea	-	YES	-0.334176	3.13249e-19	1.41436e-13	-0.330492	< 1E-07	< 1E-07
cg01890836	MPRIP;MPRIP	myosin phosphatase Rho interacting protein	BODY;BODY	17	Open Sea	-	YES	-0.33413	1.08176e-16	4.8843e-11	-0.435028	< 1E-07	< 1E-07
cg04222933	LY9	lymphocyte antigen 9	BODY	1	Open Sea	-	NO	-0.334087	4.23821e-20	1.91361e-14	NA	NA	NA
cg04757411	LMO7	LIM domain 7	BODY	13	Open Sea	-	YES	-0.333987	6.70062e-16	3.02542e-10	-0.318591	< 1E-07	< 1E-07
cg09830083	P4HA2;P4HA2;P4HA2;P4HA2;P4HA2	prolyl 4-hydroxylase, alpha polypeptide II	5'UTR;5'UTR;5'UTR;5'UTR;5'UTR	5	N_Shelf	RDMR	YES	-0.333983	2.33656e-15	1.05499e-09	-0.403078	< 1E-07	< 1E-07
cg00674995	DGKH;DGKH	diacylglycerol kinase, eta	BODY;BODY	13	Open Sea	-	YES	-0.333915	1.50584e-16	6.79906e-11	NA	NA	NA
cg15105060	TBC1D14;TBC1D14;TBC1D14	TBC1 domain family, member 14	BODY;BODY;BODY	4	N_Shelf	-	YES	-0.333873	2.18277e-16	9.85549e-11	-0.293232	< 1E-07	< 1E-07
cg24671734	BTBD11	BTB (POZ) domain containing 11	BODY	12	Open Sea	-	YES	-0.333775	9.01689e-17	4.07125e-11	-0.389089	< 1E-07	< 1E-07
cg19453938	ND	-	INTERGENIC	7	N_Shelf	-	NO	-0.333745	2.19897e-16	9.92864e-11	NA	NA	NA
cg12699756	HSD17B8	hydroxysteroid (17-beta) dehydrogenase 8	BODY	6	S SHORE	-	NO	-0.333721	6.51104e-19	2.93983e-13	-0.283946	< 1E-07	< 1E-07
cg09874659	KLF12	Kruppel-like factor 12	BODY	13	Open Sea	-	YES	-0.333551	4.6452e-16	2.09737e-10	-0.321531	< 1E-07	< 1E-07
cg13704531	NCK2;NCK2	NCK adaptor protein 2	5'UTR;5'UTR	2	Open Sea	-	YES	-0.333538	4.35804e-17	1.96772e-11	-0.320212	< 1E-07	< 1E-07
cg12743031	PTK2B;PTK2B;PTK2B;PTK2B	protein tyrosine kinase 2 beta	5'UTR;5'UTR;5'UTR;5'UTR	8	Open Sea	-	YES	-0.333192	4.03682e-20	1.82268e-14	-0.292722	< 1E-07	< 1E-07
cg04001071	ND	-	INTERGENIC	13	Open Sea	-	YES	-0.33316	1.12437e-16	5.07668e-11	-0.301604	< 1E-07	< 1E-07
cg27618305	PKD1L1	polycystic kidney disease 1 like 1	BODY	7	Open Sea	-	YES	-0.33299	4.37239e-15	1.9742e-09	-0.33415	< 1E-07	< 1E-07
cg01284289	ND	-	INTERGENIC	12	Open Sea	-	YES	-0.332876	3.09499e-15	1.39743e-09	-0.405311	< 1E-07	< 1E-07
cg04956471	DGKD;DGKD	diacylglycerol kinase, delta 130kDa	BODY;BODY	2	Open Sea	-	YES	-0.33287	3.18971e-20	1.4402e-14	-0.316791	< 1E-07	< 1E-07
cg21853021	SLC22A18AS;SLC22A18	solute carrier family 22 (organic cation transporter), member 18 antisense	BODY;TSS1500	11	N_Shelf	-	YES	-0.33281	3.72793e-20	1.68321e-14	-0.31503	< 1E-07	< 1E-07
cg00988350	GALE;GALE;GALE;GALE	UDP-galactose-4-epimerase	5'UTR;1st EXON;5'UTR;5'UTR	1	N SHORE	-	NO	-0.332754	3.60709e-20	1.62865e-14	-0.331814	< 1E-07	< 1E-07
cg17884766	LIMA1;LIMA1	LIM domain and actin binding 1	BODY;BODY	12	Open Sea	-	YES	-0.332526	1.12741e-15	5.09043e-10	NA	NA	NA
cg23907053	RAB3IP;RAB3IP;RAB3IP;RAB3IP;RAB3IP	RAB3A interacting protein	3'UTR;3'UTR;3'UTR;3'UTR;3'UTR	12	Open Sea	-	YES	-0.332405	2.04865e-15	9.24992e-10	-0.324039	< 1E-07	< 1E-07
cg19836199	RUNX1	runt-related transcription factor 1	TSS1500	21	Open Sea	-	YES	-0.332271	1.86691e-15	8.42937e-10	-0.304932	< 1E-07	< 1E-07
cg09360041	ABCA4	ATP-binding cassette, sub-family A (ABC1), member 4	TSS1500	1	Open Sea	-	NO	-0.332212	5.73851e-17	2.59102e-11	NA	NA	NA
cg22272100	BMP1	bone morphogenetic protein 1	3'UTR	8	Open Sea	-	YES	-0.33214	2.82223e-16	1.27428e-10	-0.288381	< 1E-07	< 1E-07
cg06966245	ND	-	INTERGENIC	1	Open Sea	-	YES	-0.331981	5.75886e-16	2.60021e-10	-0.319357	< 1E-07	< 1E-07
cg16576811	NEDD4L;NEDD4L;NEDD4L;NEDD4L;NEDD4L;NEDD4L;NEDD4L;NEDD4L;NEDD4L	neural precursor cell expressed, developmentally down-regulated 4-like, E3 ubiquitin protein ligase	5'UTR;BODY;TSS200;5'UTR;5'UTR;BODY;BODY;BODY;5'UTR	18	Open Sea	-	NO	-0.331923	7.97936e-16	3.60279e-10	-0.285917	< 1E-07	< 1E-07
cg09106231	ND	-	INTERGENIC	1	Open Sea	-	YES	-0.33182	3.27223e-17	1.47746e-11	-0.347694	< 1E-07	< 1E-07
cg19763108	THRB;THRB;THRB	thyroid hormone receptor, beta	BODY;BODY;BODY	3	Open Sea	-	YES	-0.331752	2.64694e-13	1.19513e-07	-0.443036	< 1E-07	< 1E-07
cg12649175	DPP4	dipeptidyl-peptidase 4	BODY	2	N_Shelf	-	NO	-0.331228	2.95505e-15	1.33425e-09	-0.373644	< 1E-07	< 1E-07
cg00243272	PLXNB2	plexin B2	BODY	22	Island	-	NO	-0.33114	1.61435e-17	7.28902e-12	-0.314051	< 1E-07	< 1E-07
cg13856340	SCAI;SCAI	suppressor of cancer cell invasion	BODY;BODY	9	Open Sea	-	YES	-0.331117	8.46273e-20	3.82104e-14	-0.325412	< 1E-07	< 1E-07
cg04470054	RPTOR;RPTOR	regulatory associated protein of MTOR, complex 1	BODY;BODY	17	N SHORE	-	YES	-0.331112	9.05924e-19	4.09037e-13	-0.334635	< 1E-07	< 1E-07
cg01413054	CAB39;CAB39;CAB39	calcium binding protein 39	BODY;BODY;BODY	2	Open Sea	-	NO	-0.331057	7.85551e-15	3.54687e-09	-0.325029	< 1E-07	< 1E-07
cg18066690	KIAA0146	scaffolding protein involved in DNA repair	BODY	8	Open Sea	-	YES	-0.3309	3.99264e-15	1.80273e-09	-0.357541	< 1E-07	< 1E-07
cg10967990	RCC2;RCC2	regulator of chromosome condensation 2	BODY;BODY	1	S SHELF	-	NO	-0.330885	4.5499e-14	2.05434e-08	-0.335905	< 1E-07	< 1E-07
cg07093324	ACTR3	ARP3 actin-related protein 3 homolog (yeast)	BODY	2	S SHELF	-	NO	-0.330802	3.62383e-19	1.63621e-13	-0.403164	< 1E-07	< 1E-07
cg00722081	ND	-	INTERGENIC	10	Open Sea	-	YES	-0.330658	4.43527e-19	2.00259e-13	NA	NA	NA
cg07167933	SFTPB;SFTPB	surfactant protein B	BODY;BODY	2	Open Sea	-	YES	-0.330112	4.99657e-19	2.25602e-13	-0.301868	< 1E-07	< 1E-07
cg08739221	EPS8	epidermal growth factor receptor pathway substrate 8	5'UTR	12	Open Sea	-	YES	-0.330034	5.53857e-16	2.50074e-10	NA	NA	NA
cg18122696	SYT8	synaptotagmin VIII	TSS1500	11	Open Sea	-	NO	-0.329881	7.73491e-17	3.49242e-11	-0.31953	< 1E-07	< 1E-07
cg14240790	ND	-	INTERGENIC	11	Open Sea	-	YES	-0.329804	1.46423e-17	6.61121e-12	-0.334561	< 1E-07	< 1E-07
cg18711535	TRIP4	thyroid hormone receptor interactor 4	BODY	15	Open Sea	-	YES	-0.32976	3.66847e-18	1.65637e-12	-0.371793	< 1E-07	< 1E-07
cg04596071	MAD1L1;MAD1L1;MAD1L1	MAD1 mitotic arrest deficient-like 1 (yeast)	BODY;BODY;BODY	7	S SHORE	-	YES	-0.329752	7.43529e-16	3.35714e-10	-0.48666	< 1E-07	< 1E-07
cg00770471	C4orf34	small integral membrane protein 14	5'UTR	4	N_Shelf	-	NO	-0.329668	1.69785e-16	7.66604e-11	NA	NA	NA
cg08549335	ZNRF2	zinc and ring finger 2, E3 ubiquitin protein ligase	BODY	7	Open Sea	-	YES	-0.329532	1.4037e-19	6.33792e-14	-0.30435	< 1E-07	< 1E-07
cg22264980	TMEM108;TMEM108	transmembrane protein 108	BODY;BODY	3	Open Sea	-	YES	-0.329497	1.1894e-16	5.37032e-11	-0.295643	< 1E-07	< 1E-07
cg24954967	ND	-	INTERGENIC	3	Open Sea	-	YES	-0.329467	1.59761e-17	7.21343e-12	-0.304778	< 1E-07	< 1E-07
cg22402224	ORAI2;ORAI2	ORAI calcium release-activated calcium modulator 2	BODY;BODY	7	Open Sea	-	YES	-0.329362	9.90888e-16	4.474e-10	-0.316519	< 1E-07	< 1E-07
cg05571448	PPP3CA;PPP3CA;PPP3CA	protein phosphatase 3, catalytic subunit, alpha isozyme	BODY;BODY;BODY	4	Open Sea	-	YES	-0.329324	8.46042e-18	3.82e-12	-0.367965	< 1E-07	< 1E-07
cg18783429	ND	-	INTERGENIC	5	Open Sea	DMR	NO	-0.329229	6.9716e-16	3.14778e-10	-0.320137	< 1E-07	< 1E-07
cg01511480	SCNN1A;SCNN1A;SCNN1A	sodium channel, non voltage gated 1 alpha subunit	BODY;BODY;BODY	12	N SHORE	-	NO	-0.329069	1.6784e-16	7.57819e-11	-0.318879	< 1E-07	< 1E-07
cg09461545	SEL1L3	sel-1 suppressor of lin-12-like 3 (C. elegans)	BODY	4	Open Sea	-	YES	-0.329041	1.67195e-17	7.54908e-12	-0.329142	< 1E-07	< 1E-07
cg03850986	ABLIM1;ABLIM1;ABLIM1	actin binding LIM protein 1	BODY;BODY;BODY	10	Open Sea	-	YES	-0.328918	2.49292e-17	1.12559e-11	NA	NA	NA
cg02901136	S100A12	S100 calcium binding protein A12	TSS1500	1	Open Sea	-	NO	-0.328706	2.21663e-16	1.00084e-10	-0.376615	< 1E-07	< 1E-07
cg03726817	ND	-	INTERGENIC	12	N_Shelf	-	NO	-0.328672	3.24092e-17	1.46332e-11	-0.359544	< 1E-07	< 1E-07
cg12799029	ABR;ABR;ABR	active BCR-related	BODY;BODY;BODY	17	S SHELF	-	YES	-0.32841	1.07035e-18	4.83277e-13	-0.400731	< 1E-07	< 1E-07
cg15867307	ND	-	INTERGENIC	2	Open Sea	-	YES	-0.328154	2.68506e-18	1.21234e-12	-0.30134	< 1E-07	< 1E-07
cg23840338	MYBPC1;MYBPC1;MYBPC1;MYBPC1	myosin binding protein C, slow type	3'UTR;3'UTR;3'UTR;3'UTR	12	Open Sea	-	NO	-0.328144	6.04153e-17	2.72784e-11	-0.375517	< 1E-07	< 1E-07
cg19323289	NAV2	neuron navigator 2	BODY	11	Open Sea	-	YES	-0.327965	1.83564e-19	8.28816e-14	-0.266313	< 1E-07	< 1E-07
cg24522654	ND	-	INTERGENIC	12	Open Sea	-	YES	-0.327866	1.13751e-21	5.13602e-16	-0.340178	< 1E-07	< 1E-07
cg24127639	MYEOV	myeloma overexpressed	3'UTR	11	Open Sea	-	YES	-0.327839	2.31656e-18	1.04596e-12	-0.365351	< 1E-07	< 1E-07
cg12331331	NOL10	nucleolar protein 10	BODY	2	Open Sea	-	YES	-0.327832	2.32143e-16	1.04816e-10	-0.304298	< 1E-07	< 1E-07
cg03466587	ND	-	INTERGENIC	3	Open Sea	-	YES	-0.327809	1.12723e-17	5.08961e-12	-0.285092	< 1E-07	< 1E-07
cg15466952	LEPR;LEPR;LEPROT;LEPR	leptin receptor	5'UTR;5'UTR;BODY;5'UTR	1	S SHELF	-	NO	-0.327721	4.12719e-18	1.86349e-12	-0.326521	< 1E-07	< 1E-07
cg13777668	ACTN1;ACTN1;ACTN1	actinin, alpha 1	BODY;BODY;BODY	14	Open Sea	-	YES	-0.327605	4.18463e-16	1.88942e-10	-0.306064	< 1E-07	< 1E-07
cg23344780	EMP3	epithelial membrane protein 3	5'UTR	19	N_Shelf	-	NO	-0.327543	3.34719e-18	1.5113e-12	-0.323617	< 1E-07	< 1E-07
cg07694621	ND	-	INTERGENIC	2	Open Sea	-	YES	-0.327477	4.46718e-14	2.017e-08	-0.328421	< 1E-07	< 1E-07
cg19940644	ND	-	INTERGENIC	1	Open Sea	-	NO	-0.327196	2.42722e-20	1.09592e-14	NA	NA	NA
cg12882189	C17orf62;C17orf62;C17orf62	chromosome 17 open reading frame 62	BODY;BODY;BODY	17	S SHORE	-	NO	-0.327018	3.2409e-19	1.46331e-13	-0.31979	< 1E-07	< 1E-07
cg07633702	ND	-	INTERGENIC	18	Open Sea	-	NO	-0.326862	2.73203e-19	1.23355e-13	-0.266743	< 1E-07	< 1E-07
cg21830849	SLC15A4	solute carrier family 15 (oligopeptide transporter), member 4	BODY	12	S SHELF	-	NO	-0.326512	3.55321e-15	1.60432e-09	-0.416882	< 1E-07	< 1E-07
cg15963988	ND	-	INTERGENIC	4	Open Sea	-	YES	-0.326484	8.24618e-16	3.72327e-10	NA	NA	NA
cg10667102	ND	-	INTERGENIC	19	N SHORE	-	NO	-0.326426	5.28509e-17	2.38629e-11	-0.32815	< 1E-07	< 1E-07
cg16022049	EMP1	epithelial membrane protein 1	5'UTR	12	Open Sea	-	YES	-0.326327	3.46917e-15	1.56638e-09	-0.322576	< 1E-07	< 1E-07
cg03821121	MICAL2	microtubule associated monooxygenase, calponin and LIM domain containing 2	5'UTR	11	Open Sea	-	YES	-0.326159	3.31217e-20	1.49549e-14	-0.240546	< 1E-07	< 1E-07
cg23746577	ZBTB7C	zinc finger and BTB domain containing 7C	3'UTR	18	N SHORE	-	NO	-0.326158	3.01242e-15	1.36015e-09	-0.31869	< 1E-07	< 1E-07
cg16406960	GNLY;GNLY	granulysin	TSS200;TSS200	2	Open Sea	-	NO	-0.326094	1.11265e-18	5.02377e-13	NA	NA	NA
cg00515756	DAGLA	diacylglycerol lipase, alpha	5'UTR	11	Open Sea	-	YES	-0.325846	1.35994e-15	6.1403e-10	-0.230136	< 1E-07	< 1E-07
cg13235366	PTPRF;PTPRF	protein tyrosine phosphatase, receptor type, F	BODY;BODY	1	S SHORE	-	NO	-0.325796	8.22112e-16	3.71195e-10	-0.419197	< 1E-07	< 1E-07
cg12166080	PPFIBP1;PPFIBP1	PTPRF interacting protein, binding protein 1 (liprin beta 1)	5'UTR;5'UTR	12	Open Sea	-	NO	-0.325762	3.40724e-16	1.53842e-10	-0.361446	< 1E-07	< 1E-07
cg17818061	ND	-	INTERGENIC	17	Open Sea	-	YES	-0.325703	1.34622e-14	6.07836e-09	-0.347606	< 1E-07	< 1E-07
cg04275506	VPS13D;VPS13D	vacuolar protein sorting 13 homolog D (S. cerevisiae)	BODY;BODY	1	Open Sea	-	NO	-0.325565	2.07699e-17	9.37789e-12	-0.353385	< 1E-07	< 1E-07
cg06747543	ELL	elongation factor RNA polymerase II	BODY	19	Open Sea	DMR	NO	-0.325556	8.42694e-20	3.80488e-14	-0.312103	< 1E-07	< 1E-07
cg09551145	ND	-	INTERGENIC	1	Open Sea	-	YES	-0.325173	6.79926e-20	3.06996e-14	NA	NA	NA
cg06720467	SFN	stratifin	TSS200	1	N SHORE	-	NO	-0.324757	5.07573e-20	2.29177e-14	-0.297329	< 1E-07	< 1E-07
cg25203007	GALE;GALE;GALE;GALE	UDP-galactose-4-epimerase	5'UTR;1st EXON;5'UTR;5'UTR	1	N SHORE	-	NO	-0.32453	9.67713e-19	4.36936e-13	-0.328269	< 1E-07	< 1E-07
cg23939096	ND	-	INTERGENIC	5	S SHELF	-	YES	-0.324519	9.132e-17	4.12323e-11	-0.260046	< 1E-07	< 1E-07
cg16683060	UBAC2;UBAC2;UBAC2	UBA domain containing 2	BODY;BODY;BODY	13	Open Sea	-	YES	-0.324486	1.79097e-16	8.08648e-11	-0.283996	< 1E-07	< 1E-07
cg14944398	ND	-	INTERGENIC	7	N_Shelf	-	NO	-0.324408	1.18965e-14	5.37143e-09	NA	NA	NA
cg16745930	HPSE2;HPSE2;HPSE2;HPSE2	heparanase 2 (inactive)	3'UTR;BODY;BODY;BODY	10	Open Sea	-	YES	-0.324262	7.77613e-15	3.51103e-09	-0.337674	< 1E-07	< 1E-07
cg22304799	ND	-	INTERGENIC	2	Open Sea	-	YES	-0.324122	1.97341e-15	8.91021e-10	-0.334975	< 1E-07	< 1E-07
cg08923594	CAMTA1	calmodulin binding transcription activator 1	BODY	1	Open Sea	-	YES	-0.324107	8.54228e-14	3.85696e-08	-0.343037	< 1E-07	< 1E-07
cg10063575	AMHR2;AMHR2;AMHR2	anti-Mullerian hormone receptor, type II	BODY;BODY;BODY	12	Open Sea	-	YES	-0.323999	5.09914e-17	2.30233e-11	-0.314944	< 1E-07	< 1E-07
cg00437411	GCNT3	glucosaminyl (N-acetyl) transferase 3, mucin type	TSS200	15	Open Sea	-	NO	-0.323991	7.47471e-17	3.37494e-11	-0.301615	< 1E-07	< 1E-07
cg15358855	PRDM10;PRDM10	PR domain containing 10	BODY;BODY	11	Open Sea	-	YES	-0.323849	8.90866e-17	4.02238e-11	NA	NA	NA
cg23611697	ND	-	INTERGENIC	2	Open Sea	-	YES	-0.323772	4.99778e-14	2.25657e-08	-0.372158	< 1E-07	< 1E-07
cg15974698	TGM1	transglutaminase 1	TSS1500	14	Open Sea	-	YES	-0.323697	9.82495e-16	4.4361e-10	-0.314343	< 1E-07	< 1E-07
cg07499182	STARD13	StAR-related lipid transfer (START) domain containing 13	BODY	13	Open Sea	-	YES	-0.323659	2.66571e-14	1.2036e-08	-0.344559	< 1E-07	< 1E-07
cg06130787	KLK10;KLK10;KLK10	kallikrein-related peptidase 10	TSS1500;TSS200;TSS1500	19	S SHORE	-	NO	-0.323632	7.02524e-18	3.17199e-12	NA	NA	NA
cg06429194	ND	-	INTERGENIC	11	Open Sea	-	YES	-0.323437	4.3258e-14	1.95316e-08	-0.427043	< 1E-07	< 1E-07
cg05838308	TGFBI	transforming growth factor, beta-induced, 68kDa	BODY	5	S SHELF	-	YES	-0.323399	2.73044e-14	1.23283e-08	-0.370125	< 1E-07	< 1E-07
cg00672802	ND	-	INTERGENIC	1	N SHORE	-	NO	-0.32334	6.20284e-14	2.80067e-08	NA	NA	NA
cg26175448	ND	-	INTERGENIC	17	Open Sea	-	YES	-0.323182	8.65271e-19	3.90682e-13	-0.25481	< 1E-07	< 1E-07
cg12864389	PLEC1;PLEC1;PLEC1;PLEC1	plectin	BODY;BODY;BODY;TSS200	8	Island	-	NO	-0.323031	1.54155e-18	6.96032e-13	-0.365718	< 1E-07	< 1E-07
cg27092594	ND	-	INTERGENIC	2	Open Sea	DMR	NO	-0.323024	1.42083e-17	6.41526e-12	NA	NA	NA
cg04879722	ZBTB20;ZBTB20	zinc finger and BTB domain containing 20	5'UTR;5'UTR	3	Open Sea	-	YES	-0.323023	1.55296e-15	7.01183e-10	-0.370335	< 1E-07	< 1E-07
cg00275828	KRTAP2-4	keratin associated protein 2-4	TSS1500	17	Open Sea	-	NO	-0.322941	1.40213e-17	6.33081e-12	-0.241752	< 1E-07	< 1E-07
cg14240304	LTBP3;LTBP3;LTBP3	latent transforming growth factor beta binding protein 3	BODY;5'UTR;BODY	11	N SHORE	-	NO	-0.322869	9.62175e-18	4.34435e-12	-0.308749	< 1E-07	< 1E-07
cg06215984	ND	-	INTERGENIC	1	Open Sea	-	NO	-0.322862	3.52235e-17	1.59039e-11	-0.317737	< 1E-07	< 1E-07
cg08198430	TGM1	transglutaminase 1	TSS1500	14	Open Sea	-	YES	-0.322806	4.47112e-15	2.01877e-09	-0.288156	< 1E-07	< 1E-07
cg03944072	CMIP;CMIP	c-Maf inducing protein	BODY;BODY	16	Open Sea	DMR	YES	-0.32275	7.51065e-16	3.39116e-10	-0.269551	< 1E-07	< 1E-07
cg04329351	ANXA11;ANXA11;ANXA11	annexin A11	5'UTR;5'UTR;5'UTR	10	Open Sea	-	YES	-0.32262	2.66508e-16	1.20332e-10	NA	NA	NA
cg02035751	RASSF5;RASSF5;RASSF5	Ras association (RalGDS/AF-6) domain family member 5	BODY;TSS1500;BODY	1	N SHORE	-	NO	-0.322535	6.62842e-19	2.99282e-13	-0.295079	< 1E-07	< 1E-07
cg02322400	MAML2	mastermind-like 2 (Drosophila)	BODY	11	Open Sea	-	YES	-0.322452	8.399e-17	3.79227e-11	-0.351033	< 1E-07	< 1E-07
cg08125291	ND	-	INTERGENIC	13	Open Sea	-	YES	-0.322412	4.94047e-16	2.23069e-10	-0.339457	< 1E-07	< 1E-07
cg05398036	ND	-	INTERGENIC	1	Open Sea	-	YES	-0.322285	6.71891e-18	3.03368e-12	-0.373681	< 1E-07	< 1E-07
cg05583636	ARHGAP17;ARHGAP17	Rho GTPase activating protein 17	BODY;BODY	16	Open Sea	-	YES	-0.322078	5.0238e-18	2.26832e-12	-0.258766	< 1E-07	< 1E-07
cg19979738	TMPRSS6	transmembrane protease, serine 6	BODY	22	S SHELF	-	NO	-0.32205	8.60723e-17	3.88628e-11	NA	NA	NA
cg17740822	DUSP6;DUSP6	dual specificity phosphatase 6	BODY;BODY	12	N SHORE	CDMR	NO	-0.322032	7.30109e-16	3.29654e-10	-0.34313	< 1E-07	< 1E-07
cg03240301	IGF2BP3	insulin-like growth factor 2 mRNA binding protein 3	BODY	7	Open Sea	-	NO	-0.321996	7.47121e-17	3.37336e-11	-0.318386	< 1E-07	< 1E-07
cg02229757	ND	-	INTERGENIC	16	Open Sea	-	YES	-0.321959	3.91285e-20	1.7667e-14	-0.349398	< 1E-07	< 1E-07
cg02524983	LPP;LPP;LPP	LIM domain containing preferred translocation partner in lipoma	5'UTR;5'UTR;5'UTR	3	Open Sea	-	NO	-0.321775	5.85693e-17	2.64449e-11	-0.357747	< 1E-07	< 1E-07
cg04102510	ITPKB	inositol-trisphosphate 3-kinase B	BODY	1	Open Sea	-	NO	-0.321504	4.80584e-16	2.1699e-10	-0.291901	< 1E-07	< 1E-07
cg27079194	ND	-	INTERGENIC	14	Open Sea	-	YES	-0.321403	4.39187e-16	1.98299e-10	-0.283582	< 1E-07	< 1E-07
cg13419330	IRAK2	interleukin-1 receptor-associated kinase 2	BODY	3	Open Sea	-	YES	-0.320958	4.31032e-15	1.94617e-09	NA	NA	NA
cg06427571	ND	-	INTERGENIC	4	Open Sea	-	YES	-0.320835	5.81259e-16	2.62446e-10	-0.298757	< 1E-07	< 1E-07
cg24587080	ND	-	INTERGENIC	6	Open Sea	-	YES	-0.320665	1.18639e-17	5.35671e-12	-0.278326	< 1E-07	< 1E-07
cg09906448	LY6G6C	lymphocyte antigen 6 complex, locus G6C	BODY	6	N_Shelf	-	NO	-0.320586	1.81972e-15	8.21631e-10	-0.27937	< 1E-07	< 1E-07
cg18809729	TOLLIP	toll interacting protein	BODY	11	Island	-	NO	-0.320382	6.20613e-15	2.80215e-09	-0.318423	< 1E-07	< 1E-07
cg02998240	ND	-	INTERGENIC	1	Open Sea	-	YES	-0.32032	1.95251e-14	8.81584e-09	-0.319542	< 1E-07	< 1E-07
cg11533712	ND	-	INTERGENIC	22	S SHORE	-	NO	-0.320294	7.4501e-18	3.36383e-12	-0.370264	< 1E-07	< 1E-07
cg04343045	ND	-	INTERGENIC	20	S SHELF	-	NO	-0.320275	7.98626e-15	3.60591e-09	-0.291242	< 1E-07	< 1E-07
cg09493621	ND	-	INTERGENIC	15	Open Sea	-	YES	-0.320208	8.90618e-15	4.02127e-09	-0.383867	< 1E-07	< 1E-07
cg13699887	ATXN1;ATXN1	ataxin 1	BODY;BODY	6	Open Sea	DMR	YES	-0.32012	2.111e-17	9.53144e-12	-0.393748	< 1E-07	< 1E-07
cg08548284	ND	-	INTERGENIC	1	Open Sea	-	NO	-0.320119	9.56728e-16	4.31976e-10	-0.267927	< 1E-07	< 1E-07
cg19348484	FURIN	furin (paired basic amino acid cleaving enzyme)	5'UTR	15	N SHORE	-	YES	-0.320071	1.16514e-17	5.26075e-12	-0.31302	< 1E-07	< 1E-07
cg02119938	ACSBG1	acyl-CoA synthetase bubblegum family member 1	BODY	15	Open Sea	-	YES	-0.319947	5.44084e-16	2.45662e-10	-0.367051	< 1E-07	< 1E-07
cg04786142	ND	-	INTERGENIC	1	Open Sea	DMR	NO	-0.319943	2.58926e-20	1.16909e-14	-0.411852	< 1E-07	< 1E-07
cg14212038	ND	-	INTERGENIC	11	Open Sea	DMR	NO	-0.319907	6.16821e-19	2.78504e-13	-0.332664	< 1E-07	< 1E-07
cg05596814	ND	-	INTERGENIC	5	N_Shelf	-	NO	-0.319856	3.22075e-13	1.45421e-07	-0.427577	< 1E-07	< 1E-07
cg09264231	ND	-	INTERGENIC	1	Open Sea	-	YES	-0.319816	2.18416e-17	9.8618e-12	-0.234645	< 1E-07	< 1E-07
cg25731261	BBC3;BBC3;BBC3;BBC3;BBC3;BBC3	BCL2 binding component 3	1st EXON;5'UTR;1st EXON;5'UTR;1st EXON;5'UTR	19	S SHORE	-	NO	-0.31975	2.23681e-18	1.00995e-12	-0.276823	< 1E-07	< 1E-07
cg08579420	ACCN1;ACCN1	acid sensing (proton gated) ion channel 2	BODY;BODY	17	Open Sea	-	YES	-0.31973	1.8881e-14	8.52503e-09	-0.355385	< 1E-07	< 1E-07
cg02539882	SEPT8;SEPT8;SEPT8;SEPT8	septin 8	BODY;5'UTR;BODY;BODY	5	N_Shelf	-	NO	-0.319691	9.15752e-15	4.13475e-09	-0.343986	< 1E-07	< 1E-07
cg26522361	ND	-	INTERGENIC	5	Open Sea	-	YES	-0.319515	7.49288e-19	3.38314e-13	NA	NA	NA
cg06155710	TLR5	toll-like receptor 5	3'UTR	1	Open Sea	-	NO	-0.319401	6.38981e-16	2.88509e-10	-0.311492	< 1E-07	< 1E-07
cg21314318	ADAMTS17	ADAM metallopeptidase with thrombospondin type 1 motif, 17	BODY	15	Open Sea	DMR	YES	-0.31932	1.27218e-17	5.74406e-12	-0.277063	< 1E-07	< 1E-07
cg19542542	APBB2;APBB2;APBB2	amyloid beta (A4) precursor protein-binding, family B, member 2	5'UTR;5'UTR;5'UTR	4	Open Sea	-	YES	-0.319294	9.33948e-15	4.21691e-09	NA	NA	NA
cg01692088	ND	-	INTERGENIC	1	N SHORE	-	NO	-0.31926	2.95365e-17	1.33361e-11	-0.3137	< 1E-07	< 1E-07
cg26541218	PKD1L1	polycystic kidney disease 1 like 1	BODY	7	Open Sea	-	YES	-0.319099	3.02619e-14	1.36637e-08	-0.359103	< 1E-07	< 1E-07
cg22434923	PTTG1IP	pituitary tumor-transforming 1 interacting protein	BODY	21	N_Shelf	-	NO	-0.319049	3.1759e-15	1.43397e-09	-0.292099	< 1E-07	< 1E-07
cg19440115	ND	-	INTERGENIC	15	Open Sea	-	YES	-0.318989	2.83826e-14	1.28152e-08	-0.308773	< 1E-07	< 1E-07
cg22261694	AIM1	absent in melanoma 1	BODY	6	Open Sea	-	YES	-0.318884	2.5247e-17	1.13994e-11	-0.26513	< 1E-07	< 1E-07
cg26037504	RDH5	retinol dehydrogenase 5 (11-cis/9-cis)	TSS1500	12	S SHELF	-	NO	-0.318667	3.73421e-16	1.68605e-10	-0.337927	< 1E-07	< 1E-07
cg18257574	ND	-	INTERGENIC	2	Open Sea	DMR	YES	-0.318447	1.09879e-19	4.96118e-14	-0.256529	< 1E-07	< 1E-07
cg11819702	ND	-	INTERGENIC	5	Open Sea	-	YES	-0.318328	2.92176e-18	1.31921e-12	-0.299507	< 1E-07	< 1E-07
cg11826008	CPNE1;CPNE1;CPNE1;CPNE1;CPNE1;RBM12;CPNE1;CPNE1;RBM12	copine I	5'UTR;5'UTR;5'UTR;5'UTR;5'UTR;5'UTR;5'UTR;5'UTR;5'UTR	20	N_Shelf	-	NO	-0.318274	5.57281e-19	2.5162e-13	-0.309621	< 1E-07	< 1E-07
cg16329896	TNS3	tensin 3	5'UTR	7	Open Sea	-	YES	-0.318265	1.22545e-16	5.53306e-11	-0.29782	< 1E-07	< 1E-07
cg20281375	ND	-	INTERGENIC	19	S SHELF	-	NO	-0.318238	1.71209e-17	7.73031e-12	-0.329937	< 1E-07	< 1E-07
cg06732545	SYNPO;SYNPO	synaptopodin	BODY;BODY	5	N_Shelf	RDMR	NO	-0.318208	3.63481e-19	1.64117e-13	NA	NA	NA
cg05858126	MIR146B	microRNA 146b	TSS200	10	S SHELF	-	NO	-0.317951	1.73071e-15	7.81442e-10	-0.324605	< 1E-07	< 1E-07
cg21778987	MAP3K5	mitogen-activated protein kinase kinase kinase 5	BODY	6	Open Sea	DMR	YES	-0.31789	4.55319e-17	2.05583e-11	NA	NA	NA
cg18672030	RELL1;RELL1	RELT-like 1	BODY;BODY	4	Open Sea	DMR	NO	-0.317709	1.99887e-16	9.02518e-11	-0.264956	< 1E-07	< 1E-07
cg14796755	SLC16A12	solute carrier family 16, member 12	BODY	10	Open Sea	-	YES	-0.317695	3.76066e-17	1.69799e-11	-0.302205	< 1E-07	< 1E-07
cg18926409	ND	-	INTERGENIC	15	Open Sea	-	NO	-0.317506	2.49428e-14	1.1262e-08	-0.292938	< 1E-07	< 1E-07
cg09006420	VPS53;VPS53	vacuolar protein sorting 53 homolog (S. cerevisiae)	BODY;BODY	17	Open Sea	-	YES	-0.317354	3.1106e-15	1.40448e-09	-0.303034	< 1E-07	< 1E-07
cg20262021	MTA1	metastasis associated 1	BODY	14	S SHORE	-	NO	-0.317343	1.06759e-15	4.82031e-10	-0.313268	< 1E-07	< 1E-07
cg15161667	LRP4	low density lipoprotein receptor-related protein 4	TSS1500	11	S SHORE	-	NO	-0.317342	1.45184e-14	6.55527e-09	-0.357505	< 1E-07	< 1E-07
cg18900271	MALL	mal, T-cell differentiation protein-like	BODY	2	Open Sea	-	YES	-0.317283	2.17387e-18	9.81532e-13	-0.324324	< 1E-07	< 1E-07
cg21331386	ND	-	INTERGENIC	17	N_Shelf	-	NO	-0.31727	1.37407e-14	6.20412e-09	-0.362667	< 1E-07	< 1E-07
cg23172671	ND	-	INTERGENIC	1	Open Sea	-	YES	-0.317001	4.72194e-16	2.13202e-10	-0.439997	< 1E-07	< 1E-07
cg15149205	ND	-	INTERGENIC	8	Open Sea	-	YES	-0.316895	1.55143e-15	7.00492e-10	-0.367425	< 1E-07	< 1E-07
cg26188212	ND	-	INTERGENIC	1	Open Sea	-	YES	-0.316881	1.01243e-19	4.57128e-14	-0.287238	< 1E-07	< 1E-07
cg03678566	LRP5	low density lipoprotein receptor-related protein 5	BODY	11	Open Sea	-	YES	-0.316852	3.03009e-14	1.36813e-08	-0.308033	< 1E-07	< 1E-07
cg04961225	ND	-	INTERGENIC	12	Open Sea	-	YES	-0.316673	1.07886e-17	4.8712e-12	-0.313185	< 1E-07	< 1E-07
cg06440087	ITIH2	inter-alpha-trypsin inhibitor heavy chain 2	TSS200	10	Open Sea	-	NO	-0.316663	8.50152e-14	3.83856e-08	-0.392847	< 1E-07	< 1E-07
cg11464297	ND	-	INTERGENIC	10	Open Sea	-	YES	-0.31663	6.78526e-19	3.06364e-13	NA	NA	NA
cg23557926	CFH;CFH	complement factor H	TSS200;TSS200	1	Open Sea	-	NO	-0.316555	7.83965e-14	3.53971e-08	-0.297268	< 1E-07	< 1E-07
cg23654821	CSRNP1	cysteine-serine-rich nuclear protein 1	5'UTR	3	S SHORE	-	YES	-0.316538	1.07403e-20	4.84942e-15	-0.315205	< 1E-07	< 1E-07
cg00362381	RAB40C	RAB40C, member RAS oncogene family	BODY	16	S SHORE	-	NO	-0.316418	3.16896e-16	1.43083e-10	-0.453882	< 1E-07	< 1E-07
cg06884875	CREB3L1	cAMP responsive element binding protein 3-like 1	BODY	11	N_Shelf	-	YES	-0.316367	7.67378e-16	3.46482e-10	NA	NA	NA
cg08766762	ND	-	INTERGENIC	6	Open Sea	-	YES	-0.31625	5.32963e-18	2.4064e-12	NA	NA	NA
cg01958295	CRIM1	cysteine rich transmembrane BMP regulator 1 (chordin-like)	BODY	2	Open Sea	-	YES	-0.316166	4.37421e-17	1.97502e-11	-0.401392	< 1E-07	< 1E-07
cg24897320	CYB561D1;CYB561D1;CYB561D1;CYB561D1;CYB561D1	cytochrome b561 family, member D1	3'UTR;3'UTR;3'UTR;3'UTR;3'UTR	1	Open Sea	-	YES	-0.315946	3.44358e-15	1.55483e-09	-0.333802	< 1E-07	< 1E-07
cg00264419	TNFRSF10B;TNFRSF10B;TNFRSF10B	tumor necrosis factor receptor superfamily, member 10b	BODY;BODY;BODY	8	N_Shelf	-	NO	-0.31594	2.12548e-18	9.59686e-13	-0.290914	< 1E-07	< 1E-07
cg01582066	ND	-	INTERGENIC	22	N SHORE	RDMR	NO	-0.315845	4.32231e-19	1.95158e-13	-0.275575	< 1E-07	< 1E-07
cg11750962	MTOR	mechanistic target of rapamycin (serine/threonine kinase)	BODY	1	Open Sea	-	YES	-0.315688	6.51306e-15	2.94074e-09	-0.357249	< 1E-07	< 1E-07
cg20651995	ND	-	INTERGENIC	2	Open Sea	-	YES	-0.315647	2.95754e-17	1.33537e-11	-0.260367	< 1E-07	< 1E-07
cg00874032	ND	-	INTERGENIC	3	Open Sea	-	YES	-0.315645	8.15321e-17	3.68129e-11	NA	NA	NA
cg01243823	NOD2	nucleotide-binding oligomerization domain containing 2	BODY	16	Open Sea	DMR	NO	-0.315523	1.18694e-20	5.3592e-15	-0.261377	< 1E-07	< 1E-07
cg05468458	ND	-	INTERGENIC	5	S SHELF	-	NO	-0.31552	5.40639e-18	2.44106e-12	-0.363975	< 1E-07	< 1E-07
cg00253228	PLEC1;PLEC1;PLEC1;PLEC1	plectin	BODY;BODY;BODY;TSS1500	8	S SHORE	RDMR	NO	-0.315387	5.37053e-16	2.42487e-10	-0.344788	< 1E-07	< 1E-07
cg04869379	MYO16	myosin XVI	BODY	13	Open Sea	-	YES	-0.315219	1.6577e-13	7.48473e-08	NA	NA	NA
cg00106565	DPYSL3	dihydropyrimidinase-like 3	BODY	5	Open Sea	-	YES	-0.315121	9.42005e-19	4.25328e-13	-0.227268	< 1E-07	< 1E-07
cg05176551	ND	-	INTERGENIC	10	Open Sea	-	YES	-0.315113	6.74829e-17	3.04695e-11	NA	NA	NA
cg00608661	CHST11	carbohydrate (chondroitin 4) sulfotransferase 11	BODY	12	Open Sea	-	YES	-0.315015	4.01751e-14	1.81396e-08	-0.309165	< 1E-07	< 1E-07
cg12591622	ND	-	INTERGENIC	6	N SHORE	RDMR	NO	-0.314996	3.81108e-17	1.72076e-11	-0.350424	< 1E-07	< 1E-07
cg19418318	MYO9B;MYO9B	myosin IXB	BODY;BODY	19	Open Sea	DMR	YES	-0.314971	4.34001e-15	1.95957e-09	-0.257025	< 1E-07	< 1E-07
cg05351785	TGM1	transglutaminase 1	TSS1500	14	Open Sea	-	YES	-0.314955	4.22094e-14	1.90581e-08	-0.303417	< 1E-07	< 1E-07
cg06048910	SLC22A18;SLC22A18;SLC22A18AS	solute carrier family 22, member 18	BODY;BODY;TSS1500	11	S SHORE	-	YES	-0.314927	5.65826e-15	2.55479e-09	-0.402462	< 1E-07	< 1E-07
cg07168232	LAMB3;LAMB3;LAMB3	laminin, beta 3	BODY;BODY;BODY	1	Open Sea	-	YES	-0.314702	7.66399e-17	3.4604e-11	-0.293009	< 1E-07	< 1E-07
cg21399203	ND	-	INTERGENIC	4	Open Sea	-	YES	-0.31469	9.91985e-22	4.47895e-16	-0.344281	< 1E-07	< 1E-07
cg00754989	ND	-	INTERGENIC	15	Open Sea	-	YES	-0.314593	7.6638e-18	3.46031e-12	-0.279958	< 1E-07	< 1E-07
cg25588844	TAF1B	TATA box binding protein (TBP)-associated factor, RNA polymerase I, B, 63kDa	BODY	2	Open Sea	-	YES	-0.314534	1.52496e-15	6.88541e-10	-0.400837	< 1E-07	< 1E-07
cg00012194	PLXNB2	plexin B2	BODY	22	Island	-	NO	-0.314531	6.45183e-16	2.91309e-10	NA	NA	NA
cg10784519	ND	-	INTERGENIC	6	Open Sea	-	YES	-0.314513	2.97464e-19	1.34309e-13	-0.270575	< 1E-07	< 1E-07
cg19959041	ND	-	INTERGENIC	11	Open Sea	-	YES	-0.314506	2.27399e-15	1.02674e-09	-0.308427	< 1E-07	< 1E-07
cg07563611	VAC14	Vac14 homolog (S. cerevisiae)	BODY	16	N SHORE	-	YES	-0.314028	3.57402e-18	1.61372e-12	-0.397315	< 1E-07	< 1E-07
cg23755884	ND	-	INTERGENIC	8	Open Sea	-	YES	-0.313987	3.97507e-13	1.7948e-07	-0.409465	< 1E-07	< 1E-07
cg03190661	TMC8;TMC6	transmembrane channel-like 8	TSS200;5'UTR	17	N SHORE	-	NO	-0.313935	4.56707e-20	2.0621e-14	-0.276362	< 1E-07	< 1E-07
cg18789624	NOD1	nucleotide-binding oligomerization domain containing 1	5'UTR	7	N SHORE	CDMR	NO	-0.313831	1.4148e-15	6.38801e-10	NA	NA	NA
cg20943461	TMC8;TMC6;TMC8	transmembrane channel-like 8	5'UTR;5'UTR;1st EXON	17	N SHORE	-	NO	-0.313802	2.22968e-19	1.00673e-13	-0.323571	< 1E-07	< 1E-07
cg10498502	DGKG;DGKG;DGKG	diacylglycerol kinase, gamma 90kDa	BODY;BODY;BODY	3	Open Sea	-	YES	-0.313773	7.87686e-17	3.55651e-11	-0.303111	< 1E-07	< 1E-07
cg14408823	ND	-	INTERGENIC	11	Open Sea	RDMR	NO	-0.313769	9.40529e-14	4.24662e-08	-0.283556	< 1E-07	< 1E-07
cg05526364	IFT122;IFT122;IFT122;IFT122	intraflagellar transport 122	BODY;BODY;BODY;BODY	3	Open Sea	-	YES	-0.313765	9.12287e-17	4.1191e-11	-0.317093	< 1E-07	< 1E-07
cg24753998	C21orf7;C21orf7	MAP3K7 C-terminal like	1st EXON;5'UTR	21	Open Sea	-	NO	-0.313727	6.61887e-14	2.98851e-08	NA	NA	NA
cg01442843	RASSF5;RASSF5;RASSF5	Ras association (RalGDS/AF-6) domain family member 5	BODY;TSS1500;BODY	1	N SHORE	-	NO	-0.313652	3.74159e-18	1.68938e-12	-0.336785	< 1E-07	< 1E-07
cg09331409	MAP6;MAP6	microtubule-associated protein 6	BODY;3'UTR	11	Open Sea	-	YES	-0.313603	1.5173e-16	6.85081e-11	-0.348918	< 1E-07	< 1E-07
cg04280548	TRIM29	tripartite motif containing 29	BODY	11	Open Sea	-	NO	-0.313603	4.57581e-16	2.06604e-10	-0.318931	< 1E-07	< 1E-07
cg08817836	ND	-	INTERGENIC	7	Open Sea	-	YES	-0.313455	1.17901e-17	5.32339e-12	NA	NA	NA
cg07627628	DNMT1;DNMT1	DNA (cytosine-5-)-methyltransferase 1	BODY;BODY	19	S SHORE	-	NO	-0.313353	8.24354e-15	3.72207e-09	-0.372965	< 1E-07	< 1E-07
cg13580286	TNFRSF10B;TNFRSF10B;TNFRSF10B	tumor necrosis factor receptor superfamily, member 10b	BODY;BODY;BODY	8	N SHORE	-	NO	-0.313331	1.26512e-19	5.7122e-14	NA	NA	NA
cg09723635	KIF13A;KIF13A;KIF13A;KIF13A	kinesin family member 13A	BODY;BODY;BODY;BODY	6	Open Sea	-	YES	-0.313259	1.52563e-15	6.88842e-10	-0.356511	< 1E-07	< 1E-07
cg08131499	CORO1C	coronin, actin binding protein, 1C	BODY	12	Open Sea	-	YES	-0.313248	1.82936e-17	8.2598e-12	-0.271448	< 1E-07	< 1E-07
cg02992067	FTO	fat mass and obesity associated	BODY	16	Open Sea	-	YES	-0.313246	2.07146e-15	9.35294e-10	NA	NA	NA
cg06947286	PDLIM4;PDLIM4	PDZ and LIM domain 4	BODY;BODY	5	S SHELF	-	NO	-0.313138	2.88269e-17	1.30157e-11	-0.351067	< 1E-07	< 1E-07
cg21049397	ND	-	INTERGENIC	12	Open Sea	-	YES	-0.31298	1.58641e-14	7.16288e-09	-0.337335	< 1E-07	< 1E-07
cg03448202	MYBPH	myosin binding protein H	TSS200	1	Open Sea	-	NO	-0.312963	3.69414e-20	1.66796e-14	-0.359175	< 1E-07	< 1E-07
cg14373727	LRRC20;LRRC20;LRRC20	leucine rich repeat containing 20	BODY;BODY;BODY	10	Open Sea	-	YES	-0.312849	3.29999e-20	1.48999e-14	-0.356027	< 1E-07	< 1E-07
cg19958593	ND	-	INTERGENIC	14	Open Sea	-	YES	-0.312827	1.70147e-16	7.68239e-11	-0.298916	< 1E-07	< 1E-07
cg00547530	CLUAP1;CLUAP1	clusterin associated protein 1	BODY;TSS1500	16	Open Sea	-	NO	-0.312614	1.01232e-22	4.57076e-17	NA	NA	NA
cg10727432	SIPA1L1	signal-induced proliferation-associated 1 like 1	BODY	14	Open Sea	-	YES	-0.312594	7.85201e-19	3.54529e-13	-0.295628	< 1E-07	< 1E-07
cg06002952	RICS	Rho GTPase activating protein 32	BODY	11	Open Sea	-	YES	-0.312488	8.39905e-16	3.79229e-10	NA	NA	NA
cg16515974	DDAH2	dimethylarginine dimethylaminohydrolase 2	BODY	6	N SHORE	-	NO	-0.312317	1.24829e-17	5.63621e-12	-0.353667	< 1E-07	< 1E-07
cg23670794	ZBED2;CD96;CD96	zinc finger, BED-type containing 2	5'UTR;BODY;BODY	3	Open Sea	-	YES	-0.312192	4.92301e-16	2.22281e-10	-0.359734	< 1E-07	< 1E-07
cg09542154	ND	-	INTERGENIC	4	Open Sea	-	YES	-0.312011	2.11146e-16	9.53353e-11	NA	NA	NA
cg20923498	INPP4A;INPP4A;INPP4A;INPP4A	inositol polyphosphate-4-phosphatase, type I, 107kDa	5'UTR;5'UTR;5'UTR;5'UTR	2	Open Sea	-	YES	-0.31199	1.2552e-17	5.6674e-12	-0.246884	< 1E-07	< 1E-07
cg07561162	GRIN2A;GRIN2A;GRIN2A	glutamate receptor, ionotropic, N-methyl D-aspartate 2A	BODY;BODY;BODY	16	Open Sea	DMR	NO	-0.311957	4.20343e-15	1.89791e-09	-0.240359	< 1E-07	< 1E-07
cg01055868	FOXP1;FOXP1	forkhead box P1	5'UTR;5'UTR	3	Open Sea	-	YES	-0.311957	5.07626e-15	2.292e-09	NA	NA	NA
cg07371413	ND	-	INTERGENIC	6	Open Sea	-	YES	-0.311885	9.26529e-17	4.18341e-11	NA	NA	NA
cg11820833	PLEKHG3	pleckstrin homology domain containing, family G (with RhoGef domain) member 3	5'UTR	14	Open Sea	-	YES	-0.311852	2.1255e-17	9.59693e-12	-0.241377	< 1E-07	< 1E-07
cg09055988	ND	-	INTERGENIC	5	Open Sea	-	YES	-0.311839	6.01162e-15	2.71433e-09	NA	NA	NA
cg23731595	KIAA1462	KIAA1462	5'UTR	10	N SHORE	CDMR	YES	-0.311712	1.77462e-15	8.01267e-10	-0.337523	< 1E-07	< 1E-07
cg18500322	ND	-	INTERGENIC	6	Open Sea	-	YES	-0.311571	3.29649e-14	1.48841e-08	NA	NA	NA
cg21164050	ND	-	INTERGENIC	13	Open Sea	-	YES	-0.311552	2.69271e-14	1.2158e-08	-0.340701	< 1E-07	< 1E-07
cg05646575	SFRS8	splicing factor, suppressor of white-apricot family	BODY	12	S SHELF	-	YES	-0.311511	2.12293e-16	9.58533e-11	-0.266502	< 1E-07	< 1E-07
cg00860090	ITPKB	inositol-trisphosphate 3-kinase B	BODY	1	S SHELF	-	YES	-0.311473	3.03938e-20	1.37232e-14	-0.2839	< 1E-07	< 1E-07
cg00548098	ND	-	INTERGENIC	16	Open Sea	-	YES	-0.311433	1.62151e-16	7.32134e-11	-0.286772	< 1E-07	< 1E-07
cg24930059	ND	-	INTERGENIC	17	N_Shelf	-	YES	-0.311432	5.61148e-16	2.53366e-10	NA	NA	NA
cg08508431	ND	-	INTERGENIC	17	Open Sea	-	YES	-0.311337	1.48242e-17	6.69334e-12	-0.345502	< 1E-07	< 1E-07
cg21646082	CCDC21	centrosomal protein 85kDa	3'UTR	1	N_Shelf	-	NO	-0.311218	5.25975e-16	2.37485e-10	-0.304989	< 1E-07	< 1E-07
cg13978777	ND	-	INTERGENIC	19	N_Shelf	-	NO	-0.310996	2.02904e-15	9.16141e-10	-0.382879	< 1E-07	< 1E-07
cg22626683	ND	-	INTERGENIC	1	Open Sea	-	YES	-0.31088	2.48487e-15	1.12195e-09	-0.320373	< 1E-07	< 1E-07
cg13633881	ADAMTS13;ADAMTS13;ADAMTS13;ADAMTS13	ADAM metallopeptidase with thrombospondin type 1 motif, 13	BODY;BODY;BODY;BODY	9	S SHELF	-	NO	-0.310855	2.04862e-13	9.24981e-08	NA	NA	NA
cg02272851	ND	-	INTERGENIC	10	Open Sea	-	YES	-0.310705	5.3696e-14	2.42445e-08	-0.324914	< 1E-07	< 1E-07
cg17385497	MED16	mediator complex subunit 16	BODY	19	N SHORE	-	NO	-0.310611	3.60489e-19	1.62766e-13	NA	NA	NA
cg14189441	ND	-	INTERGENIC	10	Open Sea	DMR	NO	-0.310582	4.81402e-14	2.1736e-08	-0.367969	< 1E-07	< 1E-07
cg23620049	LIPH	lipase, member H	TSS200	3	Open Sea	-	NO	-0.310367	4.90453e-18	2.21447e-12	-0.381956	< 1E-07	< 1E-07
cg13670531	AFAP1L2;AFAP1L2	actin filament associated protein 1-like 2	BODY;BODY	10	Open Sea	-	YES	-0.310342	3.80779e-15	1.71927e-09	-0.354875	< 1E-07	< 1E-07
cg05070273	ZNF589	zinc finger protein 589	3'UTR	3	Open Sea	-	NO	-0.310226	2.98772e-14	1.349e-08	-0.360081	< 1E-07	< 1E-07
cg09528494	ND	-	INTERGENIC	8	Open Sea	-	YES	-0.310153	1.18868e-16	5.36706e-11	-0.319806	< 1E-07	< 1E-07
cg06769820	ND	-	INTERGENIC	4	Open Sea	-	YES	-0.309979	4.61724e-15	2.08475e-09	-0.22241	< 1E-07	1.38e-07
cg15428620	SFXN3	sideroflexin 3	BODY	10	S SHORE	RDMR	NO	-0.30989	1.72662e-16	7.79594e-11	-0.321695	< 1E-07	< 1E-07
cg15840891	ND	-	INTERGENIC	2	Open Sea	-	YES	-0.309849	7.51034e-17	3.39102e-11	-0.288267	< 1E-07	< 1E-07
cg12284382	RASD2	RASD family, member 2	5'UTR	22	S SHELF	-	NO	-0.309686	1.65638e-18	7.47879e-13	-0.343608	< 1E-07	< 1E-07
cg03813377	ND	-	INTERGENIC	6	Open Sea	-	YES	-0.30963	1.69353e-18	7.64654e-13	-0.244307	< 1E-07	< 1E-07
cg16237031	MAP3K7IP2	TGF-beta activated kinase 1/MAP3K7 binding protein 2	5'UTR	6	Open Sea	-	YES	-0.309532	1.69361e-17	7.64689e-12	NA	NA	NA
cg15514918	ND	-	INTERGENIC	1	Open Sea	-	YES	-0.309512	1.41558e-19	6.39154e-14	-0.364367	< 1E-07	< 1E-07
cg09832443	CREB5;CREB5;CREB5	cAMP responsive element binding protein 5	BODY;BODY;BODY	7	Open Sea	-	YES	-0.309352	3.56208e-14	1.60833e-08	-0.328748	< 1E-07	< 1E-07
cg03342032	GPC6	glypican 6	BODY	13	Open Sea	-	YES	-0.309216	5.01503e-14	2.26435e-08	-0.378765	< 1E-07	< 1E-07
cg20510033	ND	-	INTERGENIC	1	Open Sea	-	NO	-0.309185	9.27891e-18	4.18956e-12	-0.259371	< 1E-07	< 1E-07
cg13691961	DUSP6;DUSP6	dual specificity phosphatase 6	BODY;BODY	12	N SHORE	RDMR	NO	-0.309095	6.88735e-16	3.10973e-10	-0.354797	< 1E-07	< 1E-07
cg26700919	C18orf1;C18orf1	low density lipoprotein receptor class A domain containing 4	5'UTR;5'UTR	18	Open Sea	DMR	YES	-0.308997	5.6948e-17	2.57128e-11	-0.31558	< 1E-07	< 1E-07
cg04349084	ND	-	INTERGENIC	8	Open Sea	-	YES	-0.308892	1.93517e-15	8.73757e-10	-0.222499	< 1E-07	< 1E-07
cg07306253	DNAJC17;C15orf62;C15orf62	DnaJ (Hsp40) homolog, subfamily C, member 17	BODY;1st EXON;5'UTR	15	Open Sea	-	NO	-0.308876	1.43463e-16	6.47757e-11	-0.366518	< 1E-07	< 1E-07
cg11088682	NCEH1;NCEH1;NCEH1;NCEH1	neutral cholesterol ester hydrolase 1	5'UTR;BODY;BODY;5'UTR	3	Open Sea	-	YES	-0.308852	6.7635e-15	3.05381e-09	NA	NA	NA
cg20806175	FCER1G	Fc fragment of IgE, high affinity I, receptor for; gamma polypeptide	BODY	1	Open Sea	-	YES	-0.308822	2.6379e-17	1.19105e-11	NA	NA	NA
cg00516092	ND	-	INTERGENIC	20	S SHELF	-	NO	-0.308743	1.40685e-20	6.35214e-15	-0.250975	< 1E-07	< 1E-07
cg01796223	CPA4;CPA4;CPA4;CPA4	carboxypeptidase A4	1st EXON;1st EXON;5'UTR;5'UTR	7	Open Sea	-	YES	-0.308716	7.69886e-17	3.47614e-11	-0.362737	< 1E-07	< 1E-07
cg26894079	ASAM	CXADR-like membrane protein	BODY	11	Open Sea	-	YES	-0.308673	4.23843e-15	1.91371e-09	-0.342316	< 1E-07	< 1E-07
cg23857078	ND	-	INTERGENIC	7	Open Sea	-	YES	-0.308623	4.4388e-16	2.00418e-10	-0.299835	< 1E-07	< 1E-07
cg23617042	GALNT7	polypeptide N-acetylgalactosaminyltransferase 7	BODY	4	Open Sea	-	YES	-0.308484	1.04367e-14	4.71234e-09	NA	NA	NA
cg14394171	ND	-	INTERGENIC	7	Open Sea	-	YES	-0.308436	5.78398e-17	2.61155e-11	-0.321217	< 1E-07	< 1E-07
cg19174643	ND	-	INTERGENIC	18	N SHORE	DMR	NO	-0.308235	3.09358e-17	1.39679e-11	-0.308556	< 1E-07	< 1E-07
cg13394864	FAM178B;FAM178B;FAM178B	family with sequence similarity 178, member B	1st EXON;5'UTR;BODY	2	Open Sea	-	YES	-0.308234	5.74747e-17	2.59506e-11	-0.263919	< 1E-07	< 1E-07
cg06173216	MAL2	mal, T-cell differentiation protein 2 (gene/pseudogene)	TSS1500	8	N SHORE	CDMR	NO	-0.307836	1.60503e-16	7.24692e-11	-0.327214	< 1E-07	< 1E-07
cg13333107	EPS8	epidermal growth factor receptor pathway substrate 8	5'UTR	12	Open Sea	-	YES	-0.307724	7.07961e-15	3.19654e-09	-0.308675	< 1E-07	< 1E-07
cg17405000	IL31RA	interleukin 31 receptor A	TSS200	5	Open Sea	-	NO	-0.307719	5.14359e-16	2.3224e-10	NA	NA	NA
cg19955173	TNK2;TNK2	tyrosine kinase, non-receptor, 2	BODY;BODY	3	S SHORE	-	NO	-0.307484	1.38119e-14	6.23626e-09	-0.330328	< 1E-07	< 1E-07
cg04340918	ND	-	INTERGENIC	8	Open Sea	-	YES	-0.307428	3.67074e-17	1.65739e-11	-0.248093	< 1E-07	< 1E-07
cg11752250	ARG2	arginase 2	BODY	14	S SHELF	-	NO	-0.307398	2.69489e-16	1.21678e-10	-0.385722	< 1E-07	< 1E-07
cg02402091	ACSL5;ACSL5;ACSL5;ACSL5	acyl-CoA synthetase long-chain family member 5	TSS1500;1st EXON;5'UTR;5'UTR	10	Open Sea	-	NO	-0.307179	2.25434e-18	1.01787e-12	-0.310758	< 1E-07	< 1E-07
cg05251190	MIR146B	microRNA 146b	TSS200	10	S SHELF	-	NO	-0.307163	1.05749e-16	4.77474e-11	-0.295067	< 1E-07	< 1E-07
cg07984515	ND	-	INTERGENIC	12	Open Sea	-	YES	-0.307065	1.00004e-13	4.5153e-08	-0.30373	< 1E-07	< 1E-07
cg17266282	ND	-	INTERGENIC	6	Open Sea	-	YES	-0.307032	7.93699e-19	3.58366e-13	-0.418117	< 1E-07	< 1E-07
cg05941376	WWC1;WWC1;WWC1	WW and C2 domain containing 1	BODY;BODY;BODY	5	Open Sea	-	YES	-0.306973	4.30421e-11	1.94341e-05	-0.204274	3e-07	4.03e-07
cg10805880	IL4I1;IL4I1	interleukin 4 induced 1	TSS1500;BODY	19	Open Sea	-	YES	-0.306964	1.12692e-16	5.0882e-11	-0.26275	< 1E-07	< 1E-07
cg19400926	TRIM27	tripartite motif containing 27	BODY	6	N SHORE	-	NO	-0.306924	4.15066e-19	1.87408e-13	-0.298754	< 1E-07	< 1E-07
cg19795338	ATP13A4	ATPase type 13A4	TSS1500	3	Open Sea	-	NO	-0.306869	1.86501e-16	8.42079e-11	-0.353455	< 1E-07	< 1E-07
cg14114377	MARK4	MAP/microtubule affinity-regulating kinase 4	BODY	19	S SHORE	-	YES	-0.306848	1.71074e-21	7.72423e-16	NA	NA	NA
cg14931884	DIP2C	DIP2 disco-interacting protein 2 homolog C (Drosophila)	BODY	10	S SHORE	-	YES	-0.306806	6.42858e-15	2.90259e-09	-0.389375	< 1E-07	< 1E-07
cg03977831	ND	-	INTERGENIC	1	Open Sea	-	YES	-0.306669	3.28326e-18	1.48244e-12	-0.376803	< 1E-07	< 1E-07
cg19064302	PRDM1	PR domain containing 1, with ZNF domain	BODY	6	S SHORE	-	YES	-0.306649	5.10116e-17	2.30324e-11	-0.429709	< 1E-07	< 1E-07
cg17430370	MYO3B;MYO3B;MYO3B;MYO3B;MYO3B;MYO3B	myosin IIIB	5'UTR;5'UTR;1st EXON;5'UTR;1st EXON;1st EXON	2	Open Sea	-	NO	-0.306462	8.9257e-19	4.03008e-13	-0.257005	< 1E-07	< 1E-07
cg19697512	PPCDC	phosphopantothenoylcysteine decarboxylase	BODY	15	Open Sea	-	YES	-0.306448	8.43211e-14	3.80721e-08	-0.372487	< 1E-07	< 1E-07
cg13424302	ND	-	INTERGENIC	10	Open Sea	DMR	NO	-0.306432	1.87397e-18	8.46125e-13	-0.362676	< 1E-07	< 1E-07
cg06495763	SLC22A18;SLC22A18;SLC22A18AS	solute carrier family 22, member 18	BODY;BODY;TSS1500	11	S SHORE	-	YES	-0.306329	2.65263e-15	1.1977e-09	-0.302546	< 1E-07	< 1E-07
cg11398451	CRTC3;CRTC3	CREB regulated transcription coactivator 3	BODY;BODY	15	Open Sea	-	YES	-0.306323	2.91613e-14	1.31668e-08	NA	NA	NA
cg21812277	PARP4	poly (ADP-ribose) polymerase family, member 4	5'UTR	13	N SHORE	RDMR	NO	-0.306274	1.77747e-16	8.02555e-11	-0.343704	< 1E-07	< 1E-07
cg02627966	ND	-	INTERGENIC	7	N SHORE	-	YES	-0.306244	3.17919e-17	1.43545e-11	NA	NA	NA
cg02101812	ND	-	INTERGENIC	1	Open Sea	-	NO	-0.306202	1.88425e-17	8.50765e-12	-0.322207	< 1E-07	< 1E-07
cg04339692	ND	-	INTERGENIC	15	Open Sea	-	NO	-0.30606	8.88199e-14	4.01034e-08	-0.377221	< 1E-07	< 1E-07
cg10900663	ND	-	INTERGENIC	14	Open Sea	-	YES	-0.306029	3.29715e-17	1.48871e-11	-0.321965	< 1E-07	< 1E-07
cg16588163	IL1RAP;IL1RAP;IL1RAP;IL1RAP;IL1RAP;IL1RAP	interleukin 1 receptor accessory protein	5'UTR;5'UTR;5'UTR;5'UTR;5'UTR;5'UTR	3	Open Sea	-	YES	-0.306004	4.32793e-16	1.95412e-10	-0.345598	< 1E-07	< 1E-07
cg05469819	ND	-	INTERGENIC	6	Open Sea	-	YES	-0.30586	1.10991e-16	5.01142e-11	NA	NA	NA
cg23138413	ND	-	INTERGENIC	8	Open Sea	-	YES	-0.305723	3.43309e-18	1.55009e-12	-0.226906	< 1E-07	< 1E-07
cg06530983	ND	-	INTERGENIC	16	Open Sea	-	YES	-0.305647	2.86124e-17	1.29189e-11	-0.31524	< 1E-07	< 1E-07
cg26975184	DENND2A	DENN/MADD domain containing 2A	BODY	7	Open Sea	-	YES	-0.305506	6.70326e-15	3.02662e-09	-0.410023	< 1E-07	< 1E-07
cg09548403	ND	-	INTERGENIC	1	Open Sea	-	YES	-0.305338	2.60175e-16	1.17473e-10	-0.331941	< 1E-07	< 1E-07
cg16831894	RPN2;RPN2	ribophorin II	BODY;BODY	20	Open Sea	-	YES	-0.305327	1.14073e-13	5.15057e-08	-0.3215	< 1E-07	< 1E-07
cg08213909	MCC;MCC	mutated in colorectal cancers	BODY;BODY	5	Open Sea	-	YES	-0.305188	2.08581e-16	9.41774e-11	-0.307894	< 1E-07	< 1E-07
cg13995427	AKNA	AT-hook transcription factor	BODY	9	Open Sea	-	NO	-0.305065	1.88881e-18	8.52824e-13	-0.352814	< 1E-07	< 1E-07
cg18166947	BCL2L13	BCL2-like 13 (apoptosis facilitator)	BODY	22	Open Sea	-	NO	-0.305007	7.23498e-16	3.26669e-10	-0.306572	< 1E-07	< 1E-07
cg16264526	EDNRA;EDNRA;EDNRA	endothelin receptor type A	TSS1500;TSS1500;TSS1500	4	N SHORE	-	NO	-0.304989	9.62923e-17	4.34773e-11	NA	NA	NA
cg16479633	ND	-	INTERGENIC	8	Open Sea	-	YES	-0.304721	5.14629e-14	2.32362e-08	-0.339223	< 1E-07	< 1E-07
cg04706229	C14orf183	long intergenic non-protein coding RNA 1599	BODY	14	Open Sea	-	YES	-0.304474	1.14385e-14	5.16466e-09	-0.27947	< 1E-07	< 1E-07
cg16251016	ND	-	INTERGENIC	19	S SHELF	-	NO	-0.304368	2.64922e-16	1.19616e-10	NA	NA	NA
cg25233672	NEURL1B	neuralized E3 ubiquitin protein ligase 1B	BODY	5	Open Sea	-	YES	-0.304343	8.29757e-17	3.74647e-11	NA	NA	NA
cg01097408	ND	-	INTERGENIC	1	N SHORE	-	YES	-0.304279	1.74644e-16	7.88543e-11	NA	NA	NA
cg13817046	ND	-	INTERGENIC	7	S SHELF	-	YES	-0.304205	2.49191e-17	1.12513e-11	-0.402154	< 1E-07	< 1E-07
cg03547181	ADORA1;ADORA1	adenosine A1 receptor	TSS200;TSS200	1	N SHORE	-	YES	-0.304129	1.87723e-19	8.47595e-14	-0.348943	< 1E-07	< 1E-07
cg01815263	EDEM1	ER degradation enhancer, mannosidase alpha-like 1	BODY	3	Open Sea	-	YES	-0.304031	2.58567e-19	1.16747e-13	-0.277417	< 1E-07	< 1E-07
cg25786273	MBP;MBP	myelin basic protein	BODY;BODY	18	S SHORE	-	NO	-0.303661	4.25569e-15	1.9215e-09	NA	NA	NA
cg05878887	C3orf26;FILIP1L;MIR548G;FILIP1L	cms1 ribosomal small subunit homolog (yeast)	BODY;BODY;BODY;BODY	3	Open Sea	-	YES	-0.303632	9.78438e-16	4.41778e-10	-0.320744	< 1E-07	< 1E-07
cg25572043	ANKRD28	ankyrin repeat domain 28	BODY	3	Open Sea	-	YES	-0.303574	2.60554e-18	1.17644e-12	-0.324767	< 1E-07	< 1E-07
cg04055835	PHLDA3	pleckstrin homology-like domain, family A, member 3	3'UTR	1	N SHORE	-	NO	-0.303295	3.11438e-17	1.40619e-11	-0.303256	< 1E-07	< 1E-07
cg04120520	KIAA0182;KIAA0182	Gse1 coiled-coil protein	3'UTR;3'UTR	16	Open Sea	-	YES	-0.303185	2.25888e-12	1.01992e-06	-0.313403	< 1E-07	< 1E-07
cg20032056	APLP2;APLP2;APLP2;APLP2;APLP2;APLP2	amyloid beta (A4) precursor-like protein 2	BODY;BODY;BODY;BODY;BODY;BODY	11	Open Sea	-	YES	-0.303134	7.72547e-13	3.48816e-07	-0.401158	< 1E-07	< 1E-07
cg19580930	ND	-	INTERGENIC	5	Open Sea	-	YES	-0.30299	5.10846e-15	2.30654e-09	-0.383102	< 1E-07	< 1E-07
cg02064267	ND	-	INTERGENIC	10	Open Sea	DMR	NO	-0.302911	2.32995e-19	1.05201e-13	-0.309064	< 1E-07	< 1E-07
cg16616769	IQCK;C16orf88	IQ motif containing K	TSS1500;5'UTR	16	N_Shelf	-	NO	-0.302864	1.35949e-13	6.1383e-08	-0.318492	< 1E-07	< 1E-07
cg17473765	ND	-	INTERGENIC	5	N SHORE	-	YES	-0.302852	6.06751e-18	2.73957e-12	-0.313986	< 1E-07	< 1E-07
cg19778647	BCAT1	branched chain amino-acid transaminase 1, cytosolic	BODY	12	Open Sea	-	YES	-0.302728	3.95454e-15	1.78553e-09	-0.304745	< 1E-07	< 1E-07
cg13783323	EXTL1	exostosin-like glycosyltransferase 1	TSS1500	1	Open Sea	-	YES	-0.30254	1.81167e-17	8.17997e-12	NA	NA	NA
cg26852712	COL18A1;COL18A1;COL18A1	collagen, type XVIII, alpha 1	BODY;BODY;BODY	21	Island	-	YES	-0.302477	2.67236e-15	1.20661e-09	NA	NA	NA
cg12341429	ND	-	INTERGENIC	2	Open Sea	-	YES	-0.302472	1.70182e-13	7.68397e-08	NA	NA	NA
cg06639923	FBXL18	F-box and leucine-rich repeat protein 18	BODY	7	S SHORE	-	YES	-0.302413	2.25119e-20	1.01644e-14	-0.250634	< 1E-07	< 1E-07
cg19266329	ND	-	INTERGENIC	1	Open Sea	-	YES	-0.302355	5.41225e-16	2.4437e-10	-0.281161	< 1E-07	< 1E-07
cg10943263	ND	-	INTERGENIC	6	Open Sea	-	YES	-0.302266	1.06743e-18	4.81958e-13	-0.291593	< 1E-07	< 1E-07
cg00239117	UBE2F	ubiquitin-conjugating enzyme E2F (putative)	BODY	2	Open Sea	-	YES	-0.302071	7.19552e-14	3.24888e-08	-0.280157	< 1E-07	< 1E-07
cg14053001	PFN4	profilin family, member 4	3'UTR	2	Open Sea	-	NO	-0.30199	1.65198e-14	7.45891e-09	-0.354371	< 1E-07	< 1E-07
cg08096702	MIR211;TRPM1	microRNA 211	TSS1500;BODY	15	Open Sea	-	NO	-0.301784	1.22576e-13	5.53446e-08	-0.328074	< 1E-07	< 1E-07
cg11628739	MRC2	mannose receptor, C type 2	BODY	17	S SHORE	-	YES	-0.301646	2.12081e-20	9.57574e-15	-0.231644	< 1E-07	< 1E-07
cg12749164	ND	-	INTERGENIC	1	Open Sea	-	YES	-0.301463	3.48849e-14	1.5751e-08	-0.25052	< 1E-07	< 1E-07
cg24790676	KLK10;KLK10;KLK10	kallikrein-related peptidase 10	TSS1500;TSS1500;TSS1500	19	S SHORE	-	NO	-0.301433	9.24092e-15	4.1724e-09	NA	NA	NA
cg01695994	ND	-	INTERGENIC	17	N_Shelf	-	YES	-0.30121	2.87513e-16	1.29816e-10	NA	NA	NA
cg18184218	KIAA1217;KIAA1217;KIAA1217	KIAA1217	BODY;BODY;BODY	10	Open Sea	-	NO	-0.301188	6.1788e-19	2.78981e-13	-0.328085	< 1E-07	< 1E-07
cg00036732	LZTS2	leucine zipper, putative tumor suppressor 2	3'UTR	10	S SHORE	-	YES	-0.301054	2.28664e-16	1.03245e-10	-0.295215	< 1E-07	< 1E-07
cg26203572	ND	-	INTERGENIC	7	Open Sea	-	YES	-0.301018	5.1775e-14	2.33771e-08	-0.420683	< 1E-07	< 1E-07
cg04630448	IGF2BP3	insulin-like growth factor 2 mRNA binding protein 3	BODY	7	Open Sea	-	YES	-0.300921	2.41623e-14	1.09096e-08	-0.274927	< 1E-07	< 1E-07
cg03071808	ND	-	INTERGENIC	2	Open Sea	DMR	NO	-0.30082	4.29e-16	1.937e-10	NA	NA	NA
cg05662325	ND	-	INTERGENIC	10	Open Sea	-	YES	-0.300773	2.03732e-17	9.19876e-12	NA	NA	NA
cg27105123	ND	-	INTERGENIC	19	Open Sea	-	NO	-0.300715	1.56333e-15	7.05865e-10	-0.277171	< 1E-07	< 1E-07
cg16783186	ND	-	INTERGENIC	2	Open Sea	-	YES	-0.300702	4.34776e-17	1.96308e-11	-0.308873	< 1E-07	< 1E-07
cg07083818	KIAA1683;KIAA1683;KIAA1683	KIAA1683	TSS1500;TSS1500;TSS1500	19	Open Sea	-	YES	-0.300622	1.87769e-14	8.47803e-09	-0.299348	< 1E-07	< 1E-07
cg02275084	CAMTA1	calmodulin binding transcription activator 1	BODY	1	Open Sea	-	YES	-0.300502	3.11854e-15	1.40806e-09	-0.301184	< 1E-07	< 1E-07
cg19984911	SYNPO;SYNPO;SYNPO;SYNPO;SYNPO;SYNPO	synaptopodin	1st EXON;5'UTR;5'UTR;BODY;1st EXON;BODY	5	Open Sea	-	NO	-0.30013	4.43111e-13	2.00071e-07	-0.302731	< 1E-07	< 1E-07
cg03367387	KIAA0226;KIAA0226	KIAA0226	BODY;BODY	3	Open Sea	DMR	YES	-0.300125	5.48007e-17	2.47433e-11	-0.319862	< 1E-07	< 1E-07
cg21308365	ND	-	INTERGENIC	6	Open Sea	-	NO	-0.300068	3.25725e-18	1.47069e-12	-0.314624	< 1E-07	< 1E-07
cg10075819	LIMS1	LIM and senescent cell antigen-like domains 1	5'UTR	2	Open Sea	-	YES	-0.30002	4.70439e-19	2.1241e-13	-0.253196	< 1E-07	< 1E-07
cg22828990	SERPINA1;SERPINA1;SERPINA1;SERPINA1;SERPINA1;SERPINA1;SERPINA1;SERPINA1;SERPINA1;SERPINA1;SERPINA1;SERPINA1	serpin peptidase inhibitor, clade A (alpha-1 antiproteinase, antitrypsin), member 1	5'UTR;5'UTR;5'UTR;5'UTR;5'UTR;5'UTR;5'UTR;5'UTR;5'UTR;5'UTR;1st EXON;5'UTR	14	Open Sea	-	YES	-0.299957	4.73769e-15	2.13913e-09	NA	NA	NA
cg12592365	RPTOR;RPTOR	regulatory associated protein of MTOR, complex 1	BODY;BODY	17	Open Sea	-	YES	-0.299731	1.96472e-14	8.87097e-09	-0.321919	< 1E-07	< 1E-07
cg03818307	ECM1;ECM1;ECM1;ECM1	extracellular matrix protein 1	1st EXON;1st EXON;5'UTR;5'UTR	1	Open Sea	-	NO	-0.2997	2.06971e-16	9.34502e-11	-0.310775	< 1E-07	< 1E-07
cg17815820	AKAP13;AKAP13;AKAP13	A kinase (PRKA) anchor protein 13	BODY;BODY;TSS1500	15	Open Sea	-	NO	-0.299679	1.03239e-13	4.66139e-08	NA	NA	NA
cg20168495	ND	-	INTERGENIC	4	Open Sea	-	YES	-0.299637	5.52596e-16	2.49505e-10	-0.282689	< 1E-07	< 1E-07
cg18011672	ND	-	INTERGENIC	2	N_Shelf	-	NO	-0.299623	5.3665e-20	2.42305e-14	-0.367576	< 1E-07	< 1E-07
cg27064337	ND	-	INTERGENIC	8	Open Sea	-	YES	-0.2995	1.45447e-18	6.56713e-13	-0.255749	< 1E-07	< 1E-07
cg16845126	RAMP1	receptor (G protein-coupled) activity modifying protein 1	BODY	2	Open Sea	-	YES	-0.299442	7.66331e-20	3.46009e-14	-0.267512	< 1E-07	< 1E-07
cg04039799	NAV2;NAV2;NAV2	neuron navigator 2	BODY;BODY;BODY	11	Open Sea	DMR	NO	-0.299432	3.15822e-15	1.42598e-09	-0.355371	< 1E-07	< 1E-07
cg19865523	EP400	E1A binding protein p400	BODY	12	Open Sea	-	NO	-0.29942	2.95553e-12	1.33446e-06	-0.30737	< 1E-07	< 1E-07
cg17812664	ND	-	INTERGENIC	10	S SHELF	-	NO	-0.299403	1.30014e-17	5.87031e-12	-0.32631	< 1E-07	< 1E-07
cg13309012	MIR155HG;MIR155	MIR155 host gene	BODY;TSS200	21	Open Sea	-	NO	-0.29938	1.07486e-15	4.85314e-10	-0.29623	< 1E-07	< 1E-07
cg06913958	BCL10	B-cell CLL/lymphoma 10	TSS1500	1	S SHELF	-	NO	-0.299264	2.6734e-18	1.20708e-12	-0.246202	< 1E-07	< 1E-07
cg05785932	KCNMA1;KCNMA1;KCNMA1;KCNMA1	potassium channel, calcium activated large conductance subfamily M alpha, member 1	BODY;BODY;BODY;BODY	10	Open Sea	-	YES	-0.299222	4.81589e-14	2.17444e-08	-0.249372	< 1E-07	< 1E-07
cg08521995	ANK1;ANK1;ANK1;ANK1;ANK1	ankyrin 1, erythrocytic	BODY;BODY;BODY;BODY;BODY	8	S SHELF	-	NO	-0.299214	3.05423e-19	1.37903e-13	-0.261241	< 1E-07	< 1E-07
cg12394201	ND	-	INTERGENIC	11	Open Sea	-	YES	-0.299116	1.21563e-16	5.48872e-11	-0.261031	< 1E-07	< 1E-07
cg22389654	PHGDH	phosphoglycerate dehydrogenase	BODY	1	Open Sea	-	NO	-0.298945	1.786e-17	8.06402e-12	NA	NA	NA
cg21648069	ERC1;ERC1;ERC1;ERC1;ERC1	ELKS/RAB6-interacting/CAST family member 1	BODY;BODY;BODY;BODY;BODY	12	Open Sea	-	YES	-0.298797	4.05901e-13	1.8327e-07	-0.324405	< 1E-07	< 1E-07
cg19654743	SEPT9;SEPT9;SEPT9;SEPT9;SEPT9;SEPT9	septin 9	TSS200;BODY;BODY;BODY;BODY;BODY	17	N SHORE	-	NO	-0.298783	1.24708e-19	5.63073e-14	-0.27365	< 1E-07	< 1E-07
cg11689753	ND	-	INTERGENIC	10	Open Sea	-	NO	-0.298748	4.80409e-15	2.16911e-09	-0.324278	< 1E-07	< 1E-07
cg06827256	ND	-	INTERGENIC	1	S SHORE	-	NO	-0.298609	3.08895e-17	1.3947e-11	-0.246014	< 1E-07	< 1E-07
cg14989661	OXSR1	oxidative stress responsive 1	BODY	3	Open Sea	-	YES	-0.298589	1.66309e-17	7.5091e-12	-0.280366	< 1E-07	< 1E-07
cg27657537	MED15;MED15	mediator complex subunit 15	BODY;BODY	22	S SHORE	RDMR	NO	-0.298535	4.27464e-19	1.93006e-13	-0.209906	< 1E-07	< 1E-07
cg26351132	ND	-	INTERGENIC	17	Open Sea	DMR	YES	-0.298518	1.28658e-20	5.80909e-15	-0.25759	< 1E-07	< 1E-07
cg10773780	ND	-	INTERGENIC	1	Open Sea	-	NO	-0.298453	2.56546e-16	1.15834e-10	-0.261477	< 1E-07	< 1E-07
cg15594444	FGGY;FGGY	FGGY carbohydrate kinase domain containing	BODY;BODY	1	Open Sea	-	YES	-0.298419	1.51177e-14	6.82586e-09	-0.217556	< 1E-07	< 1E-07
cg22111043	MYO1G	myosin IG	TSS1500	7	Open Sea	-	NO	-0.29838	5.59043e-19	2.52416e-13	-0.264353	< 1E-07	< 1E-07
cg03116016	C16orf45	chromosome 16 open reading frame 45	BODY	16	Open Sea	-	YES	-0.298356	1.06926e-15	4.82785e-10	-0.28667	< 1E-07	< 1E-07
cg13442016	MIR146B	microRNA 146b	BODY	10	S SHELF	-	NO	-0.298183	5.42439e-15	2.44919e-09	-0.291715	< 1E-07	< 1E-07
cg09975397	ND	-	INTERGENIC	11	Open Sea	-	YES	-0.298182	4.59016e-15	2.07252e-09	NA	NA	NA
cg11152384	ND	-	INTERGENIC	11	Open Sea	-	YES	-0.297976	8.59889e-19	3.88252e-13	-0.266056	< 1E-07	< 1E-07
cg12620005	TTC39A;TTC39A	tetratricopeptide repeat domain 39A	BODY;BODY	1	Open Sea	-	YES	-0.297905	1.37566e-18	6.21129e-13	NA	NA	NA
cg27300045	ZC3H4	zinc finger CCCH-type containing 4	BODY	19	N_Shelf	-	YES	-0.297866	4.05751e-20	1.83202e-14	-0.279645	< 1E-07	< 1E-07
cg06082906	ABHD12;PYGB	abhydrolase domain containing 12	BODY;3'UTR	20	Open Sea	-	YES	-0.297805	3.18275e-16	1.43705e-10	NA	NA	NA
cg09093656	TRPV2	transient receptor potential cation channel, subfamily V, member 2	BODY	17	Open Sea	-	NO	-0.297739	2.83333e-20	1.27929e-14	-0.195709	< 1E-07	< 1E-07
cg19774788	WDR51A;WDR51A;WDR51A	POC1 centriolar protein A	BODY;BODY;BODY	3	Open Sea	-	NO	-0.29758	1.57918e-14	7.13023e-09	-0.292174	< 1E-07	< 1E-07
cg21204860	SEPT9;SEPT9;SEPT9;SEPT9;SEPT9;SEPT9	septin 9	TSS200;BODY;BODY;BODY;BODY;BODY	17	N SHORE	-	NO	-0.297468	1.5025e-18	6.78398e-13	-0.293205	< 1E-07	< 1E-07
cg07552374	APBB1;APBB1	amyloid beta (A4) precursor protein-binding, family B, member 1 (Fe65)	BODY;BODY	11	Open Sea	-	YES	-0.29731	4.5332e-14	2.0468e-08	NA	NA	NA
cg20938708	SAP30BP	SAP30 binding protein	BODY	17	Open Sea	-	YES	-0.297258	1.35815e-15	6.13223e-10	-0.283676	< 1E-07	< 1E-07
cg19553402	PLXNB2	plexin B2	TSS1500	22	S SHORE	-	NO	-0.297236	1.28163e-15	5.78676e-10	-0.307215	< 1E-07	< 1E-07
cg05634637	CDH6	cadherin 6, type 2, K-cadherin (fetal kidney)	5'UTR	5	S SHELF	-	NO	-0.297228	2.06955e-16	9.3443e-11	NA	NA	NA
cg16973527	ND	-	INTERGENIC	15	Open Sea	RDMR	YES	-0.297184	4.5967e-14	2.07547e-08	-0.29625	< 1E-07	< 1E-07
cg07589202	ND	-	INTERGENIC	2	Open Sea	-	YES	-0.29709	1.72255e-18	7.77753e-13	-0.289139	< 1E-07	< 1E-07
cg03535079	KIAA0146	scaffolding protein involved in DNA repair	BODY	8	Open Sea	-	YES	-0.297007	1.28469e-14	5.80056e-09	-0.3267	< 1E-07	< 1E-07
cg17960111	BRD4;BRD4	bromodomain containing 4	BODY;BODY	19	Open Sea	-	NO	-0.297002	2.06407e-13	9.31959e-08	-0.274781	< 1E-07	< 1E-07
cg00734471	ND	-	INTERGENIC	8	Open Sea	-	YES	-0.296963	5.08655e-16	2.29665e-10	-0.348894	< 1E-07	< 1E-07
cg19733736	RDH5	retinol dehydrogenase 5 (11-cis/9-cis)	BODY	12	Open Sea	-	NO	-0.296951	1.91054e-14	8.62635e-09	-0.343094	< 1E-07	< 1E-07
cg05128379	ND	-	INTERGENIC	11	Open Sea	-	YES	-0.296887	5.45669e-17	2.46377e-11	-0.315432	< 1E-07	< 1E-07
cg16721418	ND	-	INTERGENIC	2	Open Sea	-	YES	-0.296771	4.13299e-17	1.86611e-11	-0.26459	< 1E-07	< 1E-07
cg16724070	ND	-	INTERGENIC	1	Open Sea	-	YES	-0.296576	6.48631e-16	2.92866e-10	-0.316385	< 1E-07	< 1E-07
cg17807448	ND	-	INTERGENIC	22	N_Shelf	-	NO	-0.296501	2.9514e-13	1.3326e-07	-0.255583	< 1E-07	< 1E-07
cg19726712	LAPTM4B	lysosomal protein transmembrane 4 beta	BODY	8	S SHORE	RDMR	NO	-0.296287	1.15141e-16	5.19879e-11	-0.35831	< 1E-07	< 1E-07
cg09262732	GIGYF1;GIGYF1	GRB10 interacting GYF protein 1	5'UTR;1st EXON	7	S SHORE	-	NO	-0.296207	2.18849e-14	9.88134e-09	-0.376754	< 1E-07	< 1E-07
cg01930947	C1orf111	chromosome 1 open reading frame 111	BODY	1	Open Sea	-	NO	-0.296201	2.17558e-13	9.82303e-08	-0.322126	< 1E-07	< 1E-07
cg05346878	TACSTD2	tumor-associated calcium signal transducer 2	TSS1500	1	S SHORE	-	NO	-0.296144	1.21052e-15	5.46567e-10	-0.299608	< 1E-07	< 1E-07
cg26954174	NOD2	nucleotide-binding oligomerization domain containing 2	TSS1500	16	Open Sea	-	NO	-0.296115	1.3253e-17	5.98392e-12	-0.295254	< 1E-07	< 1E-07
cg10728351	ND	-	INTERGENIC	4	Open Sea	-	YES	-0.295971	3.44726e-18	1.55648e-12	-0.264415	< 1E-07	< 1E-07
cg16040564	ND	-	INTERGENIC	1	S SHELF	-	NO	-0.295951	2.23452e-14	1.00892e-08	-0.282224	< 1E-07	< 1E-07
cg20611272	ND	-	INTERGENIC	8	Open Sea	-	YES	-0.295913	2.33466e-18	1.05413e-12	-0.282572	< 1E-07	< 1E-07
cg00063982	ND	-	INTERGENIC	1	Open Sea	-	YES	-0.295892	4.32237e-15	1.95161e-09	NA	NA	NA
cg16728539	CACNA1C;CACNA1C;CACNA1C;CACNA1C;CACNA1C;CACNA1C;CACNA1C;CACNA1C;CACNA1C;CACNA1C;CACNA1C;CACNA1C;CACNA1C;CACNA1C;CACNA1C;CACNA1C;CACNA1C;CACNA1C;CACNA1C;CACNA1C;CACNA1C;CACNA1C;CACNA1C	calcium channel, voltage-dependent, L type, alpha 1C subunit	BODY;BODY;BODY;BODY;BODY;BODY;BODY;BODY;BODY;BODY;BODY;BODY;BODY;BODY;BODY;BODY;BODY;BODY;BODY;BODY;BODY;BODY;BODY	12	Open Sea	-	YES	-0.295863	4.6095e-15	2.08125e-09	-0.254497	< 1E-07	< 1E-07
cg03896685	ND	-	INTERGENIC	7	S SHELF	-	NO	-0.295847	3.44575e-16	1.5558e-10	NA	NA	NA
cg00316800	ND	-	INTERGENIC	2	Open Sea	-	YES	-0.295794	8.91303e-17	4.02436e-11	-0.323303	< 1E-07	< 1E-07
cg01154445	NRP2;NRP2;NRP2;NRP2;NRP2;NRP2	neuropilin 2	BODY;BODY;BODY;BODY;BODY;BODY	2	N SHORE	-	NO	-0.295727	1.45627e-16	6.57525e-11	-0.344288	< 1E-07	< 1E-07
cg10819050	TRPM8	transient receptor potential cation channel, subfamily M, member 8	BODY	2	Open Sea	-	YES	-0.295702	3.73524e-17	1.68651e-11	-0.235797	< 1E-07	< 1E-07
cg16210355	ND	-	INTERGENIC	13	Open Sea	-	NO	-0.295632	1.04758e-13	4.72996e-08	NA	NA	NA
cg17942666	BCAS3;BCAS3	breast carcinoma amplified sequence 3	BODY;BODY	17	Open Sea	-	YES	-0.295548	9.3985e-15	4.24355e-09	-0.291449	< 1E-07	< 1E-07
cg25498969	STAG1	stromal antigen 1	BODY	3	Open Sea	-	YES	-0.295522	6.37336e-13	2.87766e-07	-0.303038	< 1E-07	< 1E-07
cg03471346	ABL2;ABL2;ABL2;ABL2;ABL2;ABL2;ABL2;ABL2;ABL2	ABL proto-oncogene 2, non-receptor tyrosine kinase	BODY;1st EXON;BODY;1st EXON;BODY;1st EXON;1st EXON;BODY;BODY	1	Open Sea	-	NO	-0.295512	3.51421e-18	1.58672e-12	-0.221984	< 1E-07	< 1E-07
cg05088820	ASAP2;ASAP2	ArfGAP with SH3 domain, ankyrin repeat and PH domain 2	BODY;BODY	2	Open Sea	-	YES	-0.295479	1.16811e-13	5.27416e-08	-0.342446	< 1E-07	< 1E-07
cg01379237	ND	-	INTERGENIC	3	Open Sea	-	YES	-0.295397	5.36675e-16	2.42316e-10	-0.356879	< 1E-07	< 1E-07
cg04783450	ND	-	INTERGENIC	6	N_Shelf	-	YES	-0.295338	6.84913e-16	3.09248e-10	NA	NA	NA
cg04918770	ND	-	INTERGENIC	6	Open Sea	-	YES	-0.295193	2.07483e-17	9.36813e-12	-0.313881	< 1E-07	< 1E-07
cg07447769	ND	-	INTERGENIC	13	Open Sea	-	YES	-0.295151	2.76471e-18	1.24831e-12	-0.334146	< 1E-07	< 1E-07
cg16374343	ABR;ABR	active BCR-related	BODY;BODY	17	S SHORE	-	NO	-0.295112	3.48744e-16	1.57463e-10	-0.287961	< 1E-07	< 1E-07
cg06588028	LPAR5	lysophosphatidic acid receptor 5	TSS1500	12	Open Sea	-	NO	-0.295097	2.94016e-18	1.32752e-12	-0.296368	< 1E-07	< 1E-07
cg07556018	KCNQ1;KCNQ1OT1;KCNQ1	potassium channel, voltage gated KQT-like subfamily Q, member 1	BODY;BODY;BODY	11	Open Sea	RDMR	NO	-0.295053	2.3519e-16	1.06191e-10	-0.280386	< 1E-07	< 1E-07
cg25500948	WWC1;WWC1;WWC1	WW and C2 domain containing 1	BODY;BODY;BODY	5	Open Sea	-	YES	-0.294864	3.81558e-14	1.72279e-08	NA	NA	NA
cg26140475	ND	-	INTERGENIC	8	Open Sea	DMR	YES	-0.29485	1.22926e-14	5.5503e-09	-0.31584	< 1E-07	< 1E-07
cg17668731	CCNJL	cyclin J-like	BODY	5	Open Sea	-	YES	-0.294724	1.07378e-18	4.84828e-13	-0.285691	< 1E-07	< 1E-07
cg24637035	CCDC64	coiled-coil domain containing 64	BODY	12	Open Sea	-	YES	-0.294705	1.80355e-14	8.14328e-09	-0.405939	< 1E-07	< 1E-07
cg22202381	ND	-	INTERGENIC	13	N_Shelf	-	YES	-0.294597	3.18851e-14	1.43966e-08	-0.342107	< 1E-07	< 1E-07
cg02145866	MIR548G	microRNA 548g	BODY	3	Open Sea	-	YES	-0.294398	7.43021e-14	3.35484e-08	-0.283845	< 1E-07	< 1E-07
cg15825304	ND	-	INTERGENIC	2	N SHORE	DMR	NO	-0.29429	6.47582e-20	2.92393e-14	-0.260706	< 1E-07	< 1E-07
cg08686879	CSF2	colony stimulating factor 2 (granulocyte-macrophage)	1st EXON	5	Open Sea	-	NO	-0.294289	1.03751e-17	4.68451e-12	-0.253854	< 1E-07	< 1E-07
cg16469740	HDAC9;HDAC9	histone deacetylase 9	BODY;BODY	7	Open Sea	-	YES	-0.29428	2.06824e-17	9.33837e-12	-0.335145	< 1E-07	< 1E-07
cg04071779	NOD1	nucleotide-binding oligomerization domain containing 1	5'UTR	7	N SHORE	-	NO	-0.294213	5.52294e-20	2.49368e-14	-0.30305	< 1E-07	< 1E-07
cg10220544	FGGY;FGGY	FGGY carbohydrate kinase domain containing	BODY;BODY	1	Open Sea	-	YES	-0.294135	4.80179e-15	2.16808e-09	-0.389306	< 1E-07	< 1E-07
cg09265054	GPT	glutamic-pyruvate transaminase (alanine aminotransferase)	TSS1500	8	S SHORE	-	NO	-0.294088	5.07584e-13	2.29181e-07	-0.403907	< 1E-07	< 1E-07
cg21927365	ND	-	INTERGENIC	3	S SHELF	-	NO	-0.294043	5.28851e-16	2.38784e-10	-0.362234	< 1E-07	< 1E-07
cg21055554	IQCD	IQ motif containing D	5'UTR	12	Open Sea	-	YES	-0.293523	2.19993e-16	9.93298e-11	-0.330042	< 1E-07	< 1E-07
cg10736330	GPR183;UBAC2;UBAC2;UBAC2	G protein-coupled receptor 183	TSS1500;BODY;BODY;BODY	13	Open Sea	-	YES	-0.29352	9.35906e-15	4.22574e-09	-0.37771	< 1E-07	< 1E-07
cg07591362	ND	-	INTERGENIC	1	Open Sea	-	YES	-0.29352	7.30255e-13	3.2972e-07	-0.21725	< 1E-07	< 1E-07
cg02493905	TUFT1;TUFT1	tuftelin 1	BODY;BODY	1	Open Sea	-	YES	-0.293502	7.38021e-19	3.33227e-13	-0.245214	< 1E-07	< 1E-07
cg11680590	SLCO3A1;SLCO3A1	solute carrier organic anion transporter family, member 3A1	BODY;BODY	15	Open Sea	-	YES	-0.293347	5.52097e-15	2.49279e-09	-0.277959	< 1E-07	< 1E-07
cg04519775	ND	-	INTERGENIC	2	N_Shelf	-	NO	-0.29333	3.1491e-15	1.42186e-09	-0.230905	< 1E-07	< 1E-07
cg10824354	ND	-	INTERGENIC	17	Open Sea	DMR	NO	-0.29313	1.74228e-17	7.86666e-12	-0.259574	< 1E-07	< 1E-07
cg08424423	CDSN;PSORS1C1	corneodesmosin	1st EXON;5'UTR	6	Open Sea	-	NO	-0.293126	2.18573e-13	9.86887e-08	-0.281518	< 1E-07	< 1E-07
cg08203210	ND	-	INTERGENIC	6	N_Shelf	-	NO	-0.293054	1.57209e-13	7.0982e-08	-0.390236	< 1E-07	< 1E-07
cg01993552	ND	-	INTERGENIC	19	S SHORE	-	NO	-0.293011	8.30827e-14	3.7513e-08	-0.252113	< 1E-07	< 1E-07
cg04237436	TRIM44	tripartite motif containing 44	BODY	11	Open Sea	-	YES	-0.292801	1.8568e-15	8.38372e-10	-0.314404	< 1E-07	< 1E-07
cg23233650	ND	-	INTERGENIC	5	S SHELF	-	YES	-0.292795	2.32338e-14	1.04904e-08	-0.301836	< 1E-07	< 1E-07
cg26170244	ND	-	INTERGENIC	15	Open Sea	DMR	NO	-0.292786	3.58667e-18	1.61943e-12	-0.29339	< 1E-07	< 1E-07
cg12651286	MMP20	matrix metallopeptidase 20	BODY	11	Open Sea	-	YES	-0.292747	4.04249e-14	1.82524e-08	-0.297549	< 1E-07	< 1E-07
cg01833222	LAMB2	laminin, beta 2 (laminin S)	BODY	3	S SHELF	-	NO	-0.292658	4.79519e-16	2.1651e-10	-0.228161	< 1E-07	< 1E-07
cg09697033	XKR6	XK, Kell blood group complex subunit-related family, member 6	BODY	8	S SHORE	-	NO	-0.292652	1.95795e-16	8.84044e-11	-0.300632	< 1E-07	< 1E-07
cg04021363	ND	-	INTERGENIC	7	Open Sea	-	YES	-0.292588	5.66832e-14	2.55933e-08	-0.252964	< 1E-07	< 1E-07
cg14503564	LDB2;LDB2	LIM domain binding 2	BODY;BODY	4	Open Sea	-	YES	-0.292521	1.04615e-11	4.72353e-06	-0.241035	1e-07	1.38e-07
cg01135464	ND	-	INTERGENIC	17	Open Sea	-	YES	-0.292421	5.25835e-13	2.37422e-07	-0.342426	< 1E-07	< 1E-07
cg08329113	VAC14	Vac14 homolog (S. cerevisiae)	BODY	16	Open Sea	-	YES	-0.292305	3.36658e-13	1.52006e-07	-0.315471	< 1E-07	< 1E-07
cg13235717	SFN	stratifin	TSS1500	1	N SHORE	-	NO	-0.292303	5.59411e-17	2.52582e-11	-0.23147	< 1E-07	< 1E-07
cg17107501	ARHGAP19	Rho GTPase activating protein 19	3'UTR	10	Open Sea	-	YES	-0.292286	6.55845e-12	2.96123e-06	-0.380549	< 1E-07	< 1E-07
cg13345122	STK39	serine threonine kinase 39	BODY	2	Open Sea	-	YES	-0.292182	7.98372e-13	3.60476e-07	-0.402338	< 1E-07	< 1E-07
cg24405567	ND	-	INTERGENIC	15	Open Sea	-	YES	-0.29204	2.01901e-15	9.11611e-10	-0.298311	< 1E-07	< 1E-07
cg09828411	ND	-	INTERGENIC	1	Open Sea	-	YES	-0.291998	2.03004e-13	9.16591e-08	NA	NA	NA
cg23654401	VOPP1	vesicular, overexpressed in cancer, prosurvival protein 1	BODY	7	Open Sea	-	YES	-0.291909	6.42474e-14	2.90086e-08	NA	NA	NA
cg01400040	RORA	RAR-related orphan receptor A	BODY	15	Open Sea	-	YES	-0.291895	2.97029e-17	1.34113e-11	-0.413266	< 1E-07	< 1E-07
cg16477611	ND	-	INTERGENIC	16	Open Sea	-	YES	-0.29185	4.14883e-17	1.87325e-11	-0.258447	< 1E-07	< 1E-07
cg05490233	PLXND1	plexin D1	BODY	3	N_Shelf	-	YES	-0.291645	1.02573e-12	4.63131e-07	-0.254068	< 1E-07	< 1E-07
cg07915516	AXIN1;AXIN1	axin 1	BODY;BODY	16	S SHELF	-	NO	-0.291626	3.35819e-16	1.51627e-10	-0.316159	< 1E-07	< 1E-07
cg19434937	LPCAT3	lysophosphatidylcholine acyltransferase 3	BODY	12	Open Sea	-	YES	-0.291603	4.59832e-17	2.07621e-11	NA	NA	NA
cg10558233	ND	-	INTERGENIC	8	Open Sea	-	YES	-0.291556	1.19635e-14	5.4017e-09	-0.341616	< 1E-07	< 1E-07
cg06321045	CDSN;PSORS1C1	corneodesmosin	TSS200;5'UTR	6	Open Sea	-	NO	-0.291546	5.01473e-18	2.26422e-12	-0.337316	< 1E-07	< 1E-07
cg04642300	ARMC2	armadillo repeat containing 2	BODY	6	Open Sea	-	YES	-0.291542	6.87614e-16	3.10467e-10	-0.297422	< 1E-07	< 1E-07
cg17253981	ND	-	INTERGENIC	4	Open Sea	-	YES	-0.291477	5.67243e-13	2.56118e-07	-0.295828	< 1E-07	< 1E-07
cg00175838	DDAH2	dimethylarginine dimethylaminohydrolase 2	BODY	6	N SHORE	-	NO	-0.291416	7.50719e-18	3.3896e-12	-0.387186	< 1E-07	< 1E-07
cg17178175	NFE2L2;NFE2L2;NFE2L2	nuclear factor, erythroid 2-like 2	BODY;5'UTR;5'UTR	2	Open Sea	-	YES	-0.291399	1.44503e-13	6.52451e-08	-0.301988	< 1E-07	< 1E-07
cg09723979	LOC100126784;NAV2;NAV2;NAV2	-	TSS200;BODY;BODY;BODY	11	S SHORE	-	NO	-0.291389	1.23872e-14	5.59299e-09	-0.286594	< 1E-07	< 1E-07
cg05755408	TRIM35	tripartite motif containing 35	BODY	8	Open Sea	-	YES	-0.29136	8.79929e-17	3.973e-11	NA	NA	NA
cg04014685	ND	-	INTERGENIC	3	Open Sea	-	YES	-0.291313	7.21604e-17	3.25814e-11	-0.2234	< 1E-07	< 1E-07
cg15354065	DGKA;DGKA;DGKA;DGKA	diacylglycerol kinase, alpha 80kDa	5'UTR;5'UTR;5'UTR;5'UTR	12	S SHORE	-	NO	-0.291298	5.446e-19	2.45895e-13	-0.245192	< 1E-07	< 1E-07
cg13286116	ARNTL;ARNTL;ARNTL	aryl hydrocarbon receptor nuclear translocator-like	5'UTR;5'UTR;5'UTR	11	S SHORE	-	NO	-0.291204	5.02864e-16	2.2705e-10	-0.394111	< 1E-07	< 1E-07
cg21188037	MYO1G;MYO1G	myosin IG	5'UTR;1st EXON	7	Open Sea	-	NO	-0.291187	1.3234e-14	5.97534e-09	-0.259968	< 1E-07	< 1E-07
cg25986240	SLC2A9;SLC2A9	solute carrier family 2 (facilitated glucose transporter), member 9	BODY;BODY	4	Open Sea	-	YES	-0.291092	5.95186e-21	2.68735e-15	-0.206539	< 1E-07	< 1E-07
cg25874148	MIR548F5;DCLK1	microRNA 548f-5	BODY;BODY	13	Open Sea	-	YES	-0.291042	7.89737e-17	3.56577e-11	NA	NA	NA
cg01725383	RUNX1;RUNX1;RUNX1;RUNX1;RUNX1	runt-related transcription factor 1	5'UTR;1st EXON;5'UTR;1st EXON;BODY	21	N SHORE	-	YES	-0.291024	1.77914e-15	8.03308e-10	-0.396302	< 1E-07	< 1E-07
cg14204586	ARHGEF2;ARHGEF2;ARHGEF2	Rho/Rac guanine nucleotide exchange factor (GEF) 2	BODY;BODY;BODY	1	Open Sea	-	YES	-0.290948	1.17774e-19	5.31768e-14	-0.363077	< 1E-07	< 1E-07
cg02239453	FBXO3;FBXO3	F-box protein 3	TSS1500;TSS1500	11	S SHORE	-	NO	-0.29089	4.13196e-17	1.86564e-11	NA	NA	NA
cg14691971	ND	-	INTERGENIC	8	Open Sea	-	YES	-0.290875	6.04793e-14	2.73072e-08	-0.322786	< 1E-07	< 1E-07
cg17209188	IGF2BP3	insulin-like growth factor 2 mRNA binding protein 3	BODY	7	Open Sea	-	NO	-0.290702	2.69718e-14	1.21782e-08	-0.298301	< 1E-07	< 1E-07
cg01966277	PCLO	piccolo presynaptic cytomatrix protein	BODY	7	Open Sea	-	YES	-0.29069	1.31389e-15	5.9324e-10	-0.31715	< 1E-07	< 1E-07
cg21837069	VWA1;VWA1	von Willebrand factor A domain containing 1	TSS1500;TSS1500	1	N SHORE	-	YES	-0.290603	1.47962e-17	6.68071e-12	-0.24593	< 1E-07	< 1E-07
cg07372034	ND	-	INTERGENIC	22	Open Sea	DMR	NO	-0.29058	3.02092e-13	1.36399e-07	-0.274664	< 1E-07	< 1E-07
cg18221341	ND	-	INTERGENIC	13	Open Sea	-	YES	-0.290513	6.71822e-15	3.03337e-09	-0.273376	< 1E-07	< 1E-07
cg26664528	MIR548H4;NOX5	microRNA 548h-4	BODY;BODY	15	S SHORE	-	NO	-0.290437	1.28029e-15	5.78068e-10	NA	NA	NA
cg18786374	TRAK2	trafficking protein, kinesin binding 2	5'UTR	2	N_Shelf	-	NO	-0.290411	1.14436e-16	5.16695e-11	NA	NA	NA
cg12494373	SLC38A1;SLC38A1	solute carrier family 38, member 1	3'UTR;3'UTR	12	Open Sea	-	YES	-0.290371	1.16491e-13	5.25975e-08	-0.278305	< 1E-07	< 1E-07
cg01349034	ND	-	INTERGENIC	10	Open Sea	-	YES	-0.290357	3.65955e-12	1.65234e-06	-0.330096	< 1E-07	< 1E-07
cg01858698	ND	-	INTERGENIC	1	N SHORE	-	NO	-0.290314	4.7648e-16	2.15137e-10	-0.275982	< 1E-07	< 1E-07
cg13017929	ND	-	INTERGENIC	7	Open Sea	-	YES	-0.290312	6.27772e-16	2.83448e-10	NA	NA	NA
cg22079077	DNAJC17;C15orf62	DnaJ (Hsp40) homolog, subfamily C, member 17	BODY;TSS1500	15	Open Sea	-	NO	-0.290284	4.84291e-19	2.18664e-13	-0.289212	< 1E-07	< 1E-07
cg13100449	FAM129A	family with sequence similarity 129, member A	BODY	1	Open Sea	-	YES	-0.290274	1.13323e-17	5.11669e-12	-0.206852	< 1E-07	< 1E-07
cg14186336	GSN;GSN;GSN;GSN;GSN;GSN;GSN	gelsolin	5'UTR;5'UTR;5'UTR;5'UTR;5'UTR;5'UTR;5'UTR	9	Open Sea	-	NO	-0.290237	1.34534e-15	6.07439e-10	-0.28442	< 1E-07	< 1E-07
cg22129276	DHRS9;DHRS9	dehydrogenase/reductase (SDR family) member 9	5'UTR;5'UTR	2	Open Sea	-	NO	-0.290159	5.16222e-20	2.33081e-14	-0.268616	< 1E-07	< 1E-07
cg19702194	RALB	v-ral simian leukemia viral oncogene homolog B	3'UTR	2	Open Sea	-	NO	-0.290127	6.2132e-15	2.80535e-09	-0.359431	< 1E-07	< 1E-07
cg05459517	ZHX2	zinc fingers and homeoboxes 2	5'UTR	8	S SHORE	CDMR	NO	-0.290072	1.46691e-19	6.62332e-14	-0.341945	< 1E-07	< 1E-07
cg01878963	ND	-	INTERGENIC	1	Open Sea	-	YES	-0.289972	3.85222e-15	1.73933e-09	-0.253026	< 1E-07	< 1E-07
cg08443845	RUNX1	runt-related transcription factor 1	TSS1500	21	Open Sea	-	YES	-0.289923	1.5657e-13	7.06935e-08	-0.295149	< 1E-07	< 1E-07
cg20689471	ND	-	INTERGENIC	1	Open Sea	-	YES	-0.289579	2.26741e-14	1.02377e-08	NA	NA	NA
cg02107844	SLCO3A1;SLCO3A1	solute carrier organic anion transporter family, member 3A1	BODY;BODY	15	Open Sea	-	YES	-0.289565	5.66586e-18	2.55821e-12	-0.323041	< 1E-07	< 1E-07
cg18405544	ND	-	INTERGENIC	5	Open Sea	-	YES	-0.289557	9.28515e-16	4.19237e-10	NA	NA	NA
cg03649855	ND	-	INTERGENIC	6	Open Sea	-	YES	-0.28953	4.53345e-16	2.04692e-10	-0.207165	< 1E-07	< 1E-07
cg04717847	SPTBN5	spectrin, beta, non-erythrocytic 5	TSS200	15	Open Sea	-	YES	-0.289429	1.56845e-14	7.08177e-09	NA	NA	NA
cg09814448	ND	-	INTERGENIC	1	Open Sea	-	YES	-0.289421	2.5292e-17	1.14197e-11	-0.377203	< 1E-07	< 1E-07
cg21363050	PDGFRA	platelet-derived growth factor receptor, alpha polypeptide	BODY	4	Open Sea	-	YES	-0.289297	2.34746e-14	1.05991e-08	-0.264237	< 1E-07	< 1E-07
cg22172610	ND	-	INTERGENIC	5	Open Sea	-	YES	-0.289237	6.49681e-18	2.9334e-12	-0.313057	< 1E-07	< 1E-07
cg13995854	ST7OT2;ST7;ST7	ST7 antisense RNA 2	BODY;BODY;BODY	7	Open Sea	-	YES	-0.28917	8.09233e-17	3.6538e-11	NA	NA	NA
cg06889272	RPN2;RPN2	ribophorin II	BODY;BODY	20	Open Sea	-	YES	-0.289082	4.41086e-15	1.99157e-09	-0.311777	< 1E-07	< 1E-07
cg20971407	BHLHE40	basic helix-loop-helix family, member e40	BODY	3	S SHORE	RDMR	NO	-0.289079	6.31499e-17	2.85131e-11	-0.290232	< 1E-07	< 1E-07
cg23047137	ND	-	INTERGENIC	3	Open Sea	-	YES	-0.289072	4.99612e-15	2.25582e-09	NA	NA	NA
cg02458188	RORA	RAR-related orphan receptor A	BODY	15	Open Sea	-	YES	-0.289001	9.17306e-15	4.14176e-09	-0.259083	< 1E-07	< 1E-07
cg09415366	INPP5A	inositol polyphosphate-5-phosphatase, 40kDa	BODY	10	Open Sea	-	YES	-0.289	2.48036e-20	1.11992e-14	NA	NA	NA
cg14637685	CACNA1C;CACNA1C;CACNA1C;CACNA1C;CACNA1C;CACNA1C;CACNA1C;CACNA1C;CACNA1C;CACNA1C;CACNA1C;CACNA1C;CACNA1C;CACNA1C;CACNA1C;CACNA1C;CACNA1C;CACNA1C;CACNA1C;CACNA1C;CACNA1C;CACNA1C;CACNA1C	calcium channel, voltage-dependent, L type, alpha 1C subunit	BODY;BODY;BODY;BODY;BODY;BODY;BODY;BODY;BODY;BODY;BODY;BODY;BODY;BODY;BODY;BODY;BODY;BODY;BODY;BODY;BODY;BODY;BODY	12	Open Sea	-	YES	-0.288896	4.3711e-13	1.97361e-07	-0.344178	< 1E-07	< 1E-07
cg05673882	POLK	polymerase (DNA directed) kappa	BODY	5	Open Sea	-	YES	-0.288681	8.3179e-17	3.75565e-11	-0.326465	< 1E-07	< 1E-07
cg10753610	ITGB3	integrin, beta 3 (platelet glycoprotein IIIa, antigen CD61)	BODY	17	S SHELF	-	YES	-0.288615	3.97443e-16	1.79451e-10	-0.262609	< 1E-07	< 1E-07
cg19008097	CD14;CD14;CD14	CD14 molecule	1st EXON;5'UTR;5'UTR	5	S SHORE	-	NO	-0.288611	5.40756e-18	2.44159e-12	-0.257936	< 1E-07	< 1E-07
cg27093944	ND	-	INTERGENIC	2	Open Sea	DMR	YES	-0.288579	2.98368e-12	1.34717e-06	NA	NA	NA
cg06547034	GRID1	glutamate receptor, ionotropic, delta 1	BODY	10	Open Sea	-	NO	-0.28842	8.04747e-15	3.63355e-09	-0.3169	< 1E-07	< 1E-07
cg26185061	ND	-	INTERGENIC	10	S SHORE	-	NO	-0.288374	7.56277e-21	3.41469e-15	NA	NA	NA
cg25250968	NEDD9	neural precursor cell expressed, developmentally down-regulated 9	5'UTR	6	Open Sea	-	NO	-0.288295	1.98651e-16	8.96938e-11	-0.285177	< 1E-07	< 1E-07
cg09610332	ND	-	INTERGENIC	8	Open Sea	-	YES	-0.288257	6.61699e-13	2.98766e-07	-0.306859	< 1E-07	< 1E-07
cg21145248	SLC34A1;SLC34A1	solute carrier family 34 (type II sodium/phosphate cotransporter), member 1	BODY;BODY	5	Open Sea	-	YES	-0.288229	1.14072e-17	5.15053e-12	-0.287733	< 1E-07	< 1E-07
cg01311222	HEG1	heart development protein with EGF-like domains 1	TSS1500	3	S SHORE	-	YES	-0.288228	4.15535e-13	1.8762e-07	-0.323863	< 1E-07	< 1E-07
cg23705155	FRY	furry homolog (Drosophila)	BODY	13	Open Sea	-	YES	-0.288224	1.00336e-11	4.53031e-06	-0.358831	< 1E-07	< 1E-07
cg10929758	SPTBN1;SPTBN1	spectrin, beta, non-erythrocytic 1	BODY;BODY	2	S SHORE	-	NO	-0.288122	8.28244e-14	3.73964e-08	-0.306423	< 1E-07	< 1E-07
cg07429623	KLHDC8A	kelch domain containing 8A	TSS200	1	Open Sea	-	NO	-0.2881	2.56937e-17	1.16011e-11	-0.315225	< 1E-07	< 1E-07
cg23087108	TTLL10;TTLL10	tubulin tyrosine ligase-like family member 10	3'UTR;BODY	1	Open Sea	-	NO	-0.288042	2.41071e-13	1.08847e-07	-0.380418	< 1E-07	< 1E-07
cg10565512	FOS	FBJ murine osteosarcoma viral oncogene homolog	3'UTR	14	S SHORE	-	NO	-0.288002	2.22378e-13	1.00407e-07	-0.353793	< 1E-07	< 1E-07
cg21175685	COL8A1;MIR548G;COL8A1	collagen, type VIII, alpha 1	5'UTR;BODY;5'UTR	3	Open Sea	-	YES	-0.287981	3.16321e-17	1.42823e-11	-0.234338	< 1E-07	< 1E-07
cg14417896	ND	-	INTERGENIC	15	Open Sea	-	YES	-0.287919	2.45049e-17	1.10643e-11	-0.268122	< 1E-07	< 1E-07
cg15347108	CASC1;CASC1;CASC1	cancer susceptibility candidate 1	BODY;BODY;BODY	12	Open Sea	-	YES	-0.287863	2.21906e-14	1.00194e-08	NA	NA	NA
cg02494593	ZNF648	zinc finger protein 648	3'UTR	1	N SHORE	CDMR	NO	-0.287816	6.7154e-12	3.0321e-06	-0.390939	< 1E-07	< 1E-07
cg16929739	HRH1	histamine receptor H1	TSS200	3	Open Sea	-	YES	-0.287745	2.17496e-13	9.82023e-08	-0.187564	3e-07	4.03e-07
cg25591377	MIR1288;PIGL	microRNA 1288	TSS1500;BODY	17	Open Sea	-	NO	-0.287685	2.5552e-14	1.15371e-08	-0.251103	< 1E-07	< 1E-07
cg21121082	ND	-	INTERGENIC	11	N_Shelf	-	NO	-0.287625	7.98365e-14	3.60473e-08	-0.26663	< 1E-07	< 1E-07
cg17464436	FAM129A	family with sequence similarity 129, member A	BODY	1	Open Sea	-	YES	-0.287507	1.23087e-18	5.55756e-13	-0.341044	< 1E-07	< 1E-07
cg10238145	ND	-	INTERGENIC	2	N_Shelf	-	NO	-0.28743	3.59524e-19	1.6233e-13	NA	NA	NA
cg27166177	ND	-	INTERGENIC	22	Island	-	NO	-0.287351	1.08427e-17	4.89564e-12	-0.350872	< 1E-07	< 1E-07
cg14270346	SHB	Src homology 2 domain containing adaptor protein B	BODY	9	Open Sea	-	YES	-0.287327	7.48735e-14	3.38064e-08	-0.314963	< 1E-07	< 1E-07
cg04697056	FAT1	FAT atypical cadherin 1	BODY	4	Open Sea	-	YES	-0.287305	6.71067e-15	3.02996e-09	-0.30425	< 1E-07	< 1E-07
cg01582937	SORBS3	sorbin and SH3 domain containing 3	5'UTR	8	S SHORE	-	YES	-0.287247	1.85026e-15	8.3542e-10	-0.291376	< 1E-07	< 1E-07
cg20856545	ND	-	INTERGENIC	13	S SHELF	-	NO	-0.287225	8.99174e-16	4.0599e-10	-0.329807	< 1E-07	< 1E-07
cg27221631	SHROOM3	shroom family member 3	3'UTR	4	Open Sea	-	YES	-0.287206	3.20933e-15	1.44906e-09	-0.359701	< 1E-07	< 1E-07
cg13888509	STRA6;STRA6;STRA6;STRA6;STRA6	stimulated by retinoic acid 6	5'UTR;TSS1500;TSS200;5'UTR;5'UTR	15	Open Sea	-	NO	-0.287195	3.02213e-15	1.36453e-09	-0.290241	< 1E-07	< 1E-07
cg18293437	ND	-	INTERGENIC	20	S SHELF	-	NO	-0.287122	5.87495e-17	2.65262e-11	-0.363698	< 1E-07	< 1E-07
cg12171761	ND	-	INTERGENIC	8	Open Sea	-	YES	-0.286984	5.0297e-17	2.27098e-11	-0.234261	< 1E-07	< 1E-07
cg27639613	BRE;BRE;BRE;BRE;BRE	brain and reproductive organ-expressed (TNFRSF1A modulator)	BODY;BODY;BODY;BODY;BODY	2	Open Sea	-	YES	-0.286931	2.20796e-14	9.96925e-09	-0.251816	< 1E-07	< 1E-07
cg02813710	ND	-	INTERGENIC	7	Open Sea	-	YES	-0.286723	2.80565e-14	1.26679e-08	-0.423594	< 1E-07	< 1E-07
cg04132472	AKAP10	A kinase (PRKA) anchor protein 10	BODY	17	Open Sea	-	YES	-0.286677	1.93098e-13	8.71863e-08	-0.3548	< 1E-07	< 1E-07
cg17952824	HNRNPA3P1	heterogeneous nuclear ribonucleoprotein A3 pseudogene 1	TSS1500	10	Open Sea	-	NO	-0.286663	6.53881e-15	2.95237e-09	-0.39746	< 1E-07	< 1E-07
cg11278749	ND	-	INTERGENIC	5	Open Sea	-	YES	-0.286543	1.63818e-14	7.39663e-09	-0.292092	< 1E-07	< 1E-07
cg15259904	ND	-	INTERGENIC	6	Open Sea	-	YES	-0.2865	1.30592e-18	5.89642e-13	-0.25415	< 1E-07	< 1E-07
cg19762427	ND	-	INTERGENIC	12	Open Sea	-	YES	-0.286488	7.70938e-17	3.48089e-11	-0.291666	< 1E-07	< 1E-07
cg20562359	ND	-	INTERGENIC	17	Open Sea	-	NO	-0.286478	3.27442e-12	1.47845e-06	-0.351882	< 1E-07	< 1E-07
cg25096745	CD44;CD44;CD44;CD44;CD44	CD44 molecule (Indian blood group)	BODY;BODY;BODY;BODY;BODY	11	Open Sea	-	YES	-0.286476	2.12216e-18	9.58184e-13	NA	NA	NA
cg14885762	SEPT9;SEPT9;SEPT9;SEPT9;SEPT9;SEPT9	septin 9	TSS200;BODY;BODY;BODY;BODY;BODY	17	N SHORE	-	NO	-0.286465	8.36553e-20	3.77715e-14	-0.281994	< 1E-07	< 1E-07
cg16094145	NINJ2	ninjurin 2	BODY	12	S SHORE	-	NO	-0.286373	2.91394e-18	1.31569e-12	-0.252819	< 1E-07	< 1E-07
cg19819654	MRPL4;MRPL4;MRPL4	mitochondrial ribosomal protein L4	3'UTR;3'UTR;3'UTR	19	Open Sea	-	NO	-0.286264	4.76355e-14	2.15081e-08	-0.321222	< 1E-07	< 1E-07
cg04552921	ND	-	INTERGENIC	10	Open Sea	-	YES	-0.2862	1.85837e-14	8.39078e-09	NA	NA	NA
cg03509898	ZFYVE21	zinc finger, FYVE domain containing 21	BODY	14	N_Shelf	-	YES	-0.28615	3.63257e-13	1.64016e-07	-0.274973	< 1E-07	< 1E-07
cg26763394	ND	-	INTERGENIC	3	Open Sea	-	YES	-0.285954	1.8854e-18	8.51284e-13	-0.312172	< 1E-07	< 1E-07
cg24724917	SLC22A18;SLC22A18;SLC22A18AS	solute carrier family 22, member 18	BODY;BODY;TSS1500	11	S SHORE	-	YES	-0.285948	9.09698e-14	4.10741e-08	-0.353121	< 1E-07	< 1E-07
cg21536783	TACSTD2;TACSTD2	tumor-associated calcium signal transducer 2	3'UTR;1st EXON	1	N SHORE	-	NO	-0.285887	7.37484e-14	3.32985e-08	-0.28618	< 1E-07	< 1E-07
cg20157095	ALDH3B1;ALDH3B1;ALDH3B1	aldehyde dehydrogenase 3 family, member B1	5'UTR;5'UTR;5'UTR	11	Open Sea	-	YES	-0.285878	2.8333e-16	1.27928e-10	-0.289209	< 1E-07	< 1E-07
cg07266910	ZMAT3;ZMAT3	zinc finger, matrin-type 3	BODY;BODY	3	Open Sea	-	YES	-0.285835	2.56099e-14	1.15632e-08	-0.336421	< 1E-07	< 1E-07
cg21104449	PAK2	p21 protein (Cdc42/Rac)-activated kinase 2	5'UTR	3	Open Sea	-	YES	-0.285823	9.58008e-13	4.32554e-07	NA	NA	NA
cg06783197	PACS2;PACS2	phosphofurin acidic cluster sorting protein 2	BODY;BODY	14	S SHORE	-	NO	-0.285703	9.65444e-20	4.35912e-14	-0.253101	< 1E-07	< 1E-07
cg21097788	ITPK1;ITPK1;ITPK1	inositol-tetrakisphosphate 1-kinase	BODY;BODY;BODY	14	Open Sea	-	YES	-0.285598	1.04689e-12	4.72686e-07	-0.298858	< 1E-07	< 1E-07
cg03717961	ARHGAP22	Rho GTPase activating protein 22	BODY	10	Open Sea	-	YES	-0.285568	3.13332e-18	1.41474e-12	-0.3723	< 1E-07	< 1E-07
cg06457736	HRH1	histamine receptor H1	TSS200	3	Open Sea	-	YES	-0.285562	2.39001e-11	1.07912e-05	-0.21831	1e-06	1.31e-06
cg07171609	TMEM64;TMEM64	transmembrane protein 64	BODY;BODY	8	Open Sea	-	YES	-0.285558	2.51654e-19	1.13625e-13	-0.275442	< 1E-07	< 1E-07
cg05433391	ND	-	INTERGENIC	6	Open Sea	DMR	NO	-0.28554	2.11862e-18	9.56587e-13	-0.310765	< 1E-07	< 1E-07
cg22469948	AP2A1;AP2A1	adaptor-related protein complex 2, alpha 1 subunit	BODY;BODY	19	N SHORE	-	YES	-0.285538	9.29119e-17	4.1951e-11	-0.251124	< 1E-07	< 1E-07
cg07382129	MEF2A;MEF2A;MEF2A;MEF2A	myocyte enhancer factor 2A	BODY;BODY;BODY;BODY	15	Open Sea	-	YES	-0.285499	1.56315e-13	7.05784e-08	NA	NA	NA
cg19053223	ATXN7L1	ataxin 7-like 1	BODY	7	Open Sea	-	YES	-0.285455	1.226e-13	5.53556e-08	-0.230788	< 1E-07	< 1E-07
cg18285188	ND	-	INTERGENIC	1	N SHORE	-	NO	-0.285419	7.72424e-14	3.4876e-08	-0.331325	< 1E-07	< 1E-07
cg13956700	MYO18A;MYO18A	myosin XVIIIA	BODY;BODY	17	Open Sea	-	YES	-0.285366	8.92582e-16	4.03013e-10	-0.298232	< 1E-07	< 1E-07
cg06946797	ND	-	INTERGENIC	16	Open Sea	-	YES	-0.28533	9.92439e-20	4.481e-14	-0.327426	< 1E-07	< 1E-07
cg25123566	FAM113B;LOC100233209	PC-esterase domain containing 1B	5'UTR;TSS1500	12	Open Sea	-	NO	-0.285327	5.25084e-15	2.37083e-09	-0.174893	5e-07	6.63e-07
cg00052684	FKBP5	FK506 binding protein 5	5'UTR	6	N SHORE	-	YES	-0.28526	1.16181e-15	5.24574e-10	NA	NA	NA
cg18400281	KIAA1217;KIAA1217;KIAA1217	KIAA1217	BODY;BODY;BODY	10	Open Sea	-	YES	-0.285254	1.90057e-17	8.58134e-12	-0.208583	< 1E-07	< 1E-07
cg05928904	ND	-	INTERGENIC	17	Open Sea	-	YES	-0.285218	1.08427e-13	4.89561e-08	-0.358512	< 1E-07	< 1E-07
cg23945952	CRTC1;CRTC1	CREB regulated transcription coactivator 1	BODY;BODY	19	S SHORE	-	YES	-0.285142	7.79135e-18	3.5179e-12	-0.348586	< 1E-07	< 1E-07
cg25312122	PEA15	phosphoprotein enriched in astrocytes 15	3'UTR	1	Open Sea	-	NO	-0.285092	8.6411e-14	3.90158e-08	-0.346001	< 1E-07	< 1E-07
cg17218270	RAB11FIP1;RAB11FIP1	RAB11 family interacting protein 1 (class I)	BODY;BODY	8	Open Sea	-	YES	-0.285051	9.63582e-17	4.35071e-11	-0.273431	< 1E-07	< 1E-07
cg14259208	COL15A1	collagen, type XV, alpha 1	BODY	9	Open Sea	-	YES	-0.284992	1.13586e-14	5.12859e-09	NA	NA	NA
cg15978565	LPIN1	lipin 1	5'UTR	2	Open Sea	-	YES	-0.284926	3.5025e-14	1.58143e-08	-0.341935	< 1E-07	< 1E-07
cg13521941	ENTPD8;ENTPD8	ectonucleoside triphosphate diphosphohydrolase 8	BODY;BODY	9	Island	-	YES	-0.284922	2.77413e-16	1.25256e-10	-0.284837	< 1E-07	< 1E-07
cg00355019	TRIM29	tripartite motif containing 29	BODY	11	Open Sea	-	NO	-0.284817	7.40512e-16	3.34352e-10	-0.322677	< 1E-07	< 1E-07
cg17943323	ND	-	INTERGENIC	1	Open Sea	-	YES	-0.284779	4.29361e-15	1.93863e-09	NA	NA	NA
cg03887721	ND	-	INTERGENIC	13	Open Sea	-	YES	-0.284729	7.92509e-17	3.57829e-11	NA	NA	NA
cg20170989	POM121L12	POM121 transmembrane nucleoporin-like 12	TSS1500	7	N SHORE	-	NO	-0.284628	1.36772e-17	6.17545e-12	NA	NA	NA
cg11518550	RASSF10	Ras association (RalGDS/AF-6) domain family (N-terminal) member 10	TSS1500	11	N SHORE	-	NO	-0.284597	1.4618e-14	6.60021e-09	NA	NA	NA
cg17411016	ND	-	INTERGENIC	2	Open Sea	-	YES	-0.284588	4.46873e-15	2.01769e-09	-0.259434	< 1E-07	< 1E-07
cg26228558	ND	-	INTERGENIC	8	Open Sea	-	YES	-0.284363	1.11462e-16	5.03266e-11	NA	NA	NA
cg24327132	PKM2;PKM2;PKM2	pyruvate kinase, muscle	5'UTR;5'UTR;5'UTR	15	N SHORE	RDMR	NO	-0.284332	9.61955e-17	4.34336e-11	-0.235873	< 1E-07	< 1E-07
cg11619602	ARNTL;ARNTL;ARNTL	aryl hydrocarbon receptor nuclear translocator-like	5'UTR;5'UTR;5'UTR	11	Open Sea	-	YES	-0.284315	3.27005e-18	1.47647e-12	NA	NA	NA
cg17888086	ZC3H12A	zinc finger CCCH-type containing 12A	BODY	1	Open Sea	-	NO	-0.28431	1.90104e-19	8.58347e-14	-0.302924	< 1E-07	< 1E-07
cg10758902	OVOL1	ovo-like zinc finger 1	BODY	11	Open Sea	-	NO	-0.284277	1.75131e-15	7.90739e-10	-0.279209	< 1E-07	< 1E-07
cg24067652	PFDN1	prefoldin subunit 1	BODY	5	Open Sea	-	YES	-0.284273	1.36884e-12	6.18051e-07	-0.322116	< 1E-07	< 1E-07
cg07830472	BAIAP2L1	BAI1-associated protein 2-like 1	BODY	7	Open Sea	-	YES	-0.284123	2.54898e-14	1.1509e-08	-0.274916	< 1E-07	< 1E-07
cg26366554	KIAA1244	ARFGEF family member 3	BODY	6	N_Shelf	-	NO	-0.283965	1.19794e-16	5.40886e-11	NA	NA	NA
cg12384918	TRIM38	tripartite motif containing 38	BODY	6	Open Sea	-	YES	-0.283937	8.27871e-13	3.73795e-07	-0.326734	< 1E-07	< 1E-07
cg08465307	LOC100133612	-	BODY	1	S SHELF	-	NO	-0.283896	3.15848e-16	1.4261e-10	-0.33609	< 1E-07	< 1E-07
cg07283896	ND	-	INTERGENIC	6	Open Sea	-	YES	-0.283851	2.82211e-15	1.27422e-09	-0.335476	< 1E-07	< 1E-07
cg27290215	ABLIM1;ABLIM1;ABLIM1	actin binding LIM protein 1	BODY;BODY;BODY	10	S SHORE	RDMR	YES	-0.283546	9.08569e-16	4.10232e-10	-0.280386	< 1E-07	< 1E-07
cg13387113	MXRA7;MXRA7;MXRA7	matrix-remodelling associated 7	BODY;BODY;BODY	17	Open Sea	-	YES	-0.283544	2.45182e-11	1.10703e-05	NA	NA	NA
cg01514272	ACTN3	actinin, alpha 3 (gene/pseudogene)	BODY	11	N SHORE	-	NO	-0.283534	1.3299e-13	6.0047e-08	-0.260821	< 1E-07	< 1E-07
cg21950166	SFN	stratifin	TSS1500	1	N SHORE	-	NO	-0.283497	1.86461e-18	8.41897e-13	-0.259899	< 1E-07	< 1E-07
cg02775243	ND	-	INTERGENIC	10	S SHELF	-	NO	-0.283475	1.34257e-16	6.0619e-11	-0.27767	< 1E-07	< 1E-07
cg23232299	GNG12	guanine nucleotide binding protein (G protein), gamma 12	5'UTR	1	Open Sea	-	YES	-0.28345	3.8809e-15	1.75228e-09	-0.293681	< 1E-07	< 1E-07
cg18800235	ABCA4	ATP-binding cassette, sub-family A (ABC1), member 4	BODY	1	Open Sea	-	YES	-0.283358	1.41913e-15	6.40756e-10	-0.320789	< 1E-07	< 1E-07
cg00377681	ND	-	INTERGENIC	6	Open Sea	-	YES	-0.283346	2.30543e-18	1.04093e-12	-0.223413	< 1E-07	< 1E-07
cg09709565	CREB3L1	cAMP responsive element binding protein 3-like 1	BODY	11	N SHORE	-	NO	-0.283244	1.81751e-18	8.20632e-13	-0.223889	< 1E-07	< 1E-07
cg15809077	ND	-	INTERGENIC	2	Open Sea	-	YES	-0.283224	9.54015e-18	4.30751e-12	-0.314244	< 1E-07	< 1E-07
cg15580355	MCF2L2	MCF.2 cell line derived transforming sequence-like 2	BODY	3	Open Sea	-	YES	-0.283122	1.46334e-17	6.60717e-12	-0.270334	< 1E-07	< 1E-07
cg11496569	AKT3;AKT3	v-akt murine thymoma viral oncogene homolog 3	BODY;BODY	1	Open Sea	-	NO	-0.28312	1.45184e-14	6.55528e-09	-0.313652	< 1E-07	< 1E-07
cg15209604	ND	-	INTERGENIC	7	Open Sea	-	YES	-0.283087	1.06632e-17	4.8146e-12	-0.299016	< 1E-07	< 1E-07
cg00920254	SLC29A1;SLC29A1;SLC29A1;SLC29A1;SLC29A1	solute carrier family 29 (equilibrative nucleoside transporter), member 1	5'UTR;TSS1500;TSS1500;5'UTR;TSS1500	6	N SHORE	-	NO	-0.283052	2.16966e-16	9.7963e-11	-0.244959	< 1E-07	< 1E-07
cg03281139	NFIC;NFIC	nuclear factor I/C (CCAAT-binding transcription factor)	BODY;BODY	19	N SHORE	-	YES	-0.283048	1.33147e-15	6.01179e-10	NA	NA	NA
cg20994118	CAMK1G	calcium/calmodulin-dependent protein kinase IG	BODY	1	Open Sea	-	NO	-0.282923	9.49346e-20	4.28643e-14	-0.259699	< 1E-07	< 1E-07
cg26653714	ND	-	INTERGENIC	8	Open Sea	-	YES	-0.282803	1.60309e-22	7.23817e-17	NA	NA	NA
cg09080522	PARVG;PARVG	parvin, gamma	TSS1500;TSS1500	22	Open Sea	-	YES	-0.282801	1.09027e-14	4.92274e-09	-0.31778	< 1E-07	< 1E-07
cg14908245	ND	-	INTERGENIC	8	Open Sea	-	YES	-0.282799	3.75384e-19	1.69491e-13	-0.277602	< 1E-07	< 1E-07
cg15239627	C7orf58	cadherin-like and PC-esterase domain containing 1	BODY	7	Open Sea	-	YES	-0.282673	2.86179e-16	1.29214e-10	-0.324045	< 1E-07	< 1E-07
cg15967525	RBM47;RBM47;RBM47	RNA binding motif protein 47	1st EXON;5'UTR;5'UTR	4	Open Sea	-	YES	-0.282665	1.05409e-15	4.75938e-10	-0.288007	< 1E-07	< 1E-07
cg07638689	FBN3	fibrillin 3	BODY	19	S SHELF	-	YES	-0.282642	7.53922e-13	3.40407e-07	-0.292684	< 1E-07	< 1E-07
cg21574271	BMPR1B	bone morphogenetic protein receptor, type IB	BODY	4	Open Sea	-	YES	-0.282636	2.02831e-17	9.1581e-12	-0.347628	< 1E-07	< 1E-07
cg15042302	PKD1L1	polycystic kidney disease 1 like 1	BODY	7	Open Sea	-	YES	-0.282577	1.2879e-13	5.81507e-08	NA	NA	NA
cg13799242	HEY2	hes-related family bHLH transcription factor with YRPW motif 2	BODY	6	S SHORE	-	YES	-0.282561	5.73837e-14	2.59096e-08	-0.356559	< 1E-07	< 1E-07
cg16185386	ND	-	INTERGENIC	13	Open Sea	-	YES	-0.282488	1.54801e-15	6.98949e-10	NA	NA	NA
cg04867652	SEC14L1;SEC14L1;SEC14L1;SEC14L1	SEC14-like 1 (S. cerevisiae)	BODY;BODY;BODY;BODY	17	Open Sea	-	YES	-0.282362	3.2263e-21	1.45672e-15	-0.327833	< 1E-07	< 1E-07
cg25161912	HMGA2;RPSAP52;HMGA2	high mobility group AT-hook 2	BODY;TSS200;BODY	12	S SHORE	-	NO	-0.282355	2.68782e-16	1.21359e-10	-0.309271	< 1E-07	< 1E-07
cg01192051	POLG;POLG	polymerase (DNA directed), gamma	TSS1500;TSS1500	15	S SHORE	-	NO	-0.282206	2.01789e-14	9.11104e-09	NA	NA	NA
cg14094498	PAPPA	pregnancy-associated plasma protein A, pappalysin 1	BODY	9	Open Sea	-	YES	-0.282176	3.80198e-14	1.71665e-08	-0.346987	< 1E-07	< 1E-07
cg10892950	ANO6;ANO6;ANO6	anoctamin 6	BODY;BODY;BODY	12	Open Sea	-	YES	-0.282027	1.29381e-14	5.84172e-09	-0.254997	< 1E-07	< 1E-07
cg01602001	CDH11	cadherin 11, type 2, OB-cadherin (osteoblast)	5'UTR	16	Open Sea	-	YES	-0.28191	1.00045e-13	4.51715e-08	-0.296146	< 1E-07	< 1E-07
cg02832512	FLJ22536	-	BODY	6	Open Sea	-	YES	-0.281894	4.98852e-14	2.25239e-08	-0.271135	< 1E-07	< 1E-07
cg23505644	CDSN;PSORS1C1	corneodesmosin	TSS1500;5'UTR	6	Open Sea	-	NO	-0.281817	8.7961e-17	3.97156e-11	-0.25952	< 1E-07	< 1E-07
cg16395183	HHAT;HHAT;HHAT;HHAT;HHAT;HHAT	hedgehog acyltransferase	BODY;BODY;BODY;BODY;BODY;BODY	1	Open Sea	-	YES	-0.281809	3.21188e-15	1.45021e-09	NA	NA	NA
cg07739369	ND	-	INTERGENIC	17	Open Sea	-	YES	-0.281761	4.14445e-19	1.87128e-13	-0.289766	< 1E-07	< 1E-07
cg11029367	HEG1	heart development protein with EGF-like domains 1	BODY	3	Open Sea	-	YES	-0.281756	4.54034e-14	2.05003e-08	-0.279727	< 1E-07	< 1E-07
cg19505827	TSPAN32;C11orf21;C11orf21	tetraspanin 32	BODY;TSS1500;TSS1500	11	Open Sea	-	NO	-0.28161	2.62468e-18	1.18508e-12	-0.238048	< 1E-07	< 1E-07
cg26393977	ERLIN2	ER lipid raft associated 2	3'UTR	8	Open Sea	-	NO	-0.28152	8.8124e-14	3.97892e-08	-0.334022	< 1E-07	< 1E-07
cg06876053	SBF2	SET binding factor 2	BODY	11	Open Sea	-	YES	-0.281487	3.19888e-13	1.44434e-07	-0.232935	< 1E-07	< 1E-07
cg02829654	ND	-	INTERGENIC	1	Open Sea	-	YES	-0.281481	7.503e-14	3.38771e-08	-0.315311	< 1E-07	< 1E-07
cg22923895	EMID2	collagen, type XXVI, alpha 1	BODY	7	Open Sea	-	YES	-0.281463	1.71766e-16	7.75547e-11	-0.333271	< 1E-07	< 1E-07
cg06475541	ND	-	INTERGENIC	13	Open Sea	-	YES	-0.281445	4.10959e-17	1.85554e-11	-0.296017	< 1E-07	< 1E-07
cg08622198	CHRM3	cholinergic receptor, muscarinic 3	5'UTR	1	Open Sea	-	YES	-0.281362	7.32521e-14	3.30744e-08	-0.276387	< 1E-07	< 1E-07
cg11075854	EP400	E1A binding protein p400	BODY	12	Open Sea	-	NO	-0.281337	5.47884e-11	2.47378e-05	-0.317066	< 1E-07	< 1E-07
cg18666379	ND	-	INTERGENIC	10	S SHELF	-	NO	-0.281278	4.59525e-17	2.07482e-11	-0.260896	< 1E-07	< 1E-07
cg01889574	CD82;CD82	CD82 molecule	5'UTR;5'UTR	11	S SHELF	-	NO	-0.281275	6.37039e-17	2.87632e-11	-0.266949	< 1E-07	< 1E-07
cg12236880	ND	-	INTERGENIC	15	Open Sea	-	YES	-0.281146	3.02351e-16	1.36516e-10	-0.232637	< 1E-07	< 1E-07
cg25525825	TRIM27	tripartite motif containing 27	BODY	6	N SHORE	-	NO	-0.281145	4.51918e-18	2.04047e-12	-0.296335	< 1E-07	< 1E-07
cg24951886	BEND7;BEND7	BEN domain containing 7	BODY;BODY	10	Open Sea	DMR	NO	-0.281134	8.01999e-17	3.62114e-11	-0.315107	< 1E-07	< 1E-07
cg00935717	ZMAT4;ZMAT4	zinc finger, matrin-type 4	BODY;BODY	8	Open Sea	-	YES	-0.280989	2.74741e-17	1.24049e-11	NA	NA	NA
cg16794471	FMNL2	formin-like 2	BODY	2	Open Sea	-	YES	-0.280975	1.70591e-15	7.70242e-10	NA	NA	NA
cg22335223	FXYD2	FXYD domain containing ion transport regulator 2	TSS200	11	Open Sea	-	NO	-0.280532	6.85664e-22	3.09587e-16	-0.336974	< 1E-07	< 1E-07
cg26227592	EGLN2;EGLN2	egl-9 family hypoxia-inducible factor 2	3'UTR;3'UTR	19	N_Shelf	-	NO	-0.280419	4.06666e-16	1.83615e-10	-0.249315	< 1E-07	< 1E-07
cg24681963	ND	-	INTERGENIC	2	N SHORE	-	YES	-0.280344	5.75146e-16	2.59687e-10	-0.242216	< 1E-07	< 1E-07
cg00870449	SLC8A1;SLC8A1;SLC8A1;SLC8A1	solute carrier family 8 (sodium/calcium exchanger), member 1	BODY;BODY;BODY;BODY	2	Open Sea	-	YES	-0.280331	3.18078e-18	1.43617e-12	-0.332462	< 1E-07	< 1E-07
cg13531460	GPR55	G protein-coupled receptor 55	TSS1500	2	Open Sea	-	NO	-0.280241	1.59334e-17	7.19417e-12	-0.20532	< 1E-07	< 1E-07
cg26620021	MIR641;AKT2	microRNA 641	TSS1500;5'UTR	19	N SHORE	-	NO	-0.280213	1.4644e-16	6.61199e-11	NA	NA	NA
cg02442787	ND	-	INTERGENIC	4	Open Sea	-	YES	-0.280142	5.88394e-14	2.65668e-08	-0.342671	< 1E-07	< 1E-07
cg21723861	ND	-	INTERGENIC	17	S SHELF	-	NO	-0.280093	2.037e-15	9.19732e-10	-0.24069	< 1E-07	< 1E-07
cg16989719	ND	-	INTERGENIC	2	N_Shelf	-	YES	-0.279858	4.79102e-13	2.16321e-07	-0.281493	< 1E-07	< 1E-07
cg06438797	CA7	carbonic anhydrase VII	TSS1500	16	N SHORE	-	NO	-0.279838	5.96163e-15	2.69176e-09	-0.297044	< 1E-07	< 1E-07
cg09658183	LLGL1	lethal giant larvae homolog 1 (Drosophila)	BODY	17	Open Sea	-	YES	-0.279778	7.4206e-14	3.3505e-08	-0.370008	< 1E-07	< 1E-07
cg13327911	COL21A1	collagen, type XXI, alpha 1	BODY	6	Open Sea	-	YES	-0.279709	2.76839e-17	1.24997e-11	-0.241598	< 1E-07	< 1E-07
cg20522398	ND	-	INTERGENIC	7	Open Sea	-	YES	-0.279672	1.41312e-14	6.38045e-09	NA	NA	NA
cg20457051	GPR115	adhesion G protein-coupled receptor F4	5'UTR	6	Open Sea	-	YES	-0.279616	7.04742e-13	3.18201e-07	-0.291224	< 1E-07	< 1E-07
cg18919660	FLRT2	fibronectin leucine rich transmembrane protein 2	5'UTR	14	Open Sea	-	YES	-0.279507	1.50879e-16	6.81241e-11	-0.2602	< 1E-07	< 1E-07
cg25467833	ND	-	INTERGENIC	1	Open Sea	-	YES	-0.279477	1.96314e-15	8.86387e-10	NA	NA	NA
cg20951054	ZNF219;C14orf176	zinc finger protein 219	5'UTR;BODY	14	N SHORE	-	NO	-0.279449	1.36891e-16	6.18083e-11	-0.252412	< 1E-07	< 1E-07
cg11756029	TRAFD1;TRAFD1	TRAF-type zinc finger domain containing 1	BODY;BODY	12	Open Sea	-	NO	-0.279422	1.19657e-12	5.40267e-07	-0.247392	< 1E-07	< 1E-07
cg15912082	DIRC3	disrupted in renal carcinoma 3	BODY	2	Open Sea	-	YES	-0.279394	9.67532e-13	4.36854e-07	NA	NA	NA
cg23684410	SIK3	SIK family kinase 3	BODY	11	Open Sea	-	YES	-0.279388	1.18522e-16	5.35144e-11	-0.246575	< 1E-07	< 1E-07
cg14716686	C21orf7	MAP3K7 C-terminal like	TSS200	21	Open Sea	-	NO	-0.279316	1.24318e-13	5.61313e-08	-0.331972	< 1E-07	< 1E-07
cg07636142	AUTS2;AUTS2;AUTS2	autism susceptibility candidate 2	BODY;BODY;BODY	7	Open Sea	-	NO	-0.279254	5.47603e-17	2.4725e-11	-0.299981	< 1E-07	< 1E-07
cg26164488	ND	-	INTERGENIC	2	Open Sea	-	YES	-0.27922	2.03773e-16	9.20062e-11	-0.31578	< 1E-07	< 1E-07
cg13609040	B4GALT4;B4GALT4	UDP-Gal:betaGlcNAc beta 1,4- galactosyltransferase, polypeptide 4	TSS1500;TSS1500	3	S SHORE	-	NO	-0.279208	3.38514e-16	1.52844e-10	-0.349172	< 1E-07	< 1E-07
cg18294332	MAP3K1	mitogen-activated protein kinase kinase kinase 1, E3 ubiquitin protein ligase	BODY	5	Open Sea	-	YES	-0.279204	2.50551e-19	1.13127e-13	-0.344041	< 1E-07	< 1E-07
cg15167202	SYNPO;SYNPO	synaptopodin	5'UTR;TSS200	5	Open Sea	-	YES	-0.27894	1.20835e-14	5.45585e-09	-0.328651	< 1E-07	< 1E-07
cg08639379	ND	-	INTERGENIC	1	Open Sea	-	YES	-0.278848	1.14838e-15	5.1851e-10	-0.379973	< 1E-07	< 1E-07
cg14391855	RIN1	Ras and Rab interactor 1	TSS200	11	S SHORE	-	YES	-0.278835	3.04654e-16	1.37555e-10	-0.281327	< 1E-07	< 1E-07
cg11700630	ND	-	INTERGENIC	17	S SHELF	-	NO	-0.278736	2.82082e-12	1.27364e-06	-0.328724	< 1E-07	< 1E-07
cg03147185	NCAPH	non-SMC condensin I complex, subunit H	BODY	2	Open Sea	-	YES	-0.278726	1.78839e-20	8.07484e-15	-0.214674	< 1E-07	< 1E-07
cg03906681	ND	-	INTERGENIC	15	Open Sea	-	YES	-0.278712	7.71104e-16	3.48164e-10	-0.377716	< 1E-07	< 1E-07
cg15242225	RUNX1	runt-related transcription factor 1	TSS1500	21	Open Sea	-	YES	-0.278642	2.54301e-19	1.14821e-13	-0.250462	< 1E-07	< 1E-07
cg08729279	ND	-	INTERGENIC	2	Open Sea	-	YES	-0.278599	1.34592e-13	6.077e-08	-0.212959	< 1E-07	< 1E-07
cg02073465	GCNT3;GCNT3	glucosaminyl (N-acetyl) transferase 3, mucin type	1st EXON;5'UTR	15	Open Sea	-	NO	-0.278451	5.8091e-15	2.62289e-09	-0.339377	< 1E-07	< 1E-07
cg17069533	PRKCA	protein kinase C, alpha	BODY	17	Open Sea	-	YES	-0.278323	7.29471e-16	3.29366e-10	-0.260335	< 1E-07	< 1E-07
cg24427243	TNFRSF8	tumor necrosis factor receptor superfamily, member 8	BODY	1	S SHELF	-	NO	-0.278286	6.50009e-17	2.93488e-11	-0.319268	< 1E-07	< 1E-07
cg23426156	ND	-	INTERGENIC	8	Open Sea	-	YES	-0.278279	7.30718e-19	3.29929e-13	NA	NA	NA
cg13318914	DDAH2	dimethylarginine dimethylaminohydrolase 2	BODY	6	N SHORE	-	NO	-0.278219	3.38287e-17	1.52741e-11	-0.443137	< 1E-07	< 1E-07
cg12689670	LAMC1	laminin, gamma 1 (formerly LAMB2)	BODY	1	Open Sea	-	YES	-0.278173	2.36381e-16	1.06729e-10	-0.315132	< 1E-07	< 1E-07
cg03924551	ATP10A	ATPase, class V, type 10A	BODY	15	Open Sea	-	YES	-0.278034	5.96014e-12	2.69109e-06	-0.298461	< 1E-07	< 1E-07
cg23268630	SPOCD1	SPOC domain containing 1	BODY	1	Open Sea	-	YES	-0.278028	2.3915e-16	1.0798e-10	-0.243837	< 1E-07	< 1E-07
cg24834199	LBR;LBR	lamin B receptor	5'UTR;5'UTR	1	N SHORE	-	YES	-0.278026	4.36726e-17	1.97188e-11	-0.333659	< 1E-07	< 1E-07
cg23889684	APOL3;APOL3;APOL3;APOL3;APOL3;APOL3	apolipoprotein L, 3	5'UTR;BODY;1st EXON;BODY;5'UTR;BODY	22	Open Sea	-	NO	-0.277877	2.63667e-14	1.19049e-08	-0.177833	6.8e-05	8.4e-05
cg12573871	ZNF407;ZNF407;ZNF407	zinc finger protein 407	BODY;BODY;BODY	18	Open Sea	-	YES	-0.277781	3.86752e-17	1.74624e-11	-0.324421	< 1E-07	< 1E-07
cg14066757	KCNN4	potassium channel, calcium activated intermediate/small conductance subfamily N alpha, member 4	TSS200	19	Open Sea	-	NO	-0.27766	4.00546e-20	1.80852e-14	-0.213323	< 1E-07	< 1E-07
cg04541146	ND	-	INTERGENIC	6	Open Sea	-	YES	-0.277555	4.89363e-12	2.20954e-06	-0.322237	< 1E-07	< 1E-07
cg01229943	ND	-	INTERGENIC	6	Open Sea	-	YES	-0.277547	2.69296e-15	1.21591e-09	-0.245375	< 1E-07	< 1E-07
cg05496814	ND	-	INTERGENIC	5	Open Sea	-	YES	-0.277418	1.11174e-16	5.01965e-11	-0.325472	< 1E-07	< 1E-07
cg11549874	OSBP2	oxysterol binding protein 2	BODY	22	S SHELF	-	NO	-0.277226	4.31825e-18	1.94975e-12	-0.276556	< 1E-07	< 1E-07
cg13449535	MIR200B	microRNA 200b	TSS1500	1	S SHORE	-	NO	-0.277225	7.65087e-13	3.45448e-07	-0.373754	< 1E-07	< 1E-07
cg24232083	ND	-	INTERGENIC	7	Open Sea	-	YES	-0.277217	7.88865e-16	3.56183e-10	-0.373817	< 1E-07	< 1E-07
cg07482692	TRAPPC9;TRAPPC9	trafficking protein particle complex 9	3'UTR;3'UTR	8	N SHORE	-	NO	-0.277185	2.02926e-11	9.16241e-06	-0.26536	< 1E-07	< 1E-07
cg12792264	GLT25D2	collagen beta(1-O)galactosyltransferase 2	BODY	1	Open Sea	-	YES	-0.277157	6.72641e-16	3.03707e-10	-0.169013	< 1E-07	< 1E-07
cg10564001	ND	-	INTERGENIC	13	Open Sea	-	YES	-0.277078	1.51682e-15	6.84868e-10	-0.218225	< 1E-07	< 1E-07
cg24367957	ND	-	INTERGENIC	1	Open Sea	-	YES	-0.277077	2.67194e-14	1.20642e-08	-0.257922	< 1E-07	< 1E-07
cg06570967	ND	-	INTERGENIC	10	Open Sea	-	YES	-0.277037	4.36372e-13	1.97028e-07	-0.365483	< 1E-07	< 1E-07
cg22720761	ND	-	INTERGENIC	1	Open Sea	-	NO	-0.27698	2.88412e-15	1.30222e-09	NA	NA	NA
cg23508201	ND	-	INTERGENIC	17	Open Sea	-	YES	-0.276932	2.39736e-16	1.08244e-10	-0.237697	< 1E-07	< 1E-07
cg09610311	LIPC	lipase, hepatic	BODY	15	Open Sea	-	YES	-0.276798	6.95075e-12	3.13836e-06	NA	NA	NA
cg11335171	HSD17B8	hydroxysteroid (17-beta) dehydrogenase 8	BODY	6	S SHORE	-	NO	-0.276785	4.57281e-19	2.06469e-13	-0.219535	< 1E-07	< 1E-07
cg11314684	AKT3;AKT3	v-akt murine thymoma viral oncogene homolog 3	BODY;BODY	1	Open Sea	-	NO	-0.276782	2.41971e-15	1.09253e-09	-0.314639	< 1E-07	< 1E-07
cg00089814	ND	-	INTERGENIC	3	Open Sea	-	YES	-0.276772	1.24805e-14	5.63514e-09	-0.299778	< 1E-07	< 1E-07
cg00832644	C1orf111	chromosome 1 open reading frame 111	3'UTR	1	Open Sea	-	NO	-0.276684	5.26191e-15	2.37583e-09	-0.256521	< 1E-07	< 1E-07
cg06219695	LOC100134368	-	BODY	16	S SHORE	RDMR	NO	-0.27668	4.04551e-14	1.8266e-08	NA	NA	NA
cg06513247	SEPT9;SEPT9;SEPT9;SEPT9;SEPT9;SEPT9;SEPT9	septin 9	1st EXON;BODY;5'UTR;BODY;BODY;BODY;BODY	17	N SHORE	-	NO	-0.276633	1.6581e-19	7.48655e-14	-0.255726	< 1E-07	< 1E-07
cg07840446	PALLD;PALLD;PALLD	palladin, cytoskeletal associated protein	BODY;BODY;BODY	4	Open Sea	-	YES	-0.276593	1.03003e-14	4.65072e-09	-0.258485	< 1E-07	< 1E-07
cg15442792	MUC21	mucin 21, cell surface associated	TSS200	6	Open Sea	-	NO	-0.276582	7.70581e-15	3.47928e-09	-0.338813	< 1E-07	< 1E-07
cg26232553	ND	-	INTERGENIC	8	Open Sea	-	YES	-0.27647	5.41036e-15	2.44286e-09	-0.286133	< 1E-07	< 1E-07
cg17707274	MMP7	matrix metallopeptidase 7	TSS200	11	Open Sea	-	NO	-0.276429	1.00524e-15	4.53879e-10	-0.296402	< 1E-07	< 1E-07
cg14944696	ND	-	INTERGENIC	3	Open Sea	-	YES	-0.27632	1.83138e-15	8.26893e-10	NA	NA	NA
cg13009302	NEDD4L;NEDD4L;NEDD4L;NEDD4L;NEDD4L;NEDD4L;NEDD4L;NEDD4L	neural precursor cell expressed, developmentally down-regulated 4-like, E3 ubiquitin protein ligase	5'UTR;BODY;BODY;BODY;5'UTR;5'UTR;5'UTR;BODY	18	S SHORE	-	YES	-0.276195	1.72046e-15	7.76811e-10	-0.295661	< 1E-07	< 1E-07
cg01676795	POR	P450 (cytochrome) oxidoreductase	BODY	7	Open Sea	-	YES	-0.276031	2.10118e-13	9.48711e-08	-0.298358	< 1E-07	< 1E-07
cg19405484	ND	-	INTERGENIC	8	Open Sea	-	YES	-0.275956	1.79241e-15	8.09298e-10	-0.199675	< 1E-07	< 1E-07
cg02964356	SPATS2	spermatogenesis associated, serine-rich 2	BODY	12	Open Sea	-	YES	-0.275943	2.58449e-13	1.16693e-07	-0.228725	< 1E-07	< 1E-07
cg07189401	LOC100126784;NAV2;NAV2;NAV2	-	TSS200;BODY;BODY;BODY	11	S SHORE	-	NO	-0.275913	2.97709e-16	1.3442e-10	-0.237461	< 1E-07	< 1E-07
cg06912623	ND	-	INTERGENIC	1	Open Sea	-	YES	-0.275813	3.72677e-15	1.68269e-09	-0.274951	< 1E-07	< 1E-07
cg01668099	ND	-	INTERGENIC	11	N_Shelf	-	YES	-0.275807	4.27709e-17	1.93116e-11	NA	NA	NA
cg05502283	NFIX	nuclear factor I/X (CCAAT-binding transcription factor)	3'UTR	19	N_Shelf	-	YES	-0.275746	2.4443e-14	1.10364e-08	-0.232113	< 1E-07	< 1E-07
cg15835664	ND	-	INTERGENIC	1	S SHELF	-	NO	-0.275683	2.96714e-17	1.33971e-11	-0.217954	< 1E-07	< 1E-07
cg20641675	ND	-	INTERGENIC	7	N_Shelf	-	NO	-0.275587	5.65608e-17	2.5538e-11	NA	NA	NA
cg02566359	DNAJC30;DNAJC30	DnaJ (Hsp40) homolog, subfamily C, member 30	3'UTR;1st EXON	7	N SHORE	-	NO	-0.275469	5.89181e-15	2.66024e-09	NA	NA	NA
cg07319315	MGAT5	mannosyl (alpha-1,6-)-glycoprotein beta-1,6-N-acetyl-glucosaminyltransferase	BODY	2	Open Sea	-	YES	-0.275436	4.90122e-14	2.21297e-08	-0.268425	< 1E-07	< 1E-07
cg16592658	EBI3	Epstein-Barr virus induced 3	BODY	19	Open Sea	-	NO	-0.275419	4.76012e-20	2.14926e-14	-0.224956	< 1E-07	< 1E-07
cg16421467	FAM71D	family with sequence similarity 71, member D	TSS1500	14	Open Sea	-	NO	-0.275313	6.23271e-14	2.81416e-08	-0.314264	< 1E-07	< 1E-07
cg08858220	CPNE5	copine V	BODY	6	N SHORE	-	NO	-0.275144	1.14921e-19	5.18887e-14	-0.241209	< 1E-07	< 1E-07
cg23084245	ND	-	INTERGENIC	11	Open Sea	DMR	YES	-0.275114	2.10269e-16	9.49392e-11	NA	NA	NA
cg08159989	KLHDC8A	kelch domain containing 8A	TSS200	1	Open Sea	-	NO	-0.275067	7.17102e-15	3.23781e-09	-0.333045	< 1E-07	< 1E-07
cg17164345	ND	-	INTERGENIC	11	Open Sea	-	YES	-0.274985	2.55849e-16	1.15519e-10	NA	NA	NA
cg07475151	LOC100268168;LOC100268168	-	BODY;BODY	5	N_Shelf	-	NO	-0.274915	5.84861e-17	2.64073e-11	NA	NA	NA
cg10335333	ESPNP	espin pseudogene	BODY	1	S SHORE	-	NO	-0.274877	3.77223e-15	1.70321e-09	NA	NA	NA
cg05812089	LOC100126784;NAV2;NAV2;NAV2	-	TSS1500;BODY;BODY;BODY	11	S SHORE	RDMR	YES	-0.274843	8.17595e-16	3.69155e-10	-0.258788	< 1E-07	< 1E-07
cg05730975	SPAG16	sperm associated antigen 16	BODY	2	Open Sea	-	YES	-0.274829	2.35003e-17	1.06107e-11	-0.267697	< 1E-07	< 1E-07
cg22709362	ERI3	ERI1 exoribonuclease family member 3	BODY	1	Open Sea	-	YES	-0.27482	2.03634e-13	9.19437e-08	-0.312757	< 1E-07	< 1E-07
cg14343713	ND	-	INTERGENIC	11	Open Sea	-	YES	-0.274734	2.66433e-17	1.20298e-11	NA	NA	NA
cg09477895	ND	-	INTERGENIC	3	Open Sea	-	YES	-0.274695	1.56979e-15	7.08782e-10	-0.240912	< 1E-07	< 1E-07
cg22400059	PEX14	peroxisomal biogenesis factor 14	BODY	1	Open Sea	-	NO	-0.274658	4.32041e-17	1.95073e-11	-0.293576	< 1E-07	< 1E-07
cg08897688	GSG1;GSG1	germ cell associated 1	TSS1500;TSS1500	12	S SHELF	-	NO	-0.274621	6.90614e-16	3.11822e-10	-0.295398	< 1E-07	< 1E-07
cg10125465	UBE4B;UBE4B	ubiquitination factor E4B	BODY;BODY	1	Open Sea	-	YES	-0.274604	2.02576e-12	9.1466e-07	-0.324202	< 1E-07	< 1E-07
cg16567330	ND	-	INTERGENIC	6	Open Sea	-	YES	-0.274504	1.76836e-14	7.98439e-09	-0.282737	< 1E-07	< 1E-07
cg04157658	ND	-	INTERGENIC	11	Open Sea	-	YES	-0.274497	1.56362e-15	7.05994e-10	-0.243711	< 1E-07	< 1E-07
cg13941801	C9orf130	long intergenic non-protein coding RNA 476	BODY	9	Open Sea	-	YES	-0.274492	2.30234e-16	1.03954e-10	NA	NA	NA
cg16692277	GUCY1B2	guanylate cyclase 1, soluble, beta 2 (pseudogene)	TSS1500	13	Open Sea	-	YES	-0.274452	1.04091e-14	4.69984e-09	-0.260683	< 1E-07	< 1E-07
cg06891775	LOC283050;LOC283050;LOC283050	-	BODY;BODY;BODY	10	Open Sea	-	YES	-0.274331	8.64177e-17	3.90188e-11	-0.261348	< 1E-07	< 1E-07
cg04603976	ZBTB7A	zinc finger and BTB domain containing 7A	BODY	19	N SHORE	-	YES	-0.274048	2.61014e-17	1.17852e-11	-0.250387	< 1E-07	< 1E-07
cg23172080	ND	-	INTERGENIC	5	Open Sea	-	YES	-0.273922	1.48366e-13	6.69893e-08	NA	NA	NA
cg05295841	KLHL26	kelch-like family member 26	BODY	19	Island	-	YES	-0.273816	3.49023e-16	1.57589e-10	-0.328256	< 1E-07	< 1E-07
cg07226481	TRAK2	trafficking protein, kinesin binding 2	5'UTR	2	Open Sea	-	YES	-0.273745	2.35701e-13	1.06422e-07	-0.384488	< 1E-07	< 1E-07
cg08543028	ND	-	INTERGENIC	12	Open Sea	-	YES	-0.273622	2.55587e-17	1.15401e-11	-0.360112	< 1E-07	< 1E-07
cg15988320	PCDHGA4;PCDHGC3;PCDHGA12;PCDHGA11;PCDHGA11;PCDHGA9;PCDHGA1;PCDHGB1;PCDHGB6;PCDHGB3;PCDHGB7;PCDHGC5;PCDHGC5;PCDHGA6;PCDHGA8;PCDHGA10;PCDHGA5;PCDHGB4;PCDHGC4;PCDHGA3;PCDHGA2;PCDHGA7;PCDHGB2;PCDHGB5;PCDHGC3	protocadherin gamma subfamily A, 4	BODY;BODY;BODY;BODY;BODY;BODY;BODY;BODY;BODY;BODY;BODY;TSS1500;TSS1500;BODY;BODY;BODY;BODY;BODY;BODY;BODY;BODY;BODY;BODY;BODY;BODY	5	N_Shelf	-	YES	-0.273577	6.82404e-18	3.08115e-12	-0.249323	< 1E-07	< 1E-07
cg02748089	WWOX	WW domain containing oxidoreductase	BODY	16	Open Sea	-	NO	-0.273568	1.00116e-12	4.52037e-07	-0.21081	9.7e-06	1.22e-05
cg01078772	KIF3B	kinesin family member 3B	3'UTR	20	Open Sea	-	YES	-0.273519	5.61004e-16	2.53301e-10	-0.257017	< 1E-07	< 1E-07
cg21307155	SLC4A11	solute carrier family 4, sodium borate transporter, member 11	BODY	20	N SHORE	-	NO	-0.273447	5.14951e-18	2.32508e-12	-0.230657	< 1E-07	< 1E-07
cg06476693	ADAMTS8	ADAM metallopeptidase with thrombospondin type 1 motif, 8	BODY	11	Open Sea	-	YES	-0.273252	5.87661e-17	2.65337e-11	-0.186818	< 1E-07	< 1E-07
cg15457718	ND	-	INTERGENIC	14	Open Sea	-	YES	-0.273245	1.65105e-15	7.45471e-10	NA	NA	NA
cg21876918	MOBKL2A	MOB kinase activator 3A	5'UTR	19	Open Sea	-	NO	-0.273238	1.87715e-14	8.47562e-09	-0.338089	< 1E-07	< 1E-07
cg00733978	ND	-	INTERGENIC	7	Open Sea	-	YES	-0.273219	3.25564e-15	1.46997e-09	-0.221072	< 1E-07	< 1E-07
cg14321936	MAPKAPK3	mitogen-activated protein kinase-activated protein kinase 3	BODY	3	Open Sea	-	YES	-0.273194	2.78242e-17	1.2563e-11	-0.275501	< 1E-07	< 1E-07
cg05245094	KIAA0182;KIAA0182	Gse1 coiled-coil protein	5'UTR;BODY	16	N SHORE	-	NO	-0.273194	1.54182e-16	6.96155e-11	-0.262819	< 1E-07	< 1E-07
cg14051181	ADAP1	ArfGAP with dual PH domains 1	BODY	7	S SHELF	-	NO	-0.273191	4.34353e-17	1.96116e-11	-0.265755	< 1E-07	< 1E-07
cg27655168	ND	-	INTERGENIC	17	Open Sea	-	YES	-0.273182	1.08005e-14	4.87656e-09	-0.241499	< 1E-07	< 1E-07
cg13432945	ND	-	INTERGENIC	1	Open Sea	-	YES	-0.273153	1.64687e-13	7.43584e-08	-0.32181	< 1E-07	< 1E-07
cg12385643	UGT1A10;UGT1A9;UGT1A6;UGT1A6;UGT1A7;UGT1A8	UDP glucuronosyltransferase 1 family, polypeptide A10	BODY;BODY;TSS200;TSS1500;BODY;BODY	2	Open Sea	-	NO	-0.273097	6.48371e-14	2.92748e-08	-0.267531	< 1E-07	< 1E-07
cg21606696	BCL3	B-cell CLL/lymphoma 3	BODY	19	N SHORE	-	YES	-0.272965	2.27618e-12	1.02773e-06	-0.231094	< 1E-07	< 1E-07
cg01458495	ZNF589	zinc finger protein 589	3'UTR	3	Open Sea	-	NO	-0.272958	1.15044e-13	5.19441e-08	-0.323909	< 1E-07	< 1E-07
cg03901576	ND	-	INTERGENIC	3	Open Sea	-	YES	-0.272913	2.17546e-13	9.82253e-08	-0.290966	< 1E-07	< 1E-07
cg21996351	KLHDC8A	kelch domain containing 8A	TSS200	1	Open Sea	-	NO	-0.272849	1.21845e-13	5.50148e-08	-0.305669	< 1E-07	< 1E-07
cg10447404	PARD3	par-3 family cell polarity regulator	BODY	10	Open Sea	-	YES	-0.272722	6.68951e-15	3.02041e-09	-0.264781	< 1E-07	< 1E-07
cg03481488	ND	-	INTERGENIC	10	Open Sea	-	YES	-0.272614	2.31959e-18	1.04733e-12	-0.179259	< 1E-07	< 1E-07
cg01120874	FIBCD1;FIBCD1	fibrinogen C domain containing 1	BODY;BODY	9	N SHORE	-	YES	-0.272541	2.3961e-17	1.08187e-11	-0.234601	< 1E-07	< 1E-07
cg04279139	LOC100133893	-	TSS1500	12	Open Sea	-	YES	-0.272398	2.00669e-17	9.06048e-12	-0.294323	< 1E-07	< 1E-07
cg12609526	ND	-	INTERGENIC	1	Open Sea	-	YES	-0.272363	6.68763e-14	3.01956e-08	-0.253362	< 1E-07	< 1E-07
cg15898112	ND	-	INTERGENIC	15	Open Sea	-	NO	-0.272039	8.17107e-14	3.68935e-08	-0.342284	< 1E-07	< 1E-07
cg03819243	PLCD1	phospholipase C, delta 1	TSS1500	3	S SHORE	-	NO	-0.272033	8.57191e-13	3.87034e-07	-0.314159	< 1E-07	< 1E-07
cg07244202	ADAM12;ADAM12	ADAM metallopeptidase domain 12	BODY;BODY	10	Open Sea	-	YES	-0.271937	4.95552e-19	2.23749e-13	-0.232105	< 1E-07	< 1E-07
cg18030943	LAMP3	lysosomal-associated membrane protein 3	BODY	3	N_Shelf	-	NO	-0.271913	2.89376e-16	1.30657e-10	-0.230377	< 1E-07	< 1E-07
cg18625916	ND	-	INTERGENIC	10	Open Sea	-	YES	-0.271872	3.84593e-15	1.73649e-09	-0.313614	< 1E-07	< 1E-07
cg07457626	ND	-	INTERGENIC	6	Open Sea	-	YES	-0.271865	1.57659e-13	7.11851e-08	-0.269361	< 1E-07	< 1E-07
cg05821464	GRAMD4	GRAM domain containing 4	BODY	22	N SHORE	CDMR	YES	-0.271842	1.8287e-17	8.25684e-12	-0.209661	< 1E-07	< 1E-07
cg18643093	ANXA6;ANXA6	annexin A6	BODY;BODY	5	Open Sea	-	YES	-0.271677	7.73594e-14	3.49289e-08	-0.234205	< 1E-07	< 1E-07
cg18217874	EXOC4	exocyst complex component 4	BODY	7	Open Sea	-	YES	-0.271401	3.27947e-14	1.48072e-08	-0.348869	< 1E-07	< 1E-07
cg04733744	C2orf54;C2orf54	chromosome 2 open reading frame 54	1st EXON;5'UTR	2	Open Sea	-	NO	-0.271365	3.53434e-14	1.5958e-08	NA	NA	NA
cg21243597	C18orf1;C18orf1	low density lipoprotein receptor class A domain containing 4	5'UTR;5'UTR	18	Open Sea	DMR	YES	-0.271288	4.32025e-18	1.95065e-12	-0.254605	< 1E-07	< 1E-07
cg02974085	ND	-	INTERGENIC	1	S SHELF	-	NO	-0.271134	9.89671e-17	4.4685e-11	-0.286493	< 1E-07	< 1E-07
cg07357716	ND	-	INTERGENIC	15	Open Sea	-	YES	-0.270999	4.02123e-14	1.81564e-08	NA	NA	NA
cg00182273	CA7	carbonic anhydrase VII	TSS1500	16	N SHORE	-	NO	-0.270996	1.27014e-16	5.73484e-11	-0.270966	< 1E-07	< 1E-07
cg05002837	GRAMD4	GRAM domain containing 4	BODY	22	N SHORE	CDMR	YES	-0.270811	2.53098e-13	1.14277e-07	NA	NA	NA
cg06682454	TMEM131	transmembrane protein 131	BODY	2	Open Sea	-	NO	-0.270749	6.40962e-12	2.89403e-06	-0.362284	< 1E-07	< 1E-07
cg14516287	ASTN2;ASTN2;ASTN2	astrotactin 2	BODY;BODY;BODY	9	Open Sea	-	YES	-0.270744	2.77904e-13	1.25477e-07	NA	NA	NA
cg02433979	ND	-	INTERGENIC	7	N_Shelf	-	NO	-0.270742	2.07296e-15	9.3597e-10	-0.286115	< 1E-07	< 1E-07
cg02037425	ND	-	INTERGENIC	14	Open Sea	-	YES	-0.270699	1.05219e-12	4.75077e-07	-0.314093	< 1E-07	< 1E-07
cg03549739	ND	-	INTERGENIC	2	Open Sea	-	YES	-0.270628	3.8073e-14	1.71905e-08	-0.29254	< 1E-07	< 1E-07
cg25721744	LZTS2	leucine zipper, putative tumor suppressor 2	3'UTR	10	S SHORE	-	YES	-0.270606	2.30217e-16	1.03946e-10	-0.256526	< 1E-07	< 1E-07
cg20300541	ND	-	INTERGENIC	17	Open Sea	-	YES	-0.27055	5.34577e-15	2.41369e-09	-0.205495	< 1E-07	< 1E-07
cg25278343	ITGB7	integrin, beta 7	BODY	12	N SHORE	-	YES	-0.27054	5.38772e-13	2.43263e-07	-0.211843	< 1E-07	< 1E-07
cg21242376	ND	-	INTERGENIC	9	Open Sea	-	YES	-0.270356	6.70283e-15	3.02642e-09	NA	NA	NA
cg16071681	ND	-	INTERGENIC	18	N_Shelf	-	NO	-0.27031	2.31662e-16	1.04599e-10	-0.311285	< 1E-07	< 1E-07
cg07384522	CDSN;CDSN;PSORS1C1	corneodesmosin	5'UTR;1st EXON;5'UTR	6	Open Sea	-	NO	-0.270286	1.12773e-12	5.09187e-07	-0.25809	< 1E-07	< 1E-07
cg23037321	MR1	major histocompatibility complex, class I-related	1st EXON	1	Open Sea	-	YES	-0.270285	5.23598e-16	2.36412e-10	-0.301707	< 1E-07	< 1E-07
cg18354594	C1orf229	chromosome 1 open reading frame 229	TSS1500	1	S SHORE	-	NO	-0.270282	3.11508e-13	1.4065e-07	-0.263015	< 1E-07	< 1E-07
cg03290977	C1QTNF7;C1QTNF7	C1q and tumor necrosis factor related protein 7	BODY;5'UTR	4	Open Sea	-	YES	-0.270246	6.49169e-16	2.93109e-10	-0.310209	< 1E-07	< 1E-07
cg04605590	ND	-	INTERGENIC	5	Open Sea	-	YES	-0.270218	2.94503e-18	1.32972e-12	NA	NA	NA
cg03625911	CHI3L1	chitinase 3-like 1 (cartilage glycoprotein-39)	1st EXON	1	Open Sea	-	YES	-0.270206	6.39986e-17	2.88963e-11	-0.26879	< 1E-07	< 1E-07
cg22234930	PKM2;PKM2;PKM2	pyruvate kinase, muscle	5'UTR;5'UTR;5'UTR	15	N_Shelf	RDMR	NO	-0.270023	1.24767e-15	5.63342e-10	-0.299079	< 1E-07	< 1E-07
cg18419534	CPLX1	complexin 1	BODY	4	S SHELF	-	NO	-0.26994	3.93579e-22	1.77706e-16	NA	NA	NA
cg11309217	FN1;FN1;FN1;FN1;FN1;FN1;FN1	fibronectin 1	BODY;BODY;BODY;BODY;BODY;BODY;BODY	2	N SHORE	RDMR	NO	-0.269847	5.91674e-13	2.67149e-07	-0.305483	< 1E-07	< 1E-07
cg01855070	TRAK1;TRAK1	trafficking protein, kinesin binding 1	TSS1500;BODY	3	Open Sea	-	YES	-0.269753	4.09611e-13	1.84945e-07	-0.224564	1e-07	1.38e-07
cg18338296	THRSP	thyroid hormone responsive	1st EXON	11	Open Sea	-	NO	-0.269692	2.71423e-13	1.22551e-07	-0.29921	< 1E-07	< 1E-07
cg23460250	ND	-	INTERGENIC	7	Open Sea	-	NO	-0.269679	5.07249e-12	2.2903e-06	-0.343339	< 1E-07	< 1E-07
cg24199006	ITPRIP	inositol 1,4,5-trisphosphate receptor interacting protein	5'UTR	10	Open Sea	-	NO	-0.269678	6.41205e-15	2.89513e-09	-0.229084	< 1E-07	< 1E-07
cg15887927	ND	-	INTERGENIC	13	Open Sea	DMR	NO	-0.269653	3.5637e-15	1.60906e-09	-0.206828	< 1E-07	< 1E-07
cg06570358	ARHGAP10	Rho GTPase activating protein 10	BODY	4	Open Sea	-	YES	-0.269586	2.22443e-12	1.00436e-06	NA	NA	NA
cg14060519	MYOF;MYOF	myoferlin	BODY;BODY	10	Open Sea	-	YES	-0.269567	4.60696e-15	2.08011e-09	-0.368948	< 1E-07	< 1E-07
cg16364066	ND	-	INTERGENIC	10	Open Sea	-	NO	-0.269514	6.27069e-15	2.8313e-09	-0.294932	< 1E-07	< 1E-07
cg12535109	ND	-	INTERGENIC	2	Open Sea	-	YES	-0.269469	2.03965e-12	9.20931e-07	-0.204522	< 1E-07	< 1E-07
cg11702866	HRH1;HRH1;HRH1	histamine receptor H1	5'UTR;TSS1500;5'UTR	3	Open Sea	-	YES	-0.269437	1.39133e-15	6.28204e-10	-0.247805	< 1E-07	< 1E-07
cg04423187	BRD4;BRD4	bromodomain containing 4	BODY;BODY	19	Open Sea	-	NO	-0.269414	2.2399e-12	1.01135e-06	-0.26107	< 1E-07	< 1E-07
cg09759289	ZNF395	zinc finger protein 395	5'UTR	8	Open Sea	-	YES	-0.26928	8.44341e-15	3.81232e-09	NA	NA	NA
cg25799073	PHLDB2;PLCXD2	pleckstrin homology-like domain, family B, member 2	5'UTR;BODY	3	Open Sea	-	YES	-0.269274	7.35275e-12	3.31987e-06	NA	NA	NA
cg00058291	ND	-	INTERGENIC	1	Open Sea	-	YES	-0.269237	1.6845e-15	7.60575e-10	-0.287522	< 1E-07	< 1E-07
cg03295554	ETS1	v-ets avian erythroblastosis virus E26 oncogene homolog 1	BODY	11	S SHELF	-	NO	-0.269199	3.91473e-16	1.76755e-10	-0.319517	< 1E-07	< 1E-07
cg23088126	FAIM3;FAIM3;FAIM3	Fas apoptotic inhibitory molecule 3	BODY;BODY;BODY	1	N_Shelf	-	YES	-0.269142	1.05589e-17	4.76747e-12	-0.253305	< 1E-07	< 1E-07
cg06976598	PRKG1;PRKG1	protein kinase, cGMP-dependent, type I	BODY;BODY	10	Open Sea	-	YES	-0.269103	2.50325e-12	1.13025e-06	-0.169731	2.26e-05	2.82e-05
cg00108715	NT5DC2;NT5DC2	5'-nucleotidase domain containing 2	BODY;BODY	3	N SHORE	-	NO	-0.268959	5.22891e-15	2.36092e-09	-0.247342	< 1E-07	< 1E-07
cg15819128	LRRFIP1;LRRFIP1;LRRFIP1;LRRFIP1;LRRFIP1	leucine rich repeat (in FLII) interacting protein 1	BODY;BODY;BODY;BODY;BODY	2	S SHELF	-	YES	-0.268933	5.56496e-13	2.51266e-07	-0.317359	< 1E-07	< 1E-07
cg10708955	PER1	period circadian clock 1	TSS1500	17	S SHORE	RDMR	YES	-0.268899	1.25457e-17	5.66454e-12	-0.280088	< 1E-07	< 1E-07
cg02921623	ND	-	INTERGENIC	10	N_Shelf	-	NO	-0.268836	2.04231e-17	9.22129e-12	-0.30773	< 1E-07	< 1E-07
cg03761216	EPS15	epidermal growth factor receptor pathway substrate 15	TSS1500	1	S SHORE	-	NO	-0.268819	3.27107e-14	1.47693e-08	NA	NA	NA
cg10460033	WNT7A	wingless-type MMTV integration site family, member 7A	BODY	3	N SHORE	-	YES	-0.26878	5.12842e-18	2.31555e-12	-0.196883	< 1E-07	< 1E-07
cg04327247	ND	-	INTERGENIC	9	N SHORE	-	NO	-0.268503	5.51493e-14	2.49007e-08	-0.272491	< 1E-07	< 1E-07
cg21741998	CPNE5	copine V	BODY	6	Open Sea	-	YES	-0.26849	1.17637e-13	5.31148e-08	NA	NA	NA
cg15633390	EIF4E;EIF4E;EIF4E;EIF4E;EIF4E	eukaryotic translation initiation factor 4E	5'UTR;1st EXON;5'UTR;TSS1500;1st EXON	4	S SHORE	RDMR	NO	-0.268458	3.61131e-10	0.000163056	NA	NA	NA
cg20268689	ND	-	INTERGENIC	2	Open Sea	-	YES	-0.268381	5.49534e-13	2.48122e-07	-0.313429	< 1E-07	< 1E-07
cg18025409	TNFRSF9	tumor necrosis factor receptor superfamily, member 9	TSS200	1	N SHORE	-	NO	-0.268284	3.46001e-17	1.56224e-11	-0.286701	< 1E-07	< 1E-07
cg23313755	ND	-	INTERGENIC	10	Open Sea	-	YES	-0.268207	3.04274e-15	1.37384e-09	-0.259637	< 1E-07	< 1E-07
cg16847428	ND	-	INTERGENIC	4	Open Sea	-	YES	-0.268175	4.4245e-15	1.99773e-09	-0.14258	3e-07	4.03e-07
cg09095777	SPRYD3	SPRY domain containing 3	BODY	12	Open Sea	-	YES	-0.268027	6.9107e-12	3.12028e-06	NA	NA	NA
cg02059176	ND	-	INTERGENIC	2	Open Sea	-	YES	-0.267824	1.97162e-12	8.90214e-07	NA	NA	NA
cg25571414	SLC34A2	solute carrier family 34 (type II sodium/phosphate cotransporter), member 2	5'UTR	4	S SHELF	-	YES	-0.267802	2.52557e-12	1.14033e-06	-0.317254	< 1E-07	< 1E-07
cg19578660	ND	-	INTERGENIC	10	Open Sea	DMR	NO	-0.267784	1.90959e-15	8.62206e-10	-0.212643	3e-07	4.03e-07
cg09923954	ND	-	INTERGENIC	10	Open Sea	-	YES	-0.267658	2.7695e-13	1.25047e-07	-0.264906	< 1E-07	< 1E-07
cg21141812	PFKFB4	6-phosphofructo-2-kinase/fructose-2,6-biphosphatase 4	3'UTR	3	Open Sea	-	NO	-0.267499	9.10697e-22	4.11192e-16	-0.365754	< 1E-07	< 1E-07
cg00716040	RCAN3	RCAN family member 3	3'UTR	1	S SHORE	-	YES	-0.267471	1.41981e-14	6.41063e-09	-0.345033	< 1E-07	< 1E-07
cg00641828	PTK2;PTK2	protein tyrosine kinase 2	BODY;BODY	8	Open Sea	-	YES	-0.267385	9.60641e-16	4.33743e-10	NA	NA	NA
cg05671644	FBXL13;FBXL13	F-box and leucine-rich repeat protein 13	BODY;BODY	7	Open Sea	-	YES	-0.267367	8.10559e-16	3.65979e-10	-0.255705	< 1E-07	< 1E-07
cg00287773	C5orf32	cysteine-rich transmembrane module containing 1	BODY	5	Open Sea	-	YES	-0.267344	3.11812e-14	1.40787e-08	-0.181698	< 1E-07	< 1E-07
cg11938718	HPCAL1;HPCAL1	hippocalcin-like 1	5'UTR;5'UTR	2	Open Sea	-	YES	-0.267292	9.65371e-18	4.35878e-12	-0.256669	< 1E-07	< 1E-07
cg20987431	ZHX1;ZHX1	zinc fingers and homeoboxes 1	5'UTR;5'UTR	8	N SHORE	RDMR	NO	-0.267247	4.15555e-16	1.87629e-10	-0.38462	< 1E-07	< 1E-07
cg01125010	TMC8	transmembrane channel-like 8	BODY	17	N_Shelf	-	YES	-0.267163	2.18929e-12	9.88496e-07	-0.290975	< 1E-07	< 1E-07
cg04308657	FMNL2	formin-like 2	BODY	2	Open Sea	-	YES	-0.267147	1.46446e-14	6.61224e-09	-0.285994	< 1E-07	< 1E-07
cg07091529	FAM49A	family with sequence similarity 49, member A	5'UTR	2	Open Sea	-	NO	-0.267103	1.11886e-14	5.0518e-09	-0.235659	< 1E-07	< 1E-07
cg23372723	ABR;ABR	active BCR-related	BODY;BODY	17	S SHELF	-	NO	-0.267094	4.10645e-17	1.85412e-11	-0.262005	< 1E-07	< 1E-07
cg05272888	ANUBL1;ANUBL1	zinc finger, AN1-type domain 4	TSS1500;TSS1500	10	S SHORE	-	NO	-0.267067	5.27295e-11	2.38081e-05	-0.313846	< 1E-07	< 1E-07
cg04957903	VPS41;VPS41	vacuolar protein sorting 41 homolog (S. cerevisiae)	BODY;BODY	7	Open Sea	-	YES	-0.267055	1.68497e-13	7.60788e-08	-0.259131	< 1E-07	< 1E-07
cg16248515	ND	-	INTERGENIC	3	S SHORE	-	YES	-0.266992	3.6842e-16	1.66347e-10	-0.217095	< 1E-07	< 1E-07
cg07094298	TNIP2;TNIP2	TNFAIP3 interacting protein 2	BODY;BODY	4	Open Sea	DMR	NO	-0.266787	1.61869e-18	7.30862e-13	-0.32503	< 1E-07	< 1E-07
cg25883083	LPAR5;LPAR5	lysophosphatidic acid receptor 5	5'UTR;TSS1500	12	Open Sea	-	YES	-0.266766	5.02253e-20	2.26774e-14	-0.267663	< 1E-07	< 1E-07
cg25015038	ND	-	INTERGENIC	14	Open Sea	-	YES	-0.266567	1.24879e-13	5.63846e-08	-0.324347	< 1E-07	< 1E-07
cg14578677	TLR6	toll-like receptor 6	TSS1500	4	Open Sea	-	YES	-0.266514	1.72648e-15	7.79528e-10	-0.217995	< 1E-07	< 1E-07
cg23068558	ND	-	INTERGENIC	15	Open Sea	-	YES	-0.266447	1.73087e-12	7.81514e-07	-0.251086	< 1E-07	< 1E-07
cg21028142	NPLOC4	nuclear protein localization 4 homolog (S. cerevisiae)	BODY	17	Open Sea	-	YES	-0.266292	1.72986e-14	7.81057e-09	-0.222988	< 1E-07	< 1E-07
cg26650359	R3HDM2	R3H domain containing 2	BODY	12	Open Sea	-	YES	-0.266262	1.38783e-14	6.26624e-09	-0.353851	< 1E-07	< 1E-07
cg07126235	CUL9	cullin 9	3'UTR	6	Open Sea	-	NO	-0.266228	7.01978e-18	3.16953e-12	-0.25326	< 1E-07	< 1E-07
cg11646259	BMPER	BMP binding endothelial regulator	BODY	7	Open Sea	-	YES	-0.266113	2.12803e-14	9.60833e-09	-0.227947	< 1E-07	< 1E-07
cg16604566	MBP;MBP	myelin basic protein	TSS1500;TSS1500	18	S SHORE	-	NO	-0.266104	1.04041e-12	4.69759e-07	-0.265341	< 1E-07	< 1E-07
cg13784312	RAPGEF1	Rap guanine nucleotide exchange factor (GEF) 1	BODY	9	Open Sea	DMR	NO	-0.266091	2.29711e-13	1.03718e-07	-0.284676	< 1E-07	< 1E-07
cg11808699	IL16	interleukin 16	BODY	15	Open Sea	-	YES	-0.266063	8.07914e-15	3.64785e-09	-0.25949	< 1E-07	< 1E-07
cg12323347	DUSP5	dual specificity phosphatase 5	TSS1500	10	N SHORE	-	NO	-0.265922	1.12911e-16	5.09809e-11	-0.183859	< 1E-07	< 1E-07
cg20056212	ND	-	INTERGENIC	14	N_Shelf	-	NO	-0.265873	5.35944e-15	2.41986e-09	-0.247431	< 1E-07	< 1E-07
cg19680850	ZC3H12A	zinc finger CCCH-type containing 12A	BODY	1	S SHELF	-	YES	-0.265791	5.99681e-18	2.70764e-12	-0.317066	< 1E-07	< 1E-07
cg19310148	NFE2L3	nuclear factor, erythroid 2-like 3	BODY	7	S SHELF	-	YES	-0.265767	4.28603e-16	1.9352e-10	-0.208867	< 1E-07	< 1E-07
cg27159719	TMEM71;TMEM71;TMEM71;TMEM71	transmembrane protein 71	1st EXON;5'UTR;1st EXON;5'UTR	8	Open Sea	-	YES	-0.265675	7.38503e-15	3.33445e-09	-0.273438	< 1E-07	< 1E-07
cg05503887	EHF	ets homologous factor	TSS1500	11	Open Sea	-	NO	-0.265581	2.5405e-15	1.14707e-09	-0.355524	< 1E-07	< 1E-07
cg04047082	AMFR	autocrine motility factor receptor, E3 ubiquitin protein ligase	BODY	16	Open Sea	-	NO	-0.265427	4.52237e-16	2.04191e-10	-0.197307	< 1E-07	< 1E-07
cg02233149	NEURL3	neuralized E3 ubiquitin protein ligase 3	BODY	2	N_Shelf	-	NO	-0.265415	1.33105e-16	6.00988e-11	-0.212297	< 1E-07	< 1E-07
cg01393234	ND	-	INTERGENIC	1	Open Sea	-	YES	-0.265377	6.51311e-20	2.94076e-14	-0.272267	< 1E-07	< 1E-07
cg24159636	ND	-	INTERGENIC	6	Open Sea	-	YES	-0.265253	7.47614e-15	3.37558e-09	-0.272555	< 1E-07	< 1E-07
cg13010869	ND	-	INTERGENIC	6	Open Sea	-	YES	-0.265227	1.86308e-13	8.41208e-08	-0.334505	< 1E-07	< 1E-07
cg10308629	BPGM;BPGM	2,3-bisphosphoglycerate mutase	BODY;BODY	7	Open Sea	-	YES	-0.265107	2.87272e-19	1.29708e-13	-0.258307	< 1E-07	< 1E-07
cg24156261	C3orf26;FILIP1L;FILIP1L	cms1 ribosomal small subunit homolog (yeast)	BODY;5'UTR;5'UTR	3	Open Sea	-	YES	-0.26507	4.65864e-15	2.10344e-09	-0.246375	< 1E-07	< 1E-07
cg24760467	LZTS2	leucine zipper, putative tumor suppressor 2	5'UTR	10	S SHORE	RDMR	NO	-0.265005	7.33537e-13	3.31202e-07	-0.290376	< 1E-07	< 1E-07
cg23507945	IL22RA2;IL22RA2;IL22RA2	interleukin 22 receptor, alpha 2	BODY;BODY;BODY	6	Open Sea	-	NO	-0.265005	7.42331e-12	3.35173e-06	-0.263955	< 1E-07	< 1E-07
cg04041639	TBCD	tubulin folding cofactor D	BODY	17	N SHORE	-	YES	-0.264819	1.73043e-15	7.81312e-10	-0.283565	< 1E-07	< 1E-07
cg19106968	MGAT5	mannosyl (alpha-1,6-)-glycoprotein beta-1,6-N-acetyl-glucosaminyltransferase	BODY	2	Open Sea	-	YES	-0.264789	9.56288e-16	4.31778e-10	-0.247775	< 1E-07	< 1E-07
cg15645287	PARD3	par-3 family cell polarity regulator	BODY	10	Open Sea	-	YES	-0.264701	1.07243e-12	4.84217e-07	-0.253038	< 1E-07	< 1E-07
cg16709353	TPCN2	two pore segment channel 2	3'UTR	11	Open Sea	RDMR	NO	-0.264696	4.17835e-17	1.88658e-11	-0.298296	< 1E-07	< 1E-07
cg26623753	CAPN12	calpain 12	BODY	19	N_Shelf	-	NO	-0.264646	6.74143e-20	3.04385e-14	-0.235601	< 1E-07	< 1E-07
cg26986871	ND	-	INTERGENIC	12	Open Sea	-	NO	-0.264595	1.29606e-14	5.85191e-09	-0.241179	< 1E-07	< 1E-07
cg16023337	KRT13;KRT13	keratin 13, type I	TSS1500;TSS1500	17	Open Sea	-	NO	-0.264541	1.22159e-12	5.51567e-07	-0.311638	< 1E-07	< 1E-07
cg25375162	ND	-	INTERGENIC	3	Open Sea	-	YES	-0.264502	6.86044e-12	3.09758e-06	-0.306056	< 1E-07	< 1E-07
cg14982472	ABCG1;ABCG1	ATP-binding cassette, sub-family G (WHITE), member 1	TSS1500;TSS200	21	Open Sea	-	YES	-0.264442	4.07448e-15	1.83969e-09	-0.406644	< 1E-07	< 1E-07
cg06869505	TMEM51;TMEM51;TMEM51;TMEM51	transmembrane protein 51	5'UTR;5'UTR;5'UTR;5'UTR	1	Open Sea	-	YES	-0.264403	1.80535e-14	8.1514e-09	-0.258707	< 1E-07	< 1E-07
cg17185622	PGCP	carboxypeptidase Q	BODY	8	Open Sea	-	YES	-0.26428	5.3817e-14	2.42991e-08	-0.230859	< 1E-07	< 1E-07
cg26135172	ND	-	INTERGENIC	3	Open Sea	-	YES	-0.264278	5.1415e-16	2.32146e-10	-0.259345	< 1E-07	< 1E-07
cg08328750	KRT15	keratin 15, type I	TSS200	17	Open Sea	-	NO	-0.264272	2.90223e-15	1.3104e-09	-0.315105	< 1E-07	< 1E-07
cg08917117	ND	-	INTERGENIC	10	Open Sea	-	YES	-0.264216	6.0392e-15	2.72678e-09	-0.288003	< 1E-07	< 1E-07
cg20424311	SCOC	short coiled-coil protein	5'UTR	4	Open Sea	-	YES	-0.264096	1.38508e-17	6.25381e-12	-0.234559	< 1E-07	< 1E-07
cg15567340	CHRNA4	cholinergic receptor, nicotinic, alpha 4 (neuronal)	3'UTR	20	S SHORE	-	NO	-0.264094	2.35335e-11	1.06257e-05	-0.256144	< 1E-07	< 1E-07
cg07851374	ND	-	INTERGENIC	13	Open Sea	-	YES	-0.264034	4.73442e-14	2.13766e-08	NA	NA	NA
cg11412248	CHRNB4	cholinergic receptor, nicotinic, beta 4 (neuronal)	BODY	15	N_Shelf	-	NO	-0.264009	3.56017e-18	1.60747e-12	-0.323394	< 1E-07	< 1E-07
cg10673833	MYO1G	myosin IG	TSS200	7	Open Sea	-	NO	-0.263996	1.79993e-17	8.12695e-12	-0.272178	< 1E-07	< 1E-07
cg12433486	PKM2;PKM2;PKM2	pyruvate kinase, muscle	5'UTR;5'UTR;5'UTR	15	N SHORE	RDMR	NO	-0.263838	1.97017e-16	8.89558e-11	NA	NA	NA
cg00241002	LOC731789	-	TSS200	10	Open Sea	-	NO	-0.263758	1.63376e-14	7.37665e-09	-0.427591	< 1E-07	< 1E-07
cg10862567	TBCD	tubulin folding cofactor D	BODY	17	Open Sea	-	NO	-0.263736	1.9571e-09	0.00088366	-0.307542	< 1E-07	< 1E-07
cg01053241	ND	-	INTERGENIC	8	N SHORE	-	NO	-0.263615	1.08596e-14	4.90326e-09	-0.294596	< 1E-07	< 1E-07
cg16728846	MRGPRF;MRGPRF	MAS-related GPR, member F	BODY;BODY	11	N_Shelf	-	YES	-0.263609	2.7828e-17	1.25647e-11	-0.204653	< 1E-07	< 1E-07
cg03292149	CBLC;CBLC	Cbl proto-oncogene C, E3 ubiquitin protein ligase	TSS1500;TSS1500	19	N SHORE	-	NO	-0.263598	1.79611e-12	8.1097e-07	-0.270739	< 1E-07	< 1E-07
cg01212848	ABLIM1;ABLIM1;ABLIM1	actin binding LIM protein 1	BODY;BODY;BODY	10	Open Sea	-	YES	-0.263517	3.66144e-12	1.65319e-06	NA	NA	NA
cg18680181	KIAA0391	KIAA0391	BODY	14	Open Sea	-	YES	-0.263499	9.43084e-14	4.25815e-08	-0.28977	< 1E-07	< 1E-07
cg04760448	COL18A1;COL18A1;COL18A1	collagen, type XVIII, alpha 1	BODY;BODY;BODY	21	Island	-	YES	-0.263466	7.25161e-13	3.27421e-07	-0.241178	< 1E-07	< 1E-07
cg18733757	ACSL5;ACSL5;ACSL5	acyl-CoA synthetase long-chain family member 5	TSS1500;TSS200;5'UTR	10	Open Sea	-	NO	-0.263418	2.63092e-20	1.1879e-14	-0.232698	< 1E-07	< 1E-07
cg13473184	PMVK	phosphomevalonate kinase	BODY	1	Open Sea	-	NO	-0.263281	1.74086e-12	7.86024e-07	-0.30501	< 1E-07	< 1E-07
cg01354782	ITPR2	inositol 1,4,5-trisphosphate receptor, type 2	BODY	12	Open Sea	-	YES	-0.263268	8.77362e-14	3.96141e-08	NA	NA	NA
cg26262576	ZMYM5;ZMYM5;ZMYM5	zinc finger, MYM-type 5	BODY;BODY;BODY	13	Open Sea	-	YES	-0.263167	1.29593e-14	5.85131e-09	NA	NA	NA
cg22033823	MYO5A;MYO5A	myosin VA (heavy chain 12, myoxin)	BODY;BODY	15	Open Sea	-	YES	-0.263157	4.52298e-12	2.04219e-06	-0.353567	< 1E-07	< 1E-07
cg00494183	ND	-	INTERGENIC	13	Open Sea	-	YES	-0.263074	6.27027e-15	2.83112e-09	-0.191583	< 1E-07	< 1E-07
cg24107728	LRP8;LRP8;LRP8;LRP8	low density lipoprotein receptor-related protein 8, apolipoprotein e receptor	BODY;BODY;BODY;BODY	1	Open Sea	-	YES	-0.263054	2.10281e-14	9.49449e-09	NA	NA	NA
cg14585967	DEC1	deleted in esophageal cancer 1	5'UTR	9	Open Sea	-	NO	-0.262854	7.07755e-15	3.19561e-09	-0.250051	< 1E-07	< 1E-07
cg13536080	ND	-	INTERGENIC	11	Open Sea	-	YES	-0.262815	4.10981e-15	1.85564e-09	-0.331833	< 1E-07	< 1E-07
cg06586046	CCDC40	coiled-coil domain containing 40	BODY	17	N SHORE	-	NO	-0.262723	4.65997e-17	2.10404e-11	-0.225921	< 1E-07	< 1E-07
cg13204568	DHRS3	dehydrogenase/reductase (SDR family) member 3	TSS1500	1	S SHORE	-	YES	-0.262678	5.27277e-17	2.38073e-11	-0.310484	< 1E-07	< 1E-07
cg09976669	SWAP70	SWAP switching B-cell complex 70kDa subunit	BODY	11	Open Sea	-	YES	-0.262601	3.21039e-13	1.44954e-07	NA	NA	NA
cg27305460	ND	-	INTERGENIC	15	S SHORE	-	YES	-0.262577	4.30999e-12	1.94602e-06	-0.307916	< 1E-07	< 1E-07
cg15545942	ASAP2;ASAP2	ArfGAP with SH3 domain, ankyrin repeat and PH domain 2	BODY;BODY	2	Open Sea	-	YES	-0.262524	9.65133e-14	4.35771e-08	-0.260551	< 1E-07	< 1E-07
cg03275459	ND	-	INTERGENIC	15	Open Sea	-	YES	-0.262517	5.10172e-17	2.3035e-11	-0.258349	< 1E-07	< 1E-07
cg04662250	C17orf103	N-acetyltransferase domain containing 1	TSS1500	17	Open Sea	-	NO	-0.26242	1.55549e-14	7.02325e-09	-0.315547	< 1E-07	< 1E-07
cg04478875	FGF1;FGF1;FGF1;FGF1;FGF1;FGF1	fibroblast growth factor 1 (acidic)	5'UTR;5'UTR;5'UTR;5'UTR;BODY;BODY	5	Open Sea	-	YES	-0.262419	1.17765e-16	5.31725e-11	-0.26667	< 1E-07	< 1E-07
cg06949439	RASSF5;RASSF5;RASSF5	Ras association (RalGDS/AF-6) domain family member 5	BODY;TSS1500;BODY	1	N SHORE	-	NO	-0.262352	4.57201e-20	2.06433e-14	-0.270261	< 1E-07	< 1E-07
cg03966751	ND	-	INTERGENIC	17	Open Sea	-	YES	-0.262337	2.44476e-16	1.10384e-10	-0.173587	< 1E-07	1.38e-07
cg03140118	ZC3H12A	zinc finger CCCH-type containing 12A	TSS1500	1	N SHORE	RDMR	NO	-0.262284	1.98328e-19	8.95478e-14	-0.256426	< 1E-07	< 1E-07
cg26540004	SLC38A9	solute carrier family 38, member 9	BODY	5	Open Sea	-	YES	-0.262186	3.40536e-14	1.53757e-08	-0.304588	< 1E-07	< 1E-07
cg11213150	ANGPTL2;RALGPS1	angiopoietin-like 2	5'UTR;BODY	9	Open Sea	RDMR	NO	-0.262184	7.4776e-14	3.37624e-08	-0.264441	< 1E-07	< 1E-07
cg12403889	C1orf187	dorsal inhibitory axon guidance protein	5'UTR	1	S SHORE	-	YES	-0.262138	5.48558e-16	2.47681e-10	-0.283056	< 1E-07	< 1E-07
cg11470941	ND	-	INTERGENIC	4	Open Sea	-	YES	-0.262133	4.42319e-15	1.99713e-09	-0.394731	< 1E-07	< 1E-07
cg17841440	KLF16	Kruppel-like factor 16	BODY	19	N SHORE	RDMR	NO	-0.262127	7.49143e-17	3.38248e-11	-0.247637	< 1E-07	< 1E-07
cg25132536	EPN2;EPN2;EPN2	epsin 2	5'UTR;5'UTR;5'UTR	17	Open Sea	-	YES	-0.262072	1.15628e-16	5.22076e-11	-0.293843	< 1E-07	< 1E-07
cg27398499	TACSTD2	tumor-associated calcium signal transducer 2	TSS1500	1	S SHORE	-	NO	-0.26207	6.83441e-13	3.08583e-07	-0.281803	< 1E-07	< 1E-07
cg03652339	DUSP5	dual specificity phosphatase 5	BODY	10	Island	RDMR	NO	-0.262032	2.67669e-17	1.20856e-11	-0.2379	< 1E-07	< 1E-07
cg05256179	BAT5	abhydrolase domain containing 16A	BODY	6	Open Sea	-	NO	-0.261871	5.90531e-13	2.66633e-07	-0.257052	< 1E-07	< 1E-07
cg09546258	ND	-	INTERGENIC	11	Open Sea	-	YES	-0.261852	7.46159e-16	3.36901e-10	-0.251439	< 1E-07	< 1E-07
cg13604445	RGS3;RGS3;RGS3;RGS3	regulator of G-protein signaling 3	BODY;TSS1500;BODY;5'UTR	9	Open Sea	-	NO	-0.261811	1.3512e-20	6.10086e-15	NA	NA	NA
cg22356428	RASSF5;RASSF5	Ras association (RalGDS/AF-6) domain family member 5	BODY;BODY	1	Open Sea	-	YES	-0.261716	7.31035e-12	3.30073e-06	-0.258488	< 1E-07	< 1E-07
cg23722096	SND1	staphylococcal nuclease and tudor domain containing 1	BODY	7	Open Sea	-	YES	-0.261617	1.89145e-14	8.54017e-09	-0.291603	< 1E-07	< 1E-07
cg04805065	MIR33B;SREBF1;SREBF1	microRNA 33b	TSS1500;BODY;BODY	17	S SHORE	-	NO	-0.261586	5.13034e-16	2.31642e-10	-0.311245	< 1E-07	< 1E-07
cg25388882	C1orf180	long intergenic non-protein coding RNA 1555	BODY	1	Open Sea	-	YES	-0.26144	4.72164e-13	2.13189e-07	-0.370515	< 1E-07	< 1E-07
cg27160726	ND	-	INTERGENIC	2	Open Sea	-	YES	-0.261355	5.72469e-18	2.58478e-12	-0.329985	< 1E-07	< 1E-07
cg15978778	C7orf65	chromosome 7 open reading frame 65	TSS1500	7	Open Sea	-	YES	-0.261354	1.9595e-13	8.84741e-08	-0.307635	< 1E-07	< 1E-07
cg06363692	RNF121;RNF121;RNF121	ring finger protein 121	BODY;BODY;BODY	11	Open Sea	-	YES	-0.2613	1.45637e-12	6.57574e-07	-0.306082	< 1E-07	< 1E-07
cg01136183	TM7SF4	dendrocyte expressed seven transmembrane protein	TSS1500	8	Open Sea	-	NO	-0.26128	2.41905e-11	1.09223e-05	-0.331252	< 1E-07	< 1E-07
cg23080355	ND	-	INTERGENIC	1	Open Sea	-	YES	-0.261182	2.72345e-12	1.22968e-06	-0.324462	< 1E-07	< 1E-07
cg07441944	CD82;CD82	CD82 molecule	BODY;BODY	11	Open Sea	-	YES	-0.261113	3.26094e-13	1.47236e-07	NA	NA	NA
cg24469719	RPN2;RPN2	ribophorin II	BODY;BODY	20	Open Sea	-	YES	-0.261074	2.76047e-12	1.24639e-06	-0.320505	< 1E-07	< 1E-07
cg17149350	ND	-	INTERGENIC	10	Open Sea	-	YES	-0.260925	3.36946e-15	1.52136e-09	NA	NA	NA
cg04370106	ACCN1;ACCN1	acid sensing (proton gated) ion channel 2	BODY;BODY	17	Open Sea	-	YES	-0.260829	5.00955e-16	2.26188e-10	NA	NA	NA
cg19691410	ND	-	INTERGENIC	14	N_Shelf	-	NO	-0.260765	1.26513e-11	5.71224e-06	NA	NA	NA
cg02046475	ELP3	elongator acetyltransferase complex subunit 3	3'UTR	8	Open Sea	-	YES	-0.260741	2.01373e-10	9.09227e-05	-0.21816	< 1E-07	< 1E-07
cg27337540	FLJ43663;FLJ43663	long intergenic non-protein coding RNA, p53 induced transcript	BODY;BODY	7	Open Sea	-	YES	-0.260721	3.91404e-11	1.76724e-05	-0.262449	< 1E-07	< 1E-07
cg20805475	ND	-	INTERGENIC	22	N SHORE	RDMR	NO	-0.260662	3.82778e-18	1.72829e-12	-0.315696	< 1E-07	< 1E-07
cg13166532	ND	-	INTERGENIC	14	Open Sea	-	YES	-0.260648	7.53178e-14	3.4007e-08	-0.266652	< 1E-07	< 1E-07
cg07538160	MUC21	mucin 21, cell surface associated	TSS200	6	Open Sea	-	NO	-0.260634	1.98053e-12	8.94237e-07	-0.342801	< 1E-07	< 1E-07
cg13314694	CDYL	chromodomain protein, Y-like	BODY	6	Open Sea	-	YES	-0.260633	3.75736e-18	1.6965e-12	NA	NA	NA
cg01772439	FLJ41603	Rho guanine nucleotide exchange factor (GEF) 37	3'UTR	5	Open Sea	-	YES	-0.260621	3.08182e-14	1.39148e-08	-0.266338	< 1E-07	< 1E-07
cg26331343	ND	-	INTERGENIC	3	S SHORE	-	NO	-0.26058	2.11976e-15	9.57103e-10	NA	NA	NA
cg14837825	TMEM127	transmembrane protein 127	3'UTR	2	Open Sea	-	YES	-0.26045	1.10589e-13	4.99326e-08	-0.274062	< 1E-07	< 1E-07
cg00713286	RAP1GAP2;RAP1GAP2	RAP1 GTPase activating protein 2	BODY;BODY	17	Open Sea	-	YES	-0.260418	3.00195e-13	1.35542e-07	-0.313341	< 1E-07	< 1E-07
cg10780778	ND	-	INTERGENIC	6	Open Sea	-	YES	-0.260385	1.04014e-13	4.69636e-08	NA	NA	NA
cg11203397	ND	-	INTERGENIC	13	Open Sea	-	YES	-0.260343	5.9049e-16	2.66615e-10	-0.347795	< 1E-07	< 1E-07
cg02304370	PHRF1	PHD and ring finger domains 1	BODY	11	N SHORE	-	YES	-0.260289	2.68016e-16	1.21013e-10	-0.278005	< 1E-07	< 1E-07
cg05922723	GIGYF1	GRB10 interacting GYF protein 1	BODY	7	S SHORE	-	NO	-0.260257	2.69931e-18	1.21878e-12	-0.332173	< 1E-07	< 1E-07
cg18041642	ND	-	INTERGENIC	17	Open Sea	-	YES	-0.260226	6.85864e-16	3.09677e-10	-0.29781	< 1E-07	< 1E-07
cg14737484	TNXB	tenascin XB	BODY	6	N SHORE	-	YES	-0.260085	5.92065e-20	2.67326e-14	-0.244715	< 1E-07	< 1E-07
cg15030712	CHN2	chimerin 2	BODY	7	Open Sea	RDMR	YES	-0.260016	8.39508e-16	3.7905e-10	-0.221623	< 1E-07	< 1E-07
cg10893986	PRDM16;PRDM16	PR domain containing 16	BODY;BODY	1	Open Sea	-	NO	-0.259996	1.12197e-13	5.06586e-08	-0.258948	< 1E-07	< 1E-07
cg19123356	FAM49B	family with sequence similarity 49, member B	5'UTR	8	Open Sea	-	YES	-0.259981	3.35998e-18	1.51708e-12	NA	NA	NA
cg18918538	ND	-	INTERGENIC	17	S SHORE	RDMR	NO	-0.259979	5.94867e-14	2.68591e-08	NA	NA	NA
cg12254430	ND	-	INTERGENIC	3	Open Sea	-	YES	-0.259947	8.6339e-20	3.89833e-14	NA	NA	NA
cg14393923	GMDS	GDP-mannose 4,6-dehydratase	BODY	6	Open Sea	-	YES	-0.259921	2.75212e-13	1.24262e-07	NA	NA	NA
cg06631999	STMN1	stathmin 1	BODY	1	Open Sea	-	YES	-0.259919	6.36233e-14	2.87268e-08	-0.293675	< 1E-07	< 1E-07
cg25286393	NAPSA	napsin A aspartic peptidase	TSS1500	19	Open Sea	-	NO	-0.259728	1.02196e-18	4.61429e-13	-0.319654	< 1E-07	< 1E-07
cg20636248	ND	-	INTERGENIC	10	Open Sea	-	YES	-0.25966	5.80012e-16	2.61884e-10	-0.240962	< 1E-07	< 1E-07
cg21557473	AUTS2;AUTS2;AUTS2	autism susceptibility candidate 2	BODY;BODY;BODY	7	Open Sea	-	YES	-0.259606	7.49024e-14	3.38195e-08	-0.296636	< 1E-07	< 1E-07
cg16286142	IRAK2	interleukin-1 receptor-associated kinase 2	BODY	3	Open Sea	-	YES	-0.259586	3.45592e-17	1.5604e-11	NA	NA	NA
cg24348240	UBXN11;UBXN11;UBXN11	UBX domain protein 11	BODY;BODY;BODY	1	Open Sea	DMR	NO	-0.259423	3.26284e-15	1.47322e-09	-0.305802	< 1E-07	< 1E-07
cg11615509	SHROOM3	shroom family member 3	BODY	4	Open Sea	-	YES	-0.259306	4.56189e-14	2.05976e-08	-0.275805	< 1E-07	< 1E-07
cg05132999	TTC39A	tetratricopeptide repeat domain 39A	BODY	1	S SHORE	-	NO	-0.259217	3.89707e-13	1.75958e-07	-0.312042	< 1E-07	< 1E-07
cg16041798	MTHFD1	methylenetetrahydrofolate dehydrogenase (NADP+ dependent) 1, methenyltetrahydrofolate cyclohydrolase, formyltetrahydrofolate synthetase	BODY	14	Open Sea	-	YES	-0.259127	8.2533e-16	3.72648e-10	-0.244766	< 1E-07	< 1E-07
cg13511752	DNAJB12;DNAJB12	DnaJ (Hsp40) homolog, subfamily B, member 12	3'UTR;3'UTR	10	Open Sea	-	YES	-0.259114	4.88042e-18	2.20358e-12	-0.232918	< 1E-07	< 1E-07
cg01968525	AMBRA1	autophagy/beclin-1 regulator 1	5'UTR	11	Open Sea	-	YES	-0.259108	4.0043e-16	1.808e-10	-0.263922	< 1E-07	< 1E-07
cg09312407	DNAJC5B	DnaJ (Hsp40) homolog, subfamily C, member 5 beta	5'UTR	8	Open Sea	-	YES	-0.259077	5.9003e-16	2.66407e-10	-0.281446	< 1E-07	< 1E-07
cg18075666	CALD1;CALD1;CALD1	caldesmon 1	5'UTR;5'UTR;5'UTR	7	Open Sea	-	YES	-0.259028	1.75042e-15	7.9034e-10	-0.312763	< 1E-07	< 1E-07
cg07664000	TMIGD1	transmembrane and immunoglobulin domain containing 1	5'UTR	17	Open Sea	-	NO	-0.25902	4.7733e-17	2.15521e-11	-0.271452	< 1E-07	< 1E-07
cg04312209	IL7R	interleukin 7 receptor	1st EXON	5	Open Sea	-	NO	-0.258895	2.64461e-16	1.19408e-10	-0.275506	< 1E-07	< 1E-07
cg02480666	GJA4	gap junction protein, alpha 4, 37kDa	5'UTR	1	S SHORE	-	NO	-0.258848	1.45927e-15	6.58879e-10	NA	NA	NA
cg04152610	BRD4;BRD4	bromodomain containing 4	BODY;BODY	19	Open Sea	-	NO	-0.258801	3.62952e-14	1.63878e-08	-0.236379	< 1E-07	< 1E-07
cg00059652	ND	-	INTERGENIC	17	Open Sea	-	YES	-0.258787	1.52185e-14	6.87139e-09	-0.204282	< 1E-07	1.38e-07
cg10438282	ND	-	INTERGENIC	15	Open Sea	-	YES	-0.258746	1.57582e-16	7.11505e-11	-0.211106	< 1E-07	< 1E-07
cg09464061	MGC2752	-	BODY	19	N_Shelf	-	NO	-0.258667	4.08291e-17	1.84349e-11	-0.288685	< 1E-07	< 1E-07
cg10574006	ND	-	INTERGENIC	5	Open Sea	-	YES	-0.258624	1.12334e-15	5.07202e-10	-0.249826	< 1E-07	< 1E-07
cg19275653	WIPF1	WAS/WASL interacting protein family, member 1	5'UTR	2	Open Sea	-	YES	-0.25857	4.06245e-13	1.83425e-07	-0.251631	< 1E-07	< 1E-07
cg02836864	ND	-	INTERGENIC	2	Open Sea	DMR	YES	-0.258551	1.13281e-10	5.1148e-05	-0.273866	< 1E-07	< 1E-07
cg03388266	TRPM8	transient receptor potential cation channel, subfamily M, member 8	BODY	2	Open Sea	-	YES	-0.258472	3.45022e-14	1.55782e-08	-0.170696	9e-07	1.18e-06
cg06733155	LIMK1	LIM domain kinase 1	BODY	7	Open Sea	RDMR	NO	-0.258381	5.16877e-21	2.33377e-15	-0.211732	< 1E-07	< 1E-07
cg26426334	ND	-	INTERGENIC	1	Open Sea	-	YES	-0.258249	1.09894e-14	4.96187e-09	-0.276704	< 1E-07	< 1E-07
cg19445758	ND	-	INTERGENIC	6	N SHORE	-	NO	-0.258184	1.57094e-15	7.09303e-10	NA	NA	NA
cg22344841	SDC1;SDC1	syndecan 1	BODY;BODY	2	N SHORE	-	YES	-0.258135	1.26043e-14	5.69102e-09	-0.229238	< 1E-07	< 1E-07
cg18498115	ND	-	INTERGENIC	4	N_Shelf	-	NO	-0.258093	4.48018e-14	2.02286e-08	NA	NA	NA
cg09175485	KDM2A;KDM2A	lysine (K)-specific demethylase 2A	BODY;BODY	11	S SHELF	-	NO	-0.258077	1.38166e-16	6.23837e-11	-0.338541	< 1E-07	< 1E-07
cg03807883	ND	-	INTERGENIC	11	S SHELF	-	NO	-0.257972	7.08187e-16	3.19756e-10	NA	NA	NA
cg25565203	ND	-	INTERGENIC	5	Open Sea	-	YES	-0.257932	1.61394e-15	7.28715e-10	-0.2544	< 1E-07	< 1E-07
cg14977938	ZFYVE21	zinc finger, FYVE domain containing 21	BODY	14	N_Shelf	-	YES	-0.257897	7.04301e-14	3.18002e-08	-0.228274	< 1E-07	< 1E-07
cg00797102	KCNJ2	potassium channel, inwardly rectifying subfamily J, member 2	5'UTR	17	S SHELF	-	NO	-0.257886	5.9089e-14	2.66795e-08	-0.333436	< 1E-07	< 1E-07
cg27153327	C16orf73;C16orf73	meiosis specific with OB domains	5'UTR;5'UTR	16	N SHORE	-	NO	-0.257856	8.87734e-17	4.00824e-11	-0.325005	< 1E-07	< 1E-07
cg18072282	LGALS2	lectin, galactoside-binding, soluble, 2	TSS200	22	Open Sea	-	NO	-0.257814	9.60108e-16	4.33502e-10	-0.30239	< 1E-07	< 1E-07
cg27049539	USP40	ubiquitin specific peptidase 40	BODY	2	Open Sea	-	YES	-0.257662	1.74058e-12	7.85898e-07	-0.232152	< 1E-07	< 1E-07
cg18186672	DYSF;DYSF;DYSF;DYSF;DYSF;DYSF;DYSF	dysferlin	TSS1500;TSS1500;TSS1500;TSS1500;TSS1500;TSS1500;TSS1500	2	N SHORE	-	NO	-0.257568	9.74139e-17	4.39838e-11	-0.274943	< 1E-07	< 1E-07
cg26150922	LONRF2	LON peptidase N-terminal domain and ring finger 2	BODY	2	N SHORE	CDMR	NO	-0.257538	1.75398e-11	7.91945e-06	-0.342164	< 1E-07	< 1E-07
cg26875137	ND	-	INTERGENIC	12	N SHORE	-	NO	-0.257522	2.26718e-15	1.02366e-09	-0.284619	< 1E-07	< 1E-07
cg13579473	PSD3	pleckstrin and Sec7 domain containing 3	BODY	8	Open Sea	-	YES	-0.257514	6.0093e-13	2.71328e-07	-0.297373	< 1E-07	< 1E-07
cg07320630	GCOM1;GCOM1	GRINL1A complex locus 1	BODY;BODY	15	Open Sea	-	NO	-0.257485	8.12374e-13	3.66798e-07	NA	NA	NA
cg15454698	SLC6A6;SLC6A6;SLC6A6	solute carrier family 6 (neurotransmitter transporter), member 6	5'UTR;5'UTR;5'UTR	3	Open Sea	-	YES	-0.257362	2.60823e-18	1.17765e-12	-0.27568	< 1E-07	< 1E-07
cg06597431	ND	-	INTERGENIC	12	Open Sea	-	NO	-0.257362	1.08618e-09	0.000490426	-0.305871	< 1E-07	< 1E-07
cg09396032	KIAA0182;KIAA0182	Gse1 coiled-coil protein	5'UTR;BODY	16	N SHORE	-	NO	-0.257212	1.10484e-20	4.9885e-15	NA	NA	NA
cg16643088	CSRNP1	cysteine-serine-rich nuclear protein 1	5'UTR	3	S SHELF	-	YES	-0.257208	9.13222e-18	4.12333e-12	-0.275021	< 1E-07	< 1E-07
cg27505349	TUBB	tubulin, beta class I	TSS1500	6	N SHORE	-	NO	-0.257207	8.68803e-18	3.92277e-12	-0.322647	< 1E-07	< 1E-07
cg09981830	ND	-	INTERGENIC	7	Open Sea	-	YES	-0.257168	4.05738e-14	1.83196e-08	-0.185633	< 1E-07	< 1E-07
cg20267775	ND	-	INTERGENIC	1	Open Sea	-	YES	-0.257135	1.33522e-12	6.02868e-07	-0.269273	< 1E-07	< 1E-07
cg13869942	THEM4	thioesterase superfamily member 4	BODY	1	N_Shelf	-	NO	-0.257133	6.33695e-17	2.86122e-11	NA	NA	NA
cg09990169	C2orf54	chromosome 2 open reading frame 54	TSS200	2	Open Sea	-	NO	-0.257051	6.68165e-16	3.01686e-10	-0.268757	< 1E-07	< 1E-07
cg26557617	ND	-	INTERGENIC	17	Open Sea	-	YES	-0.257004	5.34982e-12	2.41552e-06	-0.263357	< 1E-07	< 1E-07
cg00920938	BMP1;BMP1;BMP1	bone morphogenetic protein 1	BODY;BODY;BODY	8	S SHORE	-	YES	-0.256961	1.49801e-15	6.76374e-10	-0.240948	< 1E-07	< 1E-07
cg23787321	ND	-	INTERGENIC	2	Open Sea	-	YES	-0.256908	3.16738e-17	1.43012e-11	-0.26557	< 1E-07	< 1E-07
cg02937491	NEDD4L;NEDD4L;NEDD4L;NEDD4L;NEDD4L;NEDD4L;NEDD4L;NEDD4L;NEDD4L;NEDD4L	neural precursor cell expressed, developmentally down-regulated 4-like, E3 ubiquitin protein ligase	5'UTR;BODY;5'UTR;5'UTR;5'UTR;BODY;1st EXON;BODY;BODY;5'UTR	18	Open Sea	-	NO	-0.256869	2.78569e-13	1.25778e-07	-0.270971	< 1E-07	< 1E-07
cg17389813	LOC399959	-	BODY	11	Open Sea	-	NO	-0.25675	9.42103e-16	4.25373e-10	-0.235111	< 1E-07	< 1E-07
cg06223018	DAG1;DAG1	dystroglycan 1 (dystrophin-associated glycoprotein 1)	BODY;BODY	3	Open Sea	-	YES	-0.256714	1.18337e-12	5.34307e-07	-0.24718	< 1E-07	< 1E-07
cg11820824	S100A16	S100 calcium binding protein A16	5'UTR	1	Open Sea	-	YES	-0.256684	1.2043e-11	5.43758e-06	-0.327115	< 1E-07	< 1E-07
cg12005412	ND	-	INTERGENIC	2	Open Sea	-	YES	-0.256674	3.42996e-17	1.54867e-11	-0.217803	< 1E-07	< 1E-07
cg01895890	MTA1	metastasis associated 1	BODY	14	Open Sea	-	YES	-0.256646	6.82891e-12	3.08335e-06	NA	NA	NA
cg09067506	ND	-	INTERGENIC	11	Open Sea	DMR	NO	-0.256554	2.49239e-19	1.12535e-13	NA	NA	NA
cg27415283	SEPT9;SEPT9;SEPT9;SEPT9;SEPT9	septin 9	BODY;BODY;BODY;BODY;BODY	17	Open Sea	DMR	NO	-0.256462	2.07591e-19	9.373e-14	NA	NA	NA
cg20813798	ND	-	INTERGENIC	17	Open Sea	-	YES	-0.25646	7.0455e-15	3.18114e-09	-0.266899	< 1E-07	< 1E-07
cg04207306	AK1	adenylate kinase 1	5'UTR	9	N SHORE	-	YES	-0.256366	3.1629e-17	1.42809e-11	NA	NA	NA
cg04556393	ADCY10;ADCY10	adenylate cyclase 10 (soluble)	BODY;BODY	1	Open Sea	-	YES	-0.256335	4.48388e-14	2.02454e-08	-0.335734	< 1E-07	< 1E-07
cg13892570	TAGLN2	transgelin 2	5'UTR	1	N SHORE	RDMR	NO	-0.256153	1.04824e-13	4.73295e-08	-0.220267	< 1E-07	< 1E-07
cg26717066	FSTL4	follistatin-like 4	BODY	5	Open Sea	-	YES	-0.256149	6.9587e-15	3.14195e-09	-0.226918	< 1E-07	< 1E-07
cg23072383	SLC35E4	solute carrier family 35, member E4	TSS1500	22	N SHORE	-	NO	-0.256003	1.27707e-18	5.76614e-13	-0.267071	< 1E-07	< 1E-07
cg05139861	ND	-	INTERGENIC	6	Open Sea	-	YES	-0.255932	5.18591e-15	2.34151e-09	-0.250792	< 1E-07	< 1E-07
cg04794662	FOXP1	forkhead box P1	BODY	3	Open Sea	-	YES	-0.255907	4.02578e-11	1.8177e-05	-0.372656	< 1E-07	< 1E-07
cg19460095	EHF	ets homologous factor	BODY	11	Open Sea	-	NO	-0.255846	8.01633e-15	3.61949e-09	-0.230131	< 1E-07	< 1E-07
cg02870676	NEDD4L;NEDD4L;NEDD4L;NEDD4L;NEDD4L;NEDD4L;NEDD4L;NEDD4L;NEDD4L;NEDD4L	neural precursor cell expressed, developmentally down-regulated 4-like, E3 ubiquitin protein ligase	5'UTR;BODY;5'UTR;5'UTR;5'UTR;BODY;1st EXON;BODY;BODY;5'UTR	18	Open Sea	-	NO	-0.255776	2.87401e-12	1.29766e-06	-0.266249	< 1E-07	< 1E-07
cg24674269	ND	-	INTERGENIC	13	Open Sea	-	YES	-0.255414	6.52833e-16	2.94763e-10	NA	NA	NA
cg02235497	ADAM12;ADAM12	ADAM metallopeptidase domain 12	BODY;BODY	10	Open Sea	-	YES	-0.255362	8.36027e-12	3.77478e-06	-0.224759	< 1E-07	< 1E-07
cg24237576	DNASE1L2	deoxyribonuclease I-like 2	TSS1500	16	N SHORE	-	NO	-0.255253	3.34747e-14	1.51143e-08	-0.286537	< 1E-07	< 1E-07
cg21756208	ND	-	INTERGENIC	3	Open Sea	-	YES	-0.25525	5.48671e-16	2.47733e-10	-0.219204	< 1E-07	< 1E-07
cg18550212	ATL3	atlastin GTPase 3	BODY	11	N_Shelf	-	NO	-0.255208	7.55911e-17	3.41304e-11	NA	NA	NA
cg04887082	MYOF;MYOF	myoferlin	BODY;BODY	10	Open Sea	-	YES	-0.255098	5.82142e-17	2.62845e-11	NA	NA	NA
cg14003853	AKAP13;AKAP13;AKAP13	A kinase (PRKA) anchor protein 13	BODY;BODY;BODY	15	Open Sea	-	YES	-0.255043	1.06999e-18	4.83117e-13	-0.26565	< 1E-07	< 1E-07
cg20003368	ND	-	INTERGENIC	6	Open Sea	DMR	NO	-0.255032	1.71343e-16	7.73638e-11	-0.228212	< 1E-07	< 1E-07
cg02017450	ND	-	INTERGENIC	10	Open Sea	-	YES	-0.25501	1.83956e-13	8.30588e-08	-0.267546	< 1E-07	< 1E-07
cg22494725	CSNK1E;CSNK1E	casein kinase 1, epsilon	BODY;BODY	22	N_Shelf	-	NO	-0.255009	2.31244e-14	1.0441e-08	-0.403323	< 1E-07	< 1E-07
cg14294321	ND	-	INTERGENIC	19	S SHORE	RDMR	YES	-0.254973	3.98346e-15	1.79859e-09	-0.274785	< 1E-07	< 1E-07
cg16107628	TAGLN2	transgelin 2	5'UTR	1	N SHORE	RDMR	NO	-0.254942	1.17149e-15	5.28946e-10	-0.296969	< 1E-07	< 1E-07
cg01813071	MMP7	matrix metallopeptidase 7	TSS200	11	Open Sea	-	NO	-0.254937	2.95098e-12	1.33241e-06	-0.275502	< 1E-07	< 1E-07
cg24583987	GUCA2B	guanylate cyclase activator 2B (uroguanylin)	TSS1500	1	Open Sea	-	NO	-0.254881	1.87053e-13	8.44572e-08	-0.213373	< 1E-07	< 1E-07
cg06710195	VAV3	vav 3 guanine nucleotide exchange factor	BODY	1	Open Sea	-	YES	-0.254856	4.42519e-15	1.99803e-09	-0.258001	< 1E-07	< 1E-07
cg27235662	CLDN16	claudin 16	1st EXON	3	Open Sea	-	NO	-0.254811	2.86333e-15	1.29283e-09	-0.268801	< 1E-07	< 1E-07
cg13708803	ND	-	INTERGENIC	8	Open Sea	-	YES	-0.254777	3.71366e-19	1.67677e-13	-0.28123	< 1E-07	< 1E-07
cg02899473	PARVA	parvin, alpha	3'UTR	11	Open Sea	-	NO	-0.254768	1.33795e-13	6.04105e-08	-0.307716	< 1E-07	< 1E-07
cg26284735	ND	-	INTERGENIC	3	N_Shelf	-	NO	-0.254766	4.05466e-13	1.83073e-07	-0.254315	2e-07	2.72e-07
cg25226226	NGFR	nerve growth factor receptor	3'UTR	17	S SHORE	-	NO	-0.254731	4.78605e-11	2.16097e-05	-0.207635	< 1E-07	< 1E-07
cg18279625	ND	-	INTERGENIC	3	N_Shelf	-	NO	-0.254724	1.45903e-16	6.58774e-11	-0.19916	< 1E-07	< 1E-07
cg16174106	HHAT;HHAT;HHAT;HHAT;HHAT;HHAT	hedgehog acyltransferase	5'UTR;5'UTR;5'UTR;5'UTR;5'UTR;BODY	1	S SHORE	-	NO	-0.254662	4.45779e-13	2.01276e-07	NA	NA	NA
cg04216240	RHOD	ras homolog family member D	TSS1500	11	N SHORE	-	YES	-0.254636	4.16996e-14	1.8828e-08	-0.311822	< 1E-07	< 1E-07
cg27454102	ND	-	INTERGENIC	10	Open Sea	-	YES	-0.254625	1.69898e-16	7.67115e-11	-0.185949	< 1E-07	< 1E-07
cg07875121	PFDN1	prefoldin subunit 1	BODY	5	Open Sea	-	YES	-0.254625	3.37132e-14	1.5222e-08	-0.253128	< 1E-07	< 1E-07
cg26361436	ND	-	INTERGENIC	11	Open Sea	-	YES	-0.254559	3.39021e-15	1.53073e-09	-0.287753	< 1E-07	< 1E-07
cg04905719	SGK1	serum/glucocorticoid regulated kinase 1	BODY	6	Open Sea	-	YES	-0.2545	4.26675e-15	1.9265e-09	-0.272353	< 1E-07	< 1E-07
cg24328095	CSNK1D;CSNK1D	casein kinase 1, delta	BODY;BODY	17	N SHORE	-	NO	-0.254428	6.78355e-16	3.06287e-10	-0.249059	< 1E-07	< 1E-07
cg27365991	ND	-	INTERGENIC	5	Open Sea	-	YES	-0.254414	3.44877e-13	1.55717e-07	-0.268938	< 1E-07	< 1E-07
cg20722088	DUSP6;DUSP6	dual specificity phosphatase 6	3'UTR;3'UTR	12	N_Shelf	CDMR	YES	-0.254412	4.18633e-13	1.89019e-07	-0.332602	< 1E-07	< 1E-07
cg00024516	ND	-	INTERGENIC	4	Open Sea	-	YES	-0.2544	3.70959e-14	1.67493e-08	NA	NA	NA
cg17810211	ND	-	INTERGENIC	1	Open Sea	-	NO	-0.25437	1.14702e-16	5.17896e-11	-0.284649	< 1E-07	< 1E-07
cg18461347	MAGI2	membrane associated guanylate kinase, WW and PDZ domain containing 2	BODY	7	Open Sea	-	YES	-0.254364	8.90251e-15	4.01961e-09	-0.283831	< 1E-07	< 1E-07
cg23710137	ND	-	INTERGENIC	8	S SHELF	-	YES	-0.254358	1.44999e-14	6.54689e-09	NA	NA	NA
cg17543112	PDLIM4;PDLIM4	PDZ and LIM domain 4	BODY;BODY	5	S SHORE	-	YES	-0.25434	1.12977e-15	5.10108e-10	-0.223517	< 1E-07	< 1E-07
cg14565465	TMEM2;TMEM2	transmembrane protein 2	3'UTR;3'UTR	9	Open Sea	-	YES	-0.254282	1.20411e-13	5.43671e-08	-0.271803	< 1E-07	< 1E-07
cg01435109	LUZP1;LUZP1	leucine zipper protein 1	TSS1500;TSS1500	1	Open Sea	-	NO	-0.25423	1.02721e-16	4.63799e-11	-0.248059	< 1E-07	< 1E-07
cg05174942	VTRNA1-2	vault RNA 1-2	TSS200	5	Open Sea	-	NO	-0.254214	1.73201e-12	7.82026e-07	-0.266634	< 1E-07	< 1E-07
cg06828335	KCNMA1;KCNMA1;KCNMA1;KCNMA1	potassium channel, calcium activated large conductance subfamily M alpha, member 1	BODY;BODY;BODY;BODY	10	Open Sea	-	YES	-0.254087	1.53778e-15	6.94331e-10	-0.211286	< 1E-07	< 1E-07
cg04293307	AXIN2	axin 2	BODY	17	N_Shelf	-	NO	-0.254086	3.25218e-14	1.46841e-08	-0.349992	< 1E-07	< 1E-07
cg10735582	TSC22D2	TSC22 domain family, member 2	BODY	3	Open Sea	-	YES	-0.254073	1.04388e-12	4.71327e-07	-0.239279	< 1E-07	< 1E-07
cg02569108	ND	-	INTERGENIC	1	Open Sea	-	NO	-0.254046	5.4517e-15	2.46152e-09	-0.215812	< 1E-07	< 1E-07
cg04338890	ND	-	INTERGENIC	16	N_Shelf	-	NO	-0.254036	1.86851e-17	8.43658e-12	-0.197079	< 1E-07	< 1E-07
cg22328644	SELPLG	selectin P ligand	TSS1500	12	Open Sea	-	NO	-0.25394	1.33997e-15	6.05013e-10	-0.226226	< 1E-07	< 1E-07
cg04737124	VTI1A	vesicle transport through interaction with t-SNAREs 1A	BODY	10	Open Sea	-	YES	-0.253938	1.54337e-11	6.96853e-06	-0.342252	< 1E-07	< 1E-07
cg00724315	WHSC1;WHSC1;WHSC1;WHSC1;WHSC1;WHSC1	Wolf-Hirschhorn syndrome candidate 1	BODY;BODY;3'UTR;BODY;BODY;BODY	4	Open Sea	-	YES	-0.25387	1.91919e-13	8.66542e-08	-0.211551	< 1E-07	< 1E-07
cg08027265	ND	-	INTERGENIC	7	N SHORE	-	NO	-0.25379	3.56934e-13	1.61161e-07	-0.261952	< 1E-07	< 1E-07
cg10549088	ND	-	INTERGENIC	3	Open Sea	-	YES	-0.253731	2.40707e-18	1.08683e-12	NA	NA	NA
cg03762081	KLK10;KLK10;KLK10	kallikrein-related peptidase 10	TSS1500;TSS200;TSS1500	19	S SHORE	-	NO	-0.25372	2.25076e-16	1.01625e-10	-0.299059	< 1E-07	< 1E-07
cg25788793	SLC2A9	solute carrier family 2 (facilitated glucose transporter), member 9	5'UTR	4	Open Sea	-	YES	-0.2537	4.00396e-13	1.80785e-07	NA	NA	NA
cg04400620	MYLPF	myosin light chain, phosphorylatable, fast skeletal muscle	TSS1500	16	N_Shelf	-	NO	-0.253582	2.04468e-14	9.23202e-09	NA	NA	NA
cg06470626	CDR2	cerebellar degeneration-related protein 2, 62kDa	BODY	16	Open Sea	-	YES	-0.253489	1.12783e-15	5.0923e-10	NA	NA	NA
cg07910075	S100A16	S100 calcium binding protein A16	5'UTR	1	Open Sea	-	YES	-0.253489	3.31998e-11	1.49902e-05	-0.272225	< 1E-07	< 1E-07
cg05499012	ND	-	INTERGENIC	5	Open Sea	-	YES	-0.253485	3.17523e-15	1.43366e-09	NA	NA	NA
cg20775109	MLLT4;MLLT4	myeloid/lymphoid or mixed-lineage leukemia (trithorax homolog, Drosophila); translocated to, 4	BODY;BODY	6	Open Sea	-	YES	-0.253461	5.89201e-14	2.66033e-08	-0.246086	< 1E-07	< 1E-07
cg23447569	AHNAK;AHNAK	AHNAK nucleoprotein	TSS1500;TSS1500	11	S SHORE	-	NO	-0.253453	3.30207e-13	1.49093e-07	-0.306545	< 1E-07	< 1E-07
cg16454107	TMEM100;TMEM100	transmembrane protein 100	5'UTR;5'UTR	17	Open Sea	-	NO	-0.253402	2.27761e-14	1.02837e-08	-0.308897	< 1E-07	< 1E-07
cg12184624	CALHM3	calcium homeostasis modulator 3	TSS200	10	Open Sea	-	NO	-0.25338	5.39436e-17	2.43563e-11	-0.265633	< 1E-07	< 1E-07
cg00168694	ETS2	v-ets avian erythroblastosis virus E26 oncogene homolog 2	BODY	21	N SHORE	-	NO	-0.25328	2.21219e-14	9.98835e-09	-0.320921	< 1E-07	< 1E-07
cg17366225	ND	-	INTERGENIC	4	N SHORE	-	NO	-0.253269	1.64278e-15	7.41737e-10	-0.312466	< 1E-07	< 1E-07
cg27292264	MIR1280;EEFSEC	-	TSS1500;BODY	3	Open Sea	-	YES	-0.253203	2.33161e-13	1.05275e-07	-0.28479	< 1E-07	< 1E-07
cg25388800	ND	-	INTERGENIC	5	Open Sea	-	YES	-0.253153	3.82658e-14	1.72775e-08	-0.200812	< 1E-07	1.38e-07
cg02931410	SNHG3-RCC1;SNHG3-RCC1;SNHG3-RCC1;RCC1;RCC1;RCC1	-	BODY;BODY;5'UTR;5'UTR;5'UTR;5'UTR	1	N_Shelf	-	NO	-0.253136	2.22626e-15	1.00519e-09	-0.230389	< 1E-07	< 1E-07
cg13650740	ND	-	INTERGENIC	10	Open Sea	-	YES	-0.253124	2.26699e-19	1.02358e-13	-0.255056	< 1E-07	< 1E-07
cg13876325	PIGL	phosphatidylinositol glycan anchor biosynthesis, class L	BODY	17	Open Sea	-	YES	-0.253059	1.51551e-13	6.84276e-08	-0.228911	< 1E-07	< 1E-07
cg23206761	C1orf38;C1orf38;C1orf38	thymocyte selection associated family member 2	BODY;BODY;BODY	1	Open Sea	-	NO	-0.252993	2.78884e-16	1.2592e-10	NA	NA	NA
cg16249827	SMARCA4;SMARCA4;SMARCA4;SMARCA4;SMARCA4;SMARCA4;SMARCA4	SWI/SNF related, matrix associated, actin dependent regulator of chromatin, subfamily a, member 4	BODY;BODY;BODY;BODY;BODY;BODY;BODY	19	S SHORE	-	NO	-0.252962	3.7397e-14	1.68853e-08	NA	NA	NA
cg07965041	RINL	Ras and Rab interactor-like	TSS200	19	Open Sea	-	NO	-0.252948	9.84916e-18	4.44703e-12	NA	NA	NA
cg26606947	TACC2;TACC2	transforming, acidic coiled-coil containing protein 2	BODY;BODY	10	Open Sea	-	NO	-0.252943	4.515e-11	2.03858e-05	-0.19139	< 1E-07	< 1E-07
cg03928887	PLCD3	phospholipase C, delta 3	BODY	17	S SHORE	-	YES	-0.252906	1.20292e-13	5.43134e-08	-0.331011	< 1E-07	< 1E-07
cg14420953	ND	-	INTERGENIC	6	N_Shelf	-	NO	-0.2529	3.48685e-15	1.57436e-09	-0.211537	< 1E-07	< 1E-07
cg20931972	CD38	CD38 molecule	3'UTR	4	Open Sea	-	NO	-0.252888	4.38979e-13	1.98205e-07	-0.315074	< 1E-07	< 1E-07
cg18330338	SEMA5A	sema domain, seven thrombospondin repeats (type 1 and type 1-like), transmembrane domain (TM) and short cytoplasmic domain, (semaphorin) 5A	BODY	5	Open Sea	-	YES	-0.252822	2.91672e-14	1.31694e-08	-0.21759	< 1E-07	< 1E-07
cg24809011	STMN1	stathmin 1	BODY	1	Open Sea	-	YES	-0.252759	1.28342e-14	5.79484e-09	-0.272632	< 1E-07	< 1E-07
cg27469606	SBNO2	strawberry notch homolog 2 (Drosophila)	5'UTR	19	Island	-	NO	-0.252751	8.98874e-15	4.05854e-09	-0.232239	< 1E-07	< 1E-07
cg19265300	ND	-	INTERGENIC	15	N_Shelf	-	NO	-0.252702	5.11015e-19	2.3073e-13	NA	NA	NA
cg06850099	LAMC1	laminin, gamma 1 (formerly LAMB2)	BODY	1	Open Sea	-	YES	-0.252647	4.34996e-16	1.96407e-10	-0.216058	< 1E-07	< 1E-07
cg02923972	BTBD19	BTB (POZ) domain containing 19	BODY	1	N SHORE	-	YES	-0.252617	8.44508e-14	3.81307e-08	-0.251841	< 1E-07	< 1E-07
cg14144728	MIR200B	microRNA 200b	TSS1500	1	S SHORE	-	NO	-0.25261	2.33675e-16	1.05507e-10	-0.197342	< 1E-07	< 1E-07
cg02345886	GALNT3	polypeptide N-acetylgalactosaminyltransferase 3	5'UTR	2	N SHORE	RDMR	YES	-0.252583	5.11452e-13	2.30928e-07	NA	NA	NA
cg16175713	CYP39A1	cytochrome P450, family 39, subfamily A, polypeptide 1	BODY	6	N_Shelf	-	NO	-0.252567	2.85152e-15	1.2875e-09	NA	NA	NA
cg07807470	SNHG3-RCC1;SNHG3-RCC1;SNHG3-RCC1	-	BODY;BODY;5'UTR	1	Open Sea	-	YES	-0.252494	8.00253e-20	3.61325e-14	-0.202749	< 1E-07	< 1E-07
cg16210979	YTHDC2	YTH domain containing 2	BODY	5	Open Sea	-	YES	-0.252436	6.01817e-14	2.71729e-08	NA	NA	NA
cg25940447	GNPDA1	glucosamine-6-phosphate deaminase 1	BODY	5	N SHORE	-	NO	-0.252351	6.37295e-15	2.87748e-09	-0.304949	< 1E-07	< 1E-07
cg12472416	ND	-	INTERGENIC	17	S SHELF	-	NO	-0.25235	3.28793e-13	1.48455e-07	NA	NA	NA
cg07017125	ND	-	INTERGENIC	7	Open Sea	-	YES	-0.252337	7.08997e-14	3.20122e-08	NA	NA	NA
cg08821747	C4orf34	small integral membrane protein 14	TSS1500	4	S SHORE	-	NO	-0.252289	9.86573e-14	4.45451e-08	-0.278595	< 1E-07	< 1E-07
cg03975815	FMN2	formin 2	BODY	1	Open Sea	-	YES	-0.252286	6.00717e-15	2.71232e-09	NA	NA	NA
cg15708127	CNIH3	cornichon family AMPA receptor auxiliary protein 3	BODY	1	Open Sea	-	YES	-0.252266	5.96951e-13	2.69532e-07	NA	NA	NA
cg23525360	ITGBL1	integrin, beta-like 1 (with EGF-like repeat domains)	BODY	13	Open Sea	-	YES	-0.252193	3.48041e-12	1.57145e-06	NA	NA	NA
cg13787850	ND	-	INTERGENIC	9	Open Sea	-	YES	-0.252157	2.22029e-19	1.00249e-13	-0.271535	< 1E-07	< 1E-07
cg04270489	ND	-	INTERGENIC	11	Open Sea	-	YES	-0.252144	2.78043e-14	1.2554e-08	-0.192388	9e-07	1.18e-06
cg23007665	C7orf44	cytochrome c oxidase assembly factor 1 homolog (S. cerevisiae)	5'UTR	7	Open Sea	-	YES	-0.2521	4.3938e-17	1.98386e-11	NA	NA	NA
cg14575854	GRB7;GRB7	growth factor receptor-bound protein 7	5'UTR;5'UTR	17	Open Sea	-	YES	-0.25196	3.94615e-13	1.78174e-07	-0.408198	< 1E-07	< 1E-07
cg16657886	SYT8	synaptotagmin VIII	TSS200	11	Open Sea	-	NO	-0.251939	1.58578e-16	7.16002e-11	-0.361953	< 1E-07	< 1E-07
cg22014398	MGAT4B;MGAT4B	mannosyl (alpha-1,3-)-glycoprotein beta-1,4-N-acetylglucosaminyltransferase, isozyme B	BODY;TSS1500	5	N SHORE	-	YES	-0.251924	1.93294e-13	8.72751e-08	-0.232474	< 1E-07	< 1E-07
cg07209244	NEURL1B	neuralized E3 ubiquitin protein ligase 1B	3'UTR	5	S SHELF	-	NO	-0.251909	1.35218e-15	6.1053e-10	-0.298352	< 1E-07	< 1E-07
cg24531489	ND	-	INTERGENIC	10	Open Sea	-	YES	-0.251855	3.05164e-13	1.37786e-07	-0.237832	< 1E-07	< 1E-07
cg08305942	ND	-	INTERGENIC	16	Open Sea	-	NO	-0.251723	2.45379e-14	1.10792e-08	-0.237879	< 1E-07	< 1E-07
cg06523556	CHRNA6	cholinergic receptor, nicotinic, alpha 6 (neuronal)	TSS200	8	Open Sea	-	NO	-0.251665	1.26028e-15	5.69033e-10	-0.208142	5e-07	6.63e-07
cg19095568	DNAJC17;C15orf62	DnaJ (Hsp40) homolog, subfamily C, member 17	BODY;TSS200	15	Open Sea	-	NO	-0.251589	1.21674e-14	5.49373e-09	-0.347237	< 1E-07	< 1E-07
cg05597945	BANP;BANP	BTG3 associated nuclear protein	BODY;BODY	16	N_Shelf	-	NO	-0.251548	1.0212e-15	4.61085e-10	-0.291614	< 1E-07	< 1E-07
cg26625897	ND	-	INTERGENIC	17	Open Sea	-	YES	-0.251512	3.00469e-16	1.35666e-10	-0.226392	< 1E-07	< 1E-07
cg08467103	SPRED2;SPRED2	sprouty-related, EVH1 domain containing 2	TSS200;BODY	2	Open Sea	-	YES	-0.25149	1.0173e-13	4.59326e-08	-0.217204	< 1E-07	< 1E-07
cg17063452	FBXW4	F-box and WD repeat domain containing 4	BODY	10	N_Shelf	-	NO	-0.251445	8.68521e-14	3.9215e-08	-0.302426	< 1E-07	< 1E-07
cg12404281	RXRG;RXRG	retinoid X receptor, gamma	TSS1500;TSS1500	1	Open Sea	-	NO	-0.25144	2.01652e-16	9.10486e-11	-0.366818	< 1E-07	< 1E-07
cg23385208	AHNAK2	AHNAK nucleoprotein 2	BODY	14	Open Sea	-	YES	-0.251364	1.30774e-12	5.90463e-07	-0.257851	< 1E-07	< 1E-07
cg16626875	HK2	hexokinase 2	BODY	2	Open Sea	-	YES	-0.251172	3.48566e-13	1.57382e-07	NA	NA	NA
cg01801643	SNRK;SNRK	SNF related kinase	BODY;BODY	3	Open Sea	-	YES	-0.251037	1.21758e-17	5.49753e-12	-0.204564	< 1E-07	< 1E-07
cg08782022	MGRN1;MGRN1;MGRN1;MGRN1	mahogunin ring finger 1, E3 ubiquitin protein ligase	BODY;BODY;BODY;BODY	16	N SHORE	-	YES	-0.250998	8.5687e-10	0.000386889	-0.237858	1.7e-06	2.2e-06
cg00136547	DST;DST;DST;DST;DST;DST;DST	dystonin	BODY;TSS200;BODY;TSS200;TSS200;BODY;BODY	6	Open Sea	-	YES	-0.250937	1.03709e-14	4.68261e-09	-0.247217	< 1E-07	< 1E-07
cg27461254	ND	-	INTERGENIC	20	Open Sea	DMR	NO	-0.250818	3.86778e-17	1.74636e-11	-0.177153	< 1E-07	< 1E-07
cg08623810	NRXN2;NRXN2	neurexin 2	BODY;BODY	11	N SHORE	-	YES	-0.250805	3.84988e-17	1.73828e-11	NA	NA	NA
cg07220903	CCDC12	coiled-coil domain containing 12	BODY	3	Open Sea	-	YES	-0.250782	3.8688e-16	1.74682e-10	-0.295849	< 1E-07	< 1E-07
cg25304816	MAP7D1	MAP7 domain containing 1	BODY	1	Open Sea	-	YES	-0.250732	7.61355e-16	3.43763e-10	-0.226669	< 1E-07	< 1E-07
cg26774156	STRA6;STRA6;STRA6;STRA6;STRA6;STRA6	stimulated by retinoic acid 6	5'UTR;5'UTR;1st EXON;5'UTR;TSS200;5'UTR	15	Open Sea	-	NO	-0.250589	1.78428e-11	8.05627e-06	-0.277708	< 1E-07	< 1E-07
cg23574583	DCLK1	doublecortin-like kinase 1	TSS1500	13	S SHORE	-	NO	-0.25053	1.72231e-12	7.77649e-07	NA	NA	NA
cg17262810	CCNY;CCNY	cyclin Y	BODY;5'UTR	10	Open Sea	-	YES	-0.250518	1.45691e-14	6.57813e-09	-0.328	< 1E-07	< 1E-07
cg08101174	ND	-	INTERGENIC	10	Open Sea	-	NO	-0.25049	5.8644e-14	2.64786e-08	-0.232287	< 1E-07	< 1E-07
cg19350115	ND	-	INTERGENIC	6	Open Sea	-	YES	-0.250457	2.79254e-10	0.000126087	-0.154801	5.9e-06	7.48e-06
cg25332717	FHL2	four and a half LIM domains 2	5'UTR	2	Open Sea	-	YES	-0.250388	2.06966e-13	9.3448e-08	-0.238897	< 1E-07	< 1E-07
cg27475365	TPD52L1;TPD52L1;TPD52L1;TPD52L1	tumor protein D52-like 1	5'UTR;BODY;BODY;BODY	6	S SHORE	RDMR	NO	-0.250387	7.63625e-14	3.44787e-08	-0.290596	< 1E-07	< 1E-07
cg03254336	ND	-	INTERGENIC	10	Open Sea	-	YES	-0.250385	1.57274e-14	7.10112e-09	-0.207106	< 1E-07	< 1E-07
cg26167249	ND	-	INTERGENIC	11	Open Sea	-	YES	-0.250219	2.06843e-14	9.33927e-09	-0.208679	< 1E-07	< 1E-07
cg21402096	ND	-	INTERGENIC	1	Open Sea	-	YES	-0.250146	5.77814e-14	2.60891e-08	-0.23941	< 1E-07	< 1E-07
cg05230834	SAMD12;SAMD12	sterile alpha motif domain containing 12	BODY;BODY	8	Open Sea	-	YES	-0.250103	1.11946e-11	5.05454e-06	-0.298755	< 1E-07	< 1E-07
cg26815032	COL21A1	collagen, type XXI, alpha 1	BODY	6	Open Sea	-	YES	-0.250083	7.53469e-12	3.40202e-06	NA	NA	NA
cg01493678	HLA-DOB	major histocompatibility complex, class II, DO beta	TSS200	6	Open Sea	-	NO	-0.250048	6.59262e-15	2.97666e-09	-0.28771	< 1E-07	< 1E-07
cg04329478	LOC400696	-	TSS200	19	Open Sea	-	NO	-0.249996	4.08148e-13	1.84284e-07	NA	NA	NA
cg22373770	ND	-	INTERGENIC	1	Open Sea	DMR	YES	-0.249977	5.41861e-12	2.44658e-06	-0.212236	2e-07	2.72e-07
cg05582690	ND	-	INTERGENIC	2	Island	-	NO	-0.249956	3.81271e-14	1.72149e-08	-0.315726	< 1E-07	< 1E-07
cg04246167	C3orf67	chromosome 3 open reading frame 67	5'UTR	3	Open Sea	-	YES	-0.249858	5.68402e-13	2.56641e-07	-0.19938	< 1E-07	< 1E-07
cg14967393	IL6ST;IL6ST	interleukin 6 signal transducer	BODY;BODY	5	Open Sea	-	YES	-0.249793	1.35428e-16	6.11475e-11	NA	NA	NA
cg24544082	SPTBN1	spectrin, beta, non-erythrocytic 1	5'UTR	2	Open Sea	-	YES	-0.249787	1.52793e-14	6.89881e-09	-0.281414	< 1E-07	< 1E-07
cg11984463	TTC9B	tetratricopeptide repeat domain 9B	TSS1500	19	S SHORE	-	NO	-0.249769	4.30713e-16	1.94473e-10	NA	NA	NA
cg02407730	ND	-	INTERGENIC	6	Open Sea	-	YES	-0.249759	2.72828e-12	1.23186e-06	-0.284824	< 1E-07	< 1E-07
cg15191781	ND	-	INTERGENIC	10	Open Sea	-	NO	-0.249757	1.25441e-12	5.66385e-07	-0.270071	< 1E-07	< 1E-07
cg01257383	CHRM4	cholinergic receptor, muscarinic 4	TSS1500	11	S SHORE	-	NO	-0.249608	1.86292e-18	8.41134e-13	NA	NA	NA
cg07381930	GOLGA7B	golgin A7 family, member B	TSS1500	10	N SHORE	-	NO	-0.249567	6.39239e-19	2.88625e-13	-0.208545	< 1E-07	< 1E-07
cg08827454	ND	-	INTERGENIC	6	N SHORE	-	YES	-0.249552	3.76835e-14	1.70146e-08	-0.201621	< 1E-07	< 1E-07
cg12747410	MS4A15;MS4A15	membrane-spanning 4-domains, subfamily A, member 15	TSS1500;TSS1500	11	Open Sea	-	NO	-0.249482	3.3923e-13	1.53167e-07	-0.247913	< 1E-07	< 1E-07
cg00120332	ND	-	INTERGENIC	6	Open Sea	-	YES	-0.249462	2.05691e-12	9.28722e-07	-0.269205	< 1E-07	< 1E-07
cg22734236	FAM160A1	family with sequence similarity 160, member A1	5'UTR	4	Open Sea	-	YES	-0.249431	2.52127e-14	1.13839e-08	-0.317271	< 1E-07	< 1E-07
cg25742326	PLEKHN1;PLEKHN1	pleckstrin homology domain containing, family N member 1	TSS1500;TSS1500	1	Island	-	NO	-0.249397	1.56482e-14	7.06538e-09	-0.238035	< 1E-07	< 1E-07
cg23149454	PDE2A;PDE2A;PDE2A	phosphodiesterase 2A, cGMP-stimulated	5'UTR;1st EXON;BODY	11	Open Sea	-	NO	-0.249345	2.62111e-13	1.18347e-07	NA	NA	NA
cg16947791	ARHGEF7;ARHGEF7;ARHGEF7;ARHGEF7;ARHGEF7	Rho guanine nucleotide exchange factor (GEF) 7	BODY;BODY;BODY;BODY;BODY	13	N SHORE	-	YES	-0.249234	6.08113e-13	2.74572e-07	-0.229463	< 1E-07	< 1E-07
cg26300461	ND	-	INTERGENIC	10	S SHORE	-	NO	-0.24918	2.30533e-13	1.04089e-07	-0.238336	< 1E-07	< 1E-07
cg06500792	ND	-	INTERGENIC	2	Open Sea	-	YES	-0.249152	2.28435e-12	1.03142e-06	-0.273154	< 1E-07	< 1E-07
cg12475142	BAIAP2;BAIAP2;BAIAP2;BAIAP2	BAI1-associated protein 2	BODY;BODY;BODY;BODY	17	S SHELF	-	NO	-0.249109	2.38735e-12	1.07792e-06	-0.316556	< 1E-07	< 1E-07
cg00423291	C7orf10	succinyl-CoA:glutarate-CoA transferase	BODY	7	Open Sea	-	YES	-0.249021	4.09308e-15	1.84808e-09	NA	NA	NA
cg23466749	ND	-	INTERGENIC	6	S SHELF	-	NO	-0.249019	7.93539e-16	3.58294e-10	-0.221719	< 1E-07	< 1E-07
cg10274208	ND	-	INTERGENIC	13	Open Sea	DMR	NO	-0.249002	9.08355e-15	4.10135e-09	-0.265604	< 1E-07	< 1E-07
cg03001305	STAT5A	signal transducer and activator of transcription 5A	TSS200	17	N SHORE	DMR	YES	-0.24898	3.08734e-17	1.39398e-11	-0.309724	< 1E-07	< 1E-07
cg20312012	FER1L5	fer-1-like family member 5	BODY	2	Open Sea	-	YES	-0.248883	1.97807e-12	8.93128e-07	-0.33628	< 1E-07	< 1E-07
cg21182108	ANKS6	ankyrin repeat and sterile alpha motif domain containing 6	BODY	9	Open Sea	-	YES	-0.248788	8.34582e-14	3.76826e-08	-0.362961	< 1E-07	< 1E-07
cg12407070	ND	-	INTERGENIC	3	Open Sea	-	YES	-0.248765	4.00631e-14	1.8089e-08	-0.256921	< 1E-07	< 1E-07
cg19238349	CAB39L;CAB39L	calcium binding protein 39-like	BODY;BODY	13	Open Sea	-	YES	-0.24876	1.6183e-14	7.30685e-09	-0.233571	< 1E-07	< 1E-07
cg14992138	LOC100129935	-	BODY	19	Open Sea	-	NO	-0.248681	1.99434e-14	9.00474e-09	-0.296024	< 1E-07	< 1E-07
cg13384501	DIS3L	DIS3 like exosome 3'-5' exoribonuclease	TSS1500	15	N SHORE	-	NO	-0.248661	3.28894e-13	1.485e-07	-0.340079	< 1E-07	< 1E-07
cg25339052	ND	-	INTERGENIC	2	Open Sea	-	YES	-0.248585	5.26774e-11	2.37846e-05	-0.205469	< 1E-07	< 1E-07
cg01120953	CAMK2A;CAMK2A	calcium/calmodulin-dependent protein kinase II alpha	BODY;BODY	5	Open Sea	-	YES	-0.248434	4.64272e-16	2.09625e-10	-0.230096	< 1E-07	< 1E-07
cg26874999	TMCO7	transport and golgi organization 6 homolog (Drosophila)	BODY	16	Open Sea	-	YES	-0.248424	2.79539e-12	1.26216e-06	-0.28929	< 1E-07	< 1E-07
cg11767757	NCRNA00114	long intergenic non-protein coding RNA 114	TSS200	21	Open Sea	-	YES	-0.24827	7.29217e-17	3.29252e-11	-0.215667	1e-07	1.38e-07
cg19925780	ND	-	INTERGENIC	1	Open Sea	-	YES	-0.248265	2.12329e-13	9.58694e-08	NA	NA	NA
cg01165661	USP19	ubiquitin specific peptidase 19	5'UTR	3	N SHORE	-	NO	-0.248252	3.73266e-12	1.68535e-06	-0.229109	< 1E-07	< 1E-07
cg09040552	FN1;FN1;FN1;FN1;FN1;FN1;FN1	fibronectin 1	BODY;BODY;BODY;BODY;BODY;BODY;BODY	2	N_Shelf	-	NO	-0.248241	1.95445e-13	8.82461e-08	-0.263065	< 1E-07	< 1E-07
cg25451249	LOC100126784;NAV2;NAV2;NAV2	-	TSS200;BODY;BODY;BODY	11	S SHORE	-	NO	-0.248232	1.41958e-14	6.40962e-09	-0.206893	1e-07	1.38e-07
cg20825994	ND	-	INTERGENIC	4	Open Sea	-	YES	-0.248157	1.68679e-12	7.61611e-07	-0.300872	< 1E-07	< 1E-07
cg27359629	ND	-	INTERGENIC	6	N_Shelf	-	NO	-0.248154	1.6752e-12	7.56375e-07	-0.277471	< 1E-07	< 1E-07
cg15460584	ND	-	INTERGENIC	4	Open Sea	-	YES	-0.248141	3.28196e-15	1.48185e-09	-0.223085	< 1E-07	< 1E-07
cg26451345	GPR115	adhesion G protein-coupled receptor F4	TSS200	6	Open Sea	-	NO	-0.248135	4.39025e-15	1.98226e-09	-0.227978	< 1E-07	< 1E-07
cg14789645	FARP1;FARP1	FERM, RhoGEF (ARHGEF) and pleckstrin domain protein 1 (chondrocyte-derived)	TSS1500;TSS1500	13	N SHORE	RDMR	NO	-0.248076	4.25049e-17	1.91916e-11	-0.229165	< 1E-07	< 1E-07
cg01055121	ARNTL;ARNTL;ARNTL	aryl hydrocarbon receptor nuclear translocator-like	BODY;BODY;BODY	11	Open Sea	-	YES	-0.248057	6.05141e-11	2.73229e-05	-0.296458	< 1E-07	< 1E-07
cg18343292	MS4A7;MS4A7;MS4A7;MS4A7;MS4A7;MS4A7;MS4A7;MS4A7	membrane-spanning 4-domains, subfamily A, member 7	5'UTR;5'UTR;1st EXON;1st EXON;5'UTR;1st EXON;1st EXON;5'UTR	11	Open Sea	-	NO	-0.248012	2.23736e-19	1.0102e-13	-0.294118	< 1E-07	< 1E-07
cg23521140	ND	-	INTERGENIC	2	Open Sea	-	YES	-0.247986	1.38832e-21	6.26846e-16	-0.255382	< 1E-07	< 1E-07
cg09432154	MED12L;GPR87	mediator complex subunit 12-like	BODY;TSS200	3	Open Sea	-	NO	-0.247971	6.58038e-17	2.97113e-11	-0.227313	< 1E-07	< 1E-07
cg11586666	WWC1;WWC1;WWC1	WW and C2 domain containing 1	BODY;BODY;BODY	5	Open Sea	-	YES	-0.247891	2.75395e-12	1.24345e-06	-0.313449	< 1E-07	< 1E-07
cg17001464	FLJ43663;FLJ43663	long intergenic non-protein coding RNA, p53 induced transcript	BODY;BODY	7	Open Sea	-	YES	-0.247853	1.27924e-13	5.77595e-08	-0.288792	< 1E-07	< 1E-07
cg03532815	KLHL26	kelch-like family member 26	BODY	19	Island	-	NO	-0.247766	1.03573e-16	4.67646e-11	NA	NA	NA
cg07219769	LGALS1	lectin, galactoside-binding, soluble, 1	TSS200	22	N SHORE	-	NO	-0.247733	6.44809e-19	2.9114e-13	-0.271676	< 1E-07	< 1E-07
cg18699466	RUNX2;RUNX2;RUNX2	runt-related transcription factor 2	BODY;BODY;BODY	6	Open Sea	-	YES	-0.247684	3.39607e-14	1.53337e-08	-0.243112	< 1E-07	< 1E-07
cg17702736	SLC26A8;SLC26A8	solute carrier family 26 (anion exchanger), member 8	BODY;BODY	6	Open Sea	-	NO	-0.247638	1.28786e-14	5.81487e-09	-0.242059	< 1E-07	< 1E-07
cg00524374	ND	-	INTERGENIC	10	Open Sea	-	YES	-0.24762	4.7886e-14	2.16212e-08	-0.289428	< 1E-07	< 1E-07
cg03128029	NOP58	NOP58 ribonucleoprotein	BODY	2	Open Sea	-	YES	-0.247599	2.49175e-15	1.12506e-09	-0.269311	< 1E-07	< 1E-07
cg14798390	ND	-	INTERGENIC	5	S SHELF	-	NO	-0.247582	7.07531e-14	3.1946e-08	NA	NA	NA
cg02187259	FAM49A	family with sequence similarity 49, member A	5'UTR	2	Open Sea	-	NO	-0.247549	1.19528e-14	5.39688e-09	-0.223829	1e-07	1.38e-07
cg17590227	ND	-	INTERGENIC	8	Open Sea	-	YES	-0.247436	4.58853e-12	2.07179e-06	-0.374615	< 1E-07	< 1E-07
cg16577647	HCST;HCST	hematopoietic cell signal transducer	TSS1500;TSS1500	19	S SHORE	-	NO	-0.247411	2.92099e-17	1.31887e-11	NA	NA	NA
cg06787669	MYO1G	myosin IG	TSS200	7	Open Sea	-	NO	-0.247398	2.76343e-16	1.24773e-10	-0.241218	< 1E-07	< 1E-07
cg08770034	ND	-	INTERGENIC	5	Open Sea	-	NO	-0.247373	1.01477e-16	4.58182e-11	-0.247278	< 1E-07	< 1E-07
cg25636466	ND	-	INTERGENIC	6	N_Shelf	-	NO	-0.247348	8.60846e-13	3.88684e-07	NA	NA	NA
cg20772590	SEPT9;SEPT9;SEPT9;SEPT9;SEPT9;SEPT9	septin 9	TSS200;BODY;BODY;BODY;BODY;BODY	17	N SHORE	-	NO	-0.247249	2.74954e-17	1.24146e-11	-0.249419	< 1E-07	< 1E-07
cg22454022	C8orf34	chromosome 8 open reading frame 34	BODY	8	Open Sea	-	YES	-0.247212	8.98055e-16	4.05484e-10	-0.218859	< 1E-07	< 1E-07
cg19399285	ND	-	INTERGENIC	10	N_Shelf	-	YES	-0.247103	2.12565e-12	9.5976e-07	-0.261228	< 1E-07	< 1E-07
cg08762247	TMEM100;TMEM100	transmembrane protein 100	TSS200;5'UTR	17	Open Sea	-	NO	-0.24703	1.1476e-12	5.18159e-07	-0.142471	0.0002712	0.000332
cg14356919	COL18A1;COL18A1;COL18A1	collagen, type XVIII, alpha 1	BODY;BODY;BODY	21	Island	-	NO	-0.246879	1.77911e-14	8.03293e-09	-0.249363	< 1E-07	< 1E-07
cg14722693	CSGALNACT1;CSGALNACT1;CSGALNACT1	chondroitin sulfate N-acetylgalactosaminyltransferase 1	5'UTR;BODY;5'UTR	8	Open Sea	-	YES	-0.246866	3.60707e-17	1.62864e-11	NA	NA	NA
cg00960147	ND	-	INTERGENIC	1	Open Sea	-	YES	-0.246864	8.97077e-15	4.05043e-09	NA	NA	NA
cg26689077	ITGB7	integrin, beta 7	5'UTR	12	Open Sea	-	YES	-0.246845	6.21282e-17	2.80517e-11	-0.16055	1.1e-06	1.44e-06
cg24068815	ND	-	INTERGENIC	14	Open Sea	-	YES	-0.246746	3.36199e-14	1.51798e-08	-0.3178	< 1E-07	< 1E-07
cg02660643	ZCCHC14	zinc finger, CCHC domain containing 14	BODY	16	Open Sea	-	YES	-0.246717	4.68753e-15	2.11648e-09	-0.253095	< 1E-07	< 1E-07
cg12416569	MYO1G	myosin IG	TSS200	7	Open Sea	-	NO	-0.246665	2.17651e-16	9.82726e-11	-0.224125	< 1E-07	< 1E-07
cg00825734	SCNN1D;SCNN1D;SCNN1D	sodium channel, non voltage gated 1 delta subunit	5'UTR;TSS200;1st EXON	1	Open Sea	-	YES	-0.246614	1.32398e-16	5.97796e-11	-0.259656	< 1E-07	< 1E-07
cg04720330	PHLDA2	pleckstrin homology-like domain, family A, member 2	3'UTR	11	Island	-	NO	-0.246562	1.18008e-13	5.32821e-08	-0.343416	< 1E-07	< 1E-07
cg13555351	ND	-	INTERGENIC	14	Open Sea	-	YES	-0.246555	3.86493e-12	1.74507e-06	NA	NA	NA
cg24607755	LDLRAD3	low density lipoprotein receptor class A domain containing 3	BODY	11	Open Sea	-	YES	-0.246522	5.44597e-15	2.45893e-09	-0.259684	< 1E-07	< 1E-07
cg16018921	PALLD;PALLD;PALLD	palladin, cytoskeletal associated protein	BODY;BODY;BODY	4	Open Sea	-	YES	-0.246491	1.20698e-13	5.44969e-08	-0.200499	< 1E-07	< 1E-07
cg23575688	ND	-	INTERGENIC	11	Open Sea	-	YES	-0.246458	8.97402e-16	4.05189e-10	-0.245942	< 1E-07	< 1E-07
cg09075968	PCID2;PCID2;PCID2	PCI domain containing 2	BODY;BODY;BODY	13	Open Sea	-	YES	-0.246438	6.01778e-15	2.71711e-09	NA	NA	NA
cg13829849	MAMDC2	MAM domain containing 2	BODY	9	Open Sea	-	YES	-0.246437	6.52694e-16	2.94701e-10	-0.149404	< 1E-07	< 1E-07
cg27332104	ND	-	INTERGENIC	15	Open Sea	-	YES	-0.24642	5.81467e-16	2.6254e-10	NA	NA	NA
cg03184472	LOC100271715	-	BODY	2	Open Sea	-	YES	-0.246419	1.25831e-11	5.68143e-06	NA	NA	NA
cg08455089	TBC1D22B	TBC1 domain family, member 22B	BODY	6	Open Sea	-	YES	-0.246363	1.38343e-13	6.2464e-08	-0.214783	< 1E-07	< 1E-07
cg25285433	SLC34A2	solute carrier family 34 (type II sodium/phosphate cotransporter), member 2	5'UTR	4	S SHORE	-	NO	-0.246294	4.63726e-15	2.09379e-09	-0.256607	< 1E-07	< 1E-07
cg18340983	P2RY2;P2RY2;P2RY2	purinergic receptor P2Y, G-protein coupled, 2	5'UTR;5'UTR;5'UTR	11	N_Shelf	-	NO	-0.246285	8.20943e-12	3.70667e-06	NA	NA	NA
cg16549596	SFN	stratifin	TSS1500	1	N SHORE	-	NO	-0.246196	7.68492e-14	3.46985e-08	-0.216442	< 1E-07	< 1E-07
cg10809485	FAM150A	family with sequence similarity 150, member A	BODY	8	Open Sea	-	YES	-0.246194	1.7403e-11	7.85769e-06	-0.305147	< 1E-07	< 1E-07
cg24438354	ND	-	INTERGENIC	12	Open Sea	-	YES	-0.24616	7.14546e-17	3.22627e-11	-0.151419	2.3e-06	2.96e-06
cg09682727	ND	-	INTERGENIC	5	Open Sea	-	YES	-0.246094	1.02899e-14	4.64602e-09	-0.266734	< 1E-07	< 1E-07
cg03090969	ND	-	INTERGENIC	8	Open Sea	-	YES	-0.246044	1.50312e-15	6.78679e-10	-0.239679	< 1E-07	< 1E-07
cg20847292	ARHGEF2;ARHGEF2;ARHGEF2	Rho/Rac guanine nucleotide exchange factor (GEF) 2	BODY;BODY;BODY	1	Open Sea	-	YES	-0.245963	3.12564e-17	1.41127e-11	-0.224229	< 1E-07	< 1E-07
cg11938455	DTNBP1;DTNBP1;DTNBP1	dystrobrevin binding protein 1	BODY;BODY;BODY	6	Open Sea	-	YES	-0.245962	6.53257e-16	2.94955e-10	-0.293742	< 1E-07	< 1E-07
cg14356330	FIG4	FIG4 phosphoinositide 5-phosphatase	BODY	6	Open Sea	-	YES	-0.245961	3.42157e-12	1.54489e-06	-0.31976	< 1E-07	< 1E-07
cg20984924	ND	-	INTERGENIC	6	Open Sea	-	YES	-0.245917	2.79956e-13	1.26404e-07	-0.255423	< 1E-07	< 1E-07
cg06802985	ND	-	INTERGENIC	5	Open Sea	-	YES	-0.245837	4.60944e-18	2.08123e-12	-0.245776	< 1E-07	< 1E-07
cg22352499	SEC14L2;SEC14L2	SEC14-like 2 (S. cerevisiae)	BODY;3'UTR	22	Open Sea	-	NO	-0.24582	5.99368e-15	2.70623e-09	-0.191226	< 1E-07	< 1E-07
cg19880942	C8orf34	chromosome 8 open reading frame 34	BODY	8	Open Sea	-	YES	-0.245788	1.27623e-18	5.76237e-13	NA	NA	NA
cg08882341	ND	-	INTERGENIC	6	Open Sea	-	YES	-0.24571	1.35875e-11	6.13495e-06	-0.259626	< 1E-07	< 1E-07
cg21755755	SAMD12;SAMD12	sterile alpha motif domain containing 12	BODY;BODY	8	Open Sea	-	YES	-0.24567	1.92468e-14	8.69018e-09	-0.224632	< 1E-07	< 1E-07
cg20749059	ARHGEF3;SPATA12	Rho guanine nucleotide exchange factor (GEF) 3	5'UTR;TSS200	3	Open Sea	-	NO	-0.245659	1.45305e-13	6.56074e-08	-0.220491	< 1E-07	< 1E-07
cg22475071	ND	-	INTERGENIC	3	Open Sea	-	YES	-0.245588	6.87298e-13	3.10325e-07	-0.152969	5e-07	6.63e-07
cg17946439	MOBKL2C;MOBKL2C	MOB kinase activator 3C	BODY;BODY	1	N SHORE	-	NO	-0.245549	5.10044e-15	2.30292e-09	-0.268207	< 1E-07	< 1E-07
cg05372727	ND	-	INTERGENIC	13	Open Sea	-	NO	-0.245544	1.68214e-15	7.5951e-10	-0.231946	< 1E-07	< 1E-07
cg12229082	ATG9B	autophagy related 9B	TSS200	7	N_Shelf	-	NO	-0.245515	5.7861e-17	2.6125e-11	-0.224419	< 1E-07	< 1E-07
cg23400169	PSD3;PSD3	pleckstrin and Sec7 domain containing 3	BODY;BODY	8	Open Sea	-	YES	-0.2455	1.54403e-16	6.9715e-11	-0.287155	< 1E-07	< 1E-07
cg25881591	NTM;NTM;NTM;NTM	neurotrimin	TSS1500;TSS1500;TSS1500;BODY	11	N SHORE	-	NO	-0.245487	1.8646e-10	8.41895e-05	-0.272055	< 1E-07	< 1E-07
cg02053920	PSORS1C1	psoriasis susceptibility 1 candidate 1	5'UTR	6	Open Sea	-	NO	-0.245458	3.13623e-15	1.41605e-09	-0.200689	< 1E-07	< 1E-07
cg10215604	BRD4;BRD4	bromodomain containing 4	BODY;BODY	19	Open Sea	-	NO	-0.245435	1.39205e-10	6.28531e-05	-0.233803	< 1E-07	< 1E-07
cg14697657	ND	-	INTERGENIC	5	Open Sea	-	YES	-0.245359	2.36701e-15	1.06874e-09	-0.227493	< 1E-07	< 1E-07
cg02294791	SYT8	synaptotagmin VIII	TSS200	11	Open Sea	-	NO	-0.245171	3.08025e-15	1.39077e-09	-0.218063	< 1E-07	< 1E-07
cg07504977	ND	-	INTERGENIC	10	N_Shelf	-	YES	-0.245102	6.36789e-13	2.87519e-07	-0.24993	< 1E-07	< 1E-07
cg24638828	ND	-	INTERGENIC	7	S SHELF	-	NO	-0.245088	1.89844e-13	8.57171e-08	-0.259059	< 1E-07	< 1E-07
cg24054898	GYG1	glycogenin 1	BODY	3	Open Sea	-	YES	-0.245083	1.11714e-16	5.04404e-11	-0.194355	1e-07	1.38e-07
cg17066452	HSD17B8	hydroxysteroid (17-beta) dehydrogenase 8	BODY	6	S SHORE	-	NO	-0.245057	1.87619e-17	8.47127e-12	-0.199482	< 1E-07	< 1E-07
cg12510999	RBKS	ribokinase	BODY	2	Open Sea	-	YES	-0.244982	3.41785e-12	1.54321e-06	-0.277539	< 1E-07	< 1E-07
cg01406381	SLC1A5;SLC1A5;SLC1A5	solute carrier family 1 (neutral amino acid transporter), member 5	TSS200;BODY;5'UTR	19	N_Shelf	-	NO	-0.244967	1.45512e-15	6.57007e-10	-0.229684	< 1E-07	< 1E-07
cg27410595	TRIM29	tripartite motif containing 29	BODY	11	Open Sea	-	NO	-0.244963	2.32907e-16	1.05161e-10	-0.209853	< 1E-07	< 1E-07
cg15705813	ND	-	INTERGENIC	2	Open Sea	-	YES	-0.244958	2.75198e-18	1.24256e-12	NA	NA	NA
cg24613957	PLA2G2E	phospholipase A2, group IIE	TSS1500	1	Open Sea	-	NO	-0.244768	5.57392e-13	2.5167e-07	NA	NA	NA
cg09397293	ZNF598	zinc finger protein 598	BODY	16	S SHORE	-	YES	-0.244763	7.6752e-10	0.000346546	-0.211988	< 1E-07	< 1E-07
cg25004840	ND	-	INTERGENIC	2	Open Sea	-	YES	-0.244726	2.4996e-15	1.12861e-09	-0.316406	< 1E-07	< 1E-07
cg12790698	ND	-	INTERGENIC	15	Open Sea	-	YES	-0.244706	2.2543e-13	1.01785e-07	-0.287466	< 1E-07	< 1E-07
cg21737444	LGALS1	lectin, galactoside-binding, soluble, 1	TSS200	22	N SHORE	-	NO	-0.244694	6.17703e-16	2.78902e-10	-0.243187	< 1E-07	< 1E-07
cg23552820	ND	-	INTERGENIC	17	Open Sea	-	YES	-0.24464	6.9025e-17	3.11657e-11	-0.205815	< 1E-07	< 1E-07
cg17714703	UHRF1;UHRF1	ubiquitin-like with PHD and ring finger domains 1	BODY;BODY	19	S SHORE	RDMR	NO	-0.244637	1.08859e-19	4.91513e-14	-0.239949	< 1E-07	< 1E-07
cg23804620	ND	-	INTERGENIC	4	Open Sea	-	YES	-0.244629	5.78199e-12	2.61065e-06	-0.248121	4e-07	5.34e-07
cg18202205	ND	-	INTERGENIC	7	Open Sea	-	YES	-0.244511	2.0142e-13	9.0944e-08	-0.225496	< 1E-07	< 1E-07
cg04948016	ND	-	INTERGENIC	2	Open Sea	-	YES	-0.244372	3.12702e-14	1.41189e-08	-0.273719	< 1E-07	< 1E-07
cg00834922	ADAMTS2	ADAM metallopeptidase with thrombospondin type 1 motif, 2	BODY	5	N SHORE	-	NO	-0.244364	1.06457e-14	4.80668e-09	NA	NA	NA
cg00212786	ND	-	INTERGENIC	2	N SHORE	-	NO	-0.244194	1.47922e-11	6.67887e-06	-0.225577	< 1E-07	< 1E-07
cg01195564	ND	-	INTERGENIC	5	Open Sea	-	YES	-0.244025	5.27097e-15	2.37992e-09	NA	NA	NA
cg12165685	SLC1A5;SLC1A5;SLC1A5;SLC1A5	solute carrier family 1 (neutral amino acid transporter), member 5	1st EXON;5'UTR;BODY;5'UTR	19	N_Shelf	-	NO	-0.243951	8.40778e-19	3.79623e-13	-0.240174	< 1E-07	< 1E-07
cg24065504	ANKRD22	ankyrin repeat domain 22	TSS1500	10	Open Sea	-	NO	-0.243933	1.20066e-12	5.42113e-07	-0.341099	< 1E-07	< 1E-07
cg19403377	TMEM100;TMEM100	transmembrane protein 100	TSS200;5'UTR	17	Open Sea	-	NO	-0.243883	2.81044e-12	1.26895e-06	-0.170532	5e-07	6.63e-07
cg23709535	ANKS1A	ankyrin repeat and sterile alpha motif domain containing 1A	BODY	6	Open Sea	-	YES	-0.243882	1.29989e-11	5.86916e-06	-0.285884	< 1E-07	< 1E-07
cg24237862	ELMO1;ELMO1	engulfment and cell motility 1	BODY;TSS1500	7	Open Sea	-	NO	-0.243873	2.09478e-16	9.45822e-11	-0.250047	< 1E-07	< 1E-07
cg20825022	CNTNAP5	contactin associated protein-like 5	BODY	2	Open Sea	-	YES	-0.243872	2.93273e-14	1.32417e-08	-0.312331	< 1E-07	< 1E-07
cg22830638	SFXN5	sideroflexin 5	BODY	2	Open Sea	-	NO	-0.243751	9.98418e-16	4.508e-10	-0.209002	< 1E-07	< 1E-07
cg10346364	LOC100130987;CLCF1;CLCF1	-	BODY;TSS1500;TSS1500	11	S SHORE	-	NO	-0.243706	1.40436e-15	6.34088e-10	-0.249454	< 1E-07	< 1E-07
cg06230513	ND	-	INTERGENIC	13	Open Sea	-	YES	-0.243634	1.66458e-11	7.51581e-06	-0.301002	< 1E-07	< 1E-07
cg04776120	CISD1	CDGSH iron sulfur domain 1	BODY	10	Open Sea	-	YES	-0.243602	1.28521e-13	5.80291e-08	-0.232407	< 1E-07	< 1E-07
cg18915456	ND	-	INTERGENIC	15	N_Shelf	-	YES	-0.243558	1.99984e-14	9.02958e-09	-0.240468	< 1E-07	< 1E-07
cg14529102	ALDH3A2;ALDH3A2	aldehyde dehydrogenase 3 family, member A2	BODY;BODY	17	Open Sea	-	YES	-0.243296	6.78653e-14	3.06421e-08	-0.235602	< 1E-07	< 1E-07
cg15041658	OSBPL3;OSBPL3;OSBPL3;OSBPL3	oxysterol binding protein-like 3	BODY;BODY;BODY;BODY	7	Open Sea	-	YES	-0.243236	2.5078e-14	1.1323e-08	-0.292303	< 1E-07	< 1E-07
cg26189213	ND	-	INTERGENIC	11	Open Sea	-	YES	-0.243144	8.29725e-14	3.74632e-08	-0.231793	< 1E-07	< 1E-07
cg16284395	ND	-	INTERGENIC	14	Open Sea	-	YES	-0.24308	1.97183e-15	8.90307e-10	NA	NA	NA
cg10377510	ND	-	INTERGENIC	1	Open Sea	DMR	YES	-0.243062	7.70742e-15	3.48001e-09	NA	NA	NA
cg10995381	MTRR;MTRR	5-methyltetrahydrofolate-homocysteine methyltransferase reductase	BODY;BODY	5	Open Sea	-	YES	-0.243002	1.38369e-15	6.24756e-10	-0.277276	< 1E-07	< 1E-07
cg17960629	ND	-	INTERGENIC	2	Open Sea	-	YES	-0.242974	8.38458e-17	3.78576e-11	-0.26302	< 1E-07	< 1E-07
cg17838754	DVL1	dishevelled segment polarity protein 1	BODY	1	N_Shelf	-	NO	-0.242962	2.61396e-13	1.18024e-07	-0.306404	< 1E-07	< 1E-07
cg19918734	ME3;ME3;ME3	malic enzyme 3, NADP(+)-dependent, mitochondrial	BODY;BODY;BODY	11	Open Sea	-	YES	-0.242953	3.00406e-18	1.35638e-12	-0.180149	< 1E-07	1.38e-07
cg09012001	IFFO2	intermediate filament family orphan 2	BODY	1	Open Sea	-	YES	-0.242856	2.27264e-16	1.02613e-10	NA	NA	NA
cg12610169	ND	-	INTERGENIC	1	Open Sea	-	YES	-0.242823	1.63679e-12	7.39036e-07	-0.262944	< 1E-07	< 1E-07
cg03498081	ND	-	INTERGENIC	16	Open Sea	DMR	NO	-0.242797	6.17845e-13	2.78966e-07	-0.21447	< 1E-07	< 1E-07
cg23201812	ND	-	INTERGENIC	11	Open Sea	-	YES	-0.242786	8.09954e-13	3.65706e-07	-0.215897	6e-07	7.93e-07
cg12045829	TNFSF12;TNFSF12-TNFSF13	tumor necrosis factor (ligand) superfamily, member 12	BODY;BODY	17	S SHORE	-	YES	-0.242721	1.16432e-21	5.25707e-16	-0.312402	< 1E-07	< 1E-07
cg02691192	ND	-	INTERGENIC	17	Open Sea	-	YES	-0.242694	1.41891e-14	6.4066e-09	NA	NA	NA
cg24686551	ND	-	INTERGENIC	3	Open Sea	-	YES	-0.242691	2.38322e-15	1.07606e-09	-0.198626	< 1E-07	< 1E-07
cg01076704	ND	-	INTERGENIC	20	S SHELF	-	NO	-0.242609	2.50832e-16	1.13254e-10	-0.180153	< 1E-07	1.38e-07
cg12534147	ND	-	INTERGENIC	5	Open Sea	-	YES	-0.242607	1.47042e-14	6.63913e-09	-0.229949	< 1E-07	< 1E-07
cg24158259	ND	-	INTERGENIC	11	Open Sea	DMR	NO	-0.242529	6.77245e-12	3.05785e-06	-0.236321	< 1E-07	< 1E-07
cg11393995	SERPINB1	serpin peptidase inhibitor, clade B (ovalbumin), member 1	TSS1500	6	S SHORE	-	NO	-0.242489	2.75957e-17	1.24599e-11	-0.246267	< 1E-07	< 1E-07
cg14519952	ZNF664	zinc finger protein 664	5'UTR	12	Open Sea	-	YES	-0.242448	3.27944e-16	1.48071e-10	-0.304019	< 1E-07	< 1E-07
cg13100137	ND	-	INTERGENIC	1	N SHORE	-	YES	-0.24241	7.64405e-14	3.4514e-08	-0.25346	< 1E-07	< 1E-07
cg27377632	FSTL3	follistatin-like 3 (secreted glycoprotein)	BODY	19	N SHORE	-	NO	-0.242307	5.21731e-13	2.35569e-07	-0.289925	< 1E-07	< 1E-07
cg01104277	ND	-	INTERGENIC	1	Open Sea	-	NO	-0.24229	2.08379e-13	9.40861e-08	-0.282905	< 1E-07	< 1E-07
cg07221258	ND	-	INTERGENIC	10	Open Sea	-	YES	-0.242281	1.05756e-10	4.77505e-05	-0.251957	< 1E-07	< 1E-07
cg21656246	SLCO3A1;SLCO3A1	solute carrier organic anion transporter family, member 3A1	BODY;BODY	15	Open Sea	-	YES	-0.242131	7.09313e-17	3.20265e-11	-0.278393	< 1E-07	< 1E-07
cg09354692	ND	-	INTERGENIC	6	Open Sea	-	YES	-0.242112	4.84231e-11	2.18637e-05	NA	NA	NA
cg04622795	EMX1	empty spiracles homeobox 1	BODY	2	Open Sea	-	YES	-0.242005	4.76562e-14	2.15174e-08	NA	NA	NA
cg05808709	ATP1A2	ATPase, Na+/K+ transporting, alpha 2 polypeptide	BODY	1	Open Sea	-	YES	-0.241988	7.88905e-13	3.56202e-07	-0.280309	< 1E-07	< 1E-07
cg20899781	ND	-	INTERGENIC	2	Open Sea	-	YES	-0.241872	5.26031e-11	2.3751e-05	-0.264289	< 1E-07	< 1E-07
cg06821992	ND	-	INTERGENIC	5	Open Sea	-	YES	-0.241848	5.68582e-20	2.56723e-14	NA	NA	NA
cg06968164	ND	-	INTERGENIC	13	Open Sea	-	YES	-0.241772	5.57396e-18	2.51672e-12	-0.253651	< 1E-07	< 1E-07
cg26376241	SPRED2;SPRED2	sprouty-related, EVH1 domain containing 2	TSS200;BODY	2	Open Sea	-	YES	-0.241748	1.61397e-12	7.28728e-07	-0.235095	< 1E-07	< 1E-07
cg13144783	CCR1;CCR1	chemokine (C-C motif) receptor 1	1st EXON;5'UTR	3	Open Sea	-	NO	-0.241736	4.98131e-17	2.24913e-11	-0.186809	2e-07	2.72e-07
cg16247269	ND	-	INTERGENIC	5	Open Sea	-	YES	-0.241698	6.42841e-16	2.90252e-10	-0.186792	< 1E-07	< 1E-07
cg11225405	ND	-	INTERGENIC	1	Open Sea	-	YES	-0.241549	5.22963e-12	2.36125e-06	-0.221783	< 1E-07	< 1E-07
cg13024761	ND	-	INTERGENIC	2	Open Sea	-	YES	-0.241489	1.51644e-13	6.84695e-08	-0.309692	< 1E-07	< 1E-07
cg10318080	ND	-	INTERGENIC	2	Open Sea	-	YES	-0.241449	4.89052e-14	2.20814e-08	-0.228759	< 1E-07	< 1E-07
cg05435212	ND	-	INTERGENIC	3	Open Sea	-	YES	-0.24139	1.63791e-14	7.39541e-09	-0.257901	< 1E-07	< 1E-07
cg02691393	MGAT5	mannosyl (alpha-1,6-)-glycoprotein beta-1,6-N-acetyl-glucosaminyltransferase	BODY	2	Open Sea	-	YES	-0.241207	2.38674e-11	1.07765e-05	-0.23448	< 1E-07	< 1E-07
cg27001715	ND	-	INTERGENIC	6	S SHELF	-	NO	-0.241168	6.02073e-16	2.71844e-10	-0.390689	< 1E-07	< 1E-07
cg17670263	MIR520C	microRNA 520c	TSS1500	19	Open Sea	-	NO	-0.24115	6.20389e-13	2.80114e-07	-0.262146	< 1E-07	< 1E-07
cg14388055	KIAA1462	KIAA1462	5'UTR	10	N SHORE	CDMR	YES	-0.241131	1.57238e-11	7.09952e-06	-0.240129	< 1E-07	< 1E-07
cg01893695	ND	-	INTERGENIC	14	Open Sea	-	YES	-0.241063	1.34033e-12	6.0518e-07	-0.258192	< 1E-07	< 1E-07
cg17112975	SEPT9;SEPT9;SEPT9;SEPT9;SEPT9	septin 9	BODY;BODY;BODY;BODY;BODY	17	Open Sea	-	YES	-0.241051	7.70376e-13	3.47836e-07	NA	NA	NA
cg07925587	KRT80;KRT80	keratin 80, type II	BODY;BODY	12	Open Sea	-	YES	-0.241051	2.71646e-19	1.22652e-13	NA	NA	NA
cg03792042	PLEC1;PLEC1	plectin	BODY;BODY	8	N_Shelf	-	NO	-0.241017	6.79069e-13	3.06609e-07	NA	NA	NA
cg26180015	ND	-	INTERGENIC	14	Open Sea	-	YES	-0.240998	1.4581e-15	6.58354e-10	NA	NA	NA
cg15706973	ACOXL;ACOXL;ACOXL	acyl-CoA oxidase-like	BODY;BODY;BODY	2	Open Sea	-	YES	-0.240976	4.5957e-14	2.07503e-08	-0.215637	< 1E-07	< 1E-07
cg02771117	FAM167A;C8orf12	family with sequence similarity 167, member A	3'UTR;BODY	8	Open Sea	-	NO	-0.24096	1.87452e-16	8.46373e-11	-0.203333	< 1E-07	< 1E-07
cg10979364	ND	-	INTERGENIC	5	Open Sea	-	YES	-0.240899	2.00918e-15	9.07171e-10	-0.253681	< 1E-07	< 1E-07
cg00143809	PLXNB2	plexin B2	BODY	22	Island	DMR	NO	-0.240754	1.52437e-16	6.88275e-11	-0.303112	< 1E-07	< 1E-07
cg06025774	ND	-	INTERGENIC	5	Open Sea	-	YES	-0.240706	4.50507e-15	2.0341e-09	-0.256477	< 1E-07	< 1E-07
cg14494365	PTPRN2;PTPRN2;PTPRN2	protein tyrosine phosphatase, receptor type, N polypeptide 2	BODY;BODY;BODY	7	S SHORE	-	NO	-0.240669	1.06771e-16	4.82087e-11	-0.242372	< 1E-07	< 1E-07
cg26166854	LOC285780;LY86	-	BODY;BODY	6	Open Sea	-	NO	-0.240538	2.45798e-13	1.10981e-07	-0.24482	< 1E-07	< 1E-07
cg27292099	MACF1;MACF1	microtubule-actin crosslinking factor 1	BODY;BODY	1	Open Sea	-	NO	-0.240502	7.53786e-16	3.40345e-10	-0.202527	< 1E-07	< 1E-07
cg05548402	ND	-	INTERGENIC	16	Open Sea	-	YES	-0.240256	4.8404e-13	2.18551e-07	-0.294912	< 1E-07	< 1E-07
cg21532801	PPP4R1L	protein phosphatase 4, regulatory subunit 1-like (pseudogene)	BODY	20	N_Shelf	-	NO	-0.240253	2.09722e-18	9.46922e-13	NA	NA	NA
cg17328407	ND	-	INTERGENIC	5	S SHELF	-	NO	-0.240246	1.04003e-16	4.69589e-11	-0.24035	< 1E-07	< 1E-07
cg09338148	ND	-	INTERGENIC	16	Open Sea	-	YES	-0.240237	2.69821e-20	1.21828e-14	-0.209876	< 1E-07	< 1E-07
cg03670441	FGFR1OP2	FGFR1 oncogene partner 2	5'UTR	12	S SHELF	-	NO	-0.240226	4.27943e-13	1.93222e-07	-0.180329	< 1E-07	1.38e-07
cg18008675	RAPGEF4;RAPGEF4	Rap guanine nucleotide exchange factor (GEF) 4	BODY;BODY	2	Open Sea	-	YES	-0.24019	5.57575e-13	2.51753e-07	-0.196586	< 1E-07	< 1E-07
cg26631454	ND	-	INTERGENIC	13	N SHORE	-	YES	-0.240184	3.37804e-15	1.52523e-09	-0.2674	< 1E-07	< 1E-07
cg26688315	ND	-	INTERGENIC	2	Open Sea	-	YES	-0.240015	5.21893e-13	2.35642e-07	-0.239794	< 1E-07	< 1E-07
cg25518868	DIAPH1;DIAPH1	diaphanous-related formin 1	BODY;BODY	5	Open Sea	-	YES	-0.239997	9.2688e-12	4.18499e-06	-0.247592	< 1E-07	< 1E-07
cg18640660	STRA6;STRA6;STRA6;STRA6;STRA6	stimulated by retinoic acid 6	5'UTR;TSS1500;TSS200;5'UTR;5'UTR	15	Open Sea	-	NO	-0.239941	4.54445e-14	2.05188e-08	-0.285703	< 1E-07	< 1E-07
cg15947176	C8orf46	chromosome 8 open reading frame 46	3'UTR	8	Open Sea	-	NO	-0.239937	8.77765e-16	3.96323e-10	NA	NA	NA
cg15827285	RNASEN;RNASEN	drosha, ribonuclease type III	BODY;BODY	5	Open Sea	-	YES	-0.239857	7.52515e-12	3.39771e-06	-0.303226	< 1E-07	< 1E-07
cg05460965	CDKN1A;CDKN1A	cyclin-dependent kinase inhibitor 1A (p21, Cip1)	TSS1500;TSS1500	6	N SHORE	RDMR	YES	-0.239825	1.4761e-15	6.66479e-10	-0.29147	< 1E-07	< 1E-07
cg04388123	PARN;PARN	poly(A)-specific ribonuclease	BODY;BODY	16	Open Sea	-	YES	-0.239703	7.79704e-10	0.000352047	NA	NA	NA
cg24545964	ND	-	INTERGENIC	1	S SHELF	-	NO	-0.239699	3.45867e-12	1.56164e-06	-0.291805	< 1E-07	< 1E-07
cg21643095	CARD18	caspase recruitment domain family, member 18	3'UTR	11	Open Sea	-	NO	-0.239681	6.72615e-15	3.03695e-09	-0.289549	< 1E-07	< 1E-07
cg11613450	PTPRH;PTPRH	protein tyrosine phosphatase, receptor type, H	TSS1500;TSS1500	19	Open Sea	-	NO	-0.239496	1.17331e-13	5.29765e-08	-0.227226	< 1E-07	< 1E-07
cg06574960	B3GNT7	UDP-GlcNAc:betaGal beta-1,3-N-acetylglucosaminyltransferase 7	3'UTR	2	S SHORE	CDMR	YES	-0.239478	3.51821e-13	1.58852e-07	-0.298807	< 1E-07	< 1E-07
cg07465627	STXBP4	syntaxin binding protein 4	BODY	17	Open Sea	-	YES	-0.239466	3.06309e-16	1.38303e-10	-0.223938	< 1E-07	< 1E-07
cg10061384	ND	-	INTERGENIC	1	N SHORE	-	YES	-0.23946	1.37334e-14	6.20081e-09	-0.206178	< 1E-07	< 1E-07
cg21753058	ND	-	INTERGENIC	4	S SHORE	-	NO	-0.239415	6.7806e-11	3.06154e-05	NA	NA	NA
cg15063366	ND	-	INTERGENIC	2	Open Sea	-	YES	-0.239339	1.97573e-16	8.92072e-11	-0.268147	< 1E-07	< 1E-07
cg02671171	RPH3AL	rabphilin 3A-like (without C2 domains)	TSS1500	17	N_Shelf	-	NO	-0.239313	3.56865e-13	1.6113e-07	-0.304926	< 1E-07	< 1E-07
cg02297460	ND	-	INTERGENIC	11	N_Shelf	RDMR	NO	-0.239198	5.9108e-11	2.66881e-05	-0.248801	< 1E-07	< 1E-07
cg02088785	STK24	serine/threonine kinase 24	BODY	13	Open Sea	DMR	YES	-0.239154	1.23116e-17	5.55888e-12	-0.229615	< 1E-07	< 1E-07
cg26020069	TRAM2	translocation associated membrane protein 2	BODY	6	Open Sea	-	YES	-0.239121	6.77018e-12	3.05683e-06	-0.26351	< 1E-07	< 1E-07
cg19514854	ND	-	INTERGENIC	17	Open Sea	-	YES	-0.239043	1.39467e-14	6.29713e-09	-0.258289	< 1E-07	< 1E-07
cg18660898	CDC42SE1;CDC42SE1;MLLT11	CDC42 small effector 1	5'UTR;5'UTR;TSS1500	1	N SHORE	RDMR	NO	-0.238962	1.68741e-13	7.61889e-08	-0.193486	< 1E-07	< 1E-07
cg26311501	KIAA0831	autophagy related 14	BODY	14	Open Sea	-	YES	-0.238947	1.30442e-13	5.88962e-08	-0.248371	< 1E-07	< 1E-07
cg05981651	ZNF589	zinc finger protein 589	BODY	3	S SHELF	-	NO	-0.238894	1.55641e-13	7.02743e-08	-0.298517	< 1E-07	< 1E-07
cg17494199	ND	-	INTERGENIC	13	Open Sea	-	YES	-0.238894	2.71702e-11	1.22677e-05	-0.231591	< 1E-07	< 1E-07
cg23971182	ND	-	INTERGENIC	8	Open Sea	-	YES	-0.238863	5.71122e-12	2.57869e-06	-0.207919	1e-07	1.38e-07
cg14953379	AGK	acylglycerol kinase	BODY	7	Open Sea	-	YES	-0.238803	1.90055e-14	8.58126e-09	-0.306387	< 1E-07	< 1E-07
cg15761609	FAM20A	family with sequence similarity 20, member A	TSS1500	17	S SHORE	-	NO	-0.238767	3.41165e-16	1.54041e-10	-0.292266	< 1E-07	< 1E-07
cg04657325	ND	-	INTERGENIC	4	Open Sea	-	YES	-0.238755	1.79118e-12	8.08741e-07	-0.20137	< 1E-07	1.38e-07
cg09288962	ND	-	INTERGENIC	16	N_Shelf	-	NO	-0.238752	6.81635e-14	3.07768e-08	NA	NA	NA
cg08818207	TAP1	transporter 1, ATP-binding cassette, sub-family B (MDR/TAP)	BODY	6	N SHORE	-	NO	-0.238687	1.40607e-15	6.34859e-10	-0.275642	< 1E-07	< 1E-07
cg01298102	ND	-	INTERGENIC	16	Open Sea	-	YES	-0.238659	2.4231e-14	1.09406e-08	-0.285232	< 1E-07	< 1E-07
cg09283223	ALDOA	aldolase A, fructose-bisphosphate	5'UTR	16	S SHELF	-	NO	-0.238447	1.32356e-11	5.97604e-06	-0.297135	< 1E-07	< 1E-07
cg16432031	DHRS3	dehydrogenase/reductase (SDR family) member 3	BODY	1	N_Shelf	-	NO	-0.238402	1.44391e-11	6.51946e-06	-0.365761	< 1E-07	< 1E-07
cg13051700	MAGI2	membrane associated guanylate kinase, WW and PDZ domain containing 2	BODY	7	Open Sea	-	YES	-0.238335	3.47649e-14	1.56968e-08	-0.378547	< 1E-07	< 1E-07
cg05626226	FLJ20184	Rho guanine nucleotide exchange factor (GEF) 38	BODY	4	Open Sea	-	NO	-0.238316	9.06934e-16	4.09494e-10	NA	NA	NA
cg25632577	ND	-	INTERGENIC	8	Open Sea	-	YES	-0.238293	4.00007e-12	1.80609e-06	-0.261965	< 1E-07	< 1E-07
cg26103306	KIAA0922;KIAA0922	KIAA0922	BODY;BODY	4	Open Sea	-	YES	-0.238228	2.75529e-10	0.000124405	-0.197382	< 1E-07	< 1E-07
cg18082362	ND	-	INTERGENIC	3	Open Sea	-	YES	-0.238186	5.52672e-14	2.49539e-08	-0.173172	1e-07	1.38e-07
cg13710553	ND	-	INTERGENIC	7	Open Sea	-	YES	-0.238185	2.09061e-16	9.43941e-11	-0.231644	< 1E-07	< 1E-07
cg24952240	PALLD;PALLD;PALLD	palladin, cytoskeletal associated protein	5'UTR;BODY;BODY	4	Open Sea	-	YES	-0.238178	4.89079e-14	2.20826e-08	-0.281697	< 1E-07	< 1E-07
cg21386573	ND	-	INTERGENIC	1	Open Sea	-	NO	-0.238117	1.29452e-11	5.84494e-06	-0.262708	< 1E-07	< 1E-07
cg18538668	ND	-	INTERGENIC	14	Open Sea	-	YES	-0.238104	3.00918e-15	1.35868e-09	-0.240168	< 1E-07	< 1E-07
cg22117188	ND	-	INTERGENIC	3	Open Sea	-	YES	-0.238083	5.84098e-16	2.63728e-10	NA	NA	NA
cg01277890	LOC389333	-	TSS1500	5	S SHORE	-	NO	-0.238027	1.67592e-14	7.56701e-09	-0.22876	< 1E-07	< 1E-07
cg24576260	SCNN1D;SCNN1D;SCNN1D	sodium channel, non voltage gated 1 delta subunit	5'UTR;1st EXON;1st EXON	1	Open Sea	-	YES	-0.23802	2.95884e-17	1.33596e-11	-0.3363	< 1E-07	< 1E-07
cg24536349	LY6K;LY6K;LY6K	lymphocyte antigen 6 complex, locus K	TSS200;TSS200;TSS200	8	N SHORE	-	YES	-0.238004	7.6843e-13	3.46957e-07	NA	NA	NA
cg19366479	NR1H2	nuclear receptor subfamily 1, group H, member 2	BODY	19	N SHORE	-	NO	-0.238003	3.00699e-11	1.3577e-05	-0.271384	< 1E-07	< 1E-07
cg15745401	P2RY6;P2RY6	pyrimidinergic receptor P2Y, G-protein coupled, 6	TSS1500;TSS1500	11	N SHORE	-	NO	-0.23799	1.23131e-11	5.55955e-06	-0.237519	< 1E-07	< 1E-07
cg11326574	LRIG3;LRIG3	leucine-rich repeats and immunoglobulin-like domains 3	BODY;BODY	12	Open Sea	-	YES	-0.237987	9.24797e-15	4.17559e-09	-0.257982	< 1E-07	< 1E-07
cg19853760	LGALS1;LGALS1	lectin, galactoside-binding, soluble, 1	1st EXON;5'UTR	22	N SHORE	-	NO	-0.237931	7.48617e-15	3.38011e-09	-0.212557	< 1E-07	< 1E-07
cg15151492	ND	-	INTERGENIC	6	S SHELF	-	NO	-0.237883	3.73302e-15	1.68551e-09	NA	NA	NA
cg07106169	ND	-	INTERGENIC	2	N_Shelf	-	NO	-0.237881	1.61215e-18	7.27907e-13	-0.268243	< 1E-07	< 1E-07
cg06650379	LOC100130872-SPON2	-	BODY	4	N_Shelf	-	NO	-0.237847	3.55897e-15	1.60692e-09	NA	NA	NA
cg22017900	ND	-	INTERGENIC	11	Open Sea	-	YES	-0.237821	2.24291e-14	1.01271e-08	NA	NA	NA
cg20331980	ND	-	INTERGENIC	6	Open Sea	-	YES	-0.237781	1.99202e-14	8.99423e-09	-0.209036	< 1E-07	< 1E-07
cg07568841	ZNRF2	zinc and ring finger 2, E3 ubiquitin protein ligase	BODY	7	Open Sea	-	YES	-0.237712	1.37495e-15	6.20808e-10	-0.257287	< 1E-07	< 1E-07
cg01476222	TRAF6;TRAF6	TNF receptor-associated factor 6, E3 ubiquitin protein ligase	BODY;BODY	11	Open Sea	-	YES	-0.237712	4.66344e-15	2.10561e-09	NA	NA	NA
cg26950867	FN1;FN1;FN1;FN1;FN1;FN1;FN1	fibronectin 1	BODY;BODY;BODY;BODY;BODY;BODY;BODY	2	N SHORE	RDMR	NO	-0.237709	1.11163e-12	5.01919e-07	-0.270568	< 1E-07	< 1E-07
cg13460850	ND	-	INTERGENIC	3	S SHORE	RDMR	YES	-0.23769	6.65105e-14	3.00304e-08	-0.396805	< 1E-07	< 1E-07
cg16172329	DPP4	dipeptidyl-peptidase 4	BODY	2	Open Sea	-	NO	-0.237646	3.15764e-12	1.42572e-06	-0.302545	< 1E-07	< 1E-07
cg11070420	IGSF9B	immunoglobulin superfamily, member 9B	BODY	11	S SHELF	-	NO	-0.237598	2.49096e-14	1.12471e-08	-0.215515	< 1E-07	< 1E-07
cg02109699	ADAMTS16	ADAM metallopeptidase with thrombospondin type 1 motif, 16	BODY	5	Open Sea	-	NO	-0.237569	7.59367e-16	3.42865e-10	NA	NA	NA
cg22827210	CHST11	carbohydrate (chondroitin 4) sulfotransferase 11	BODY	12	Open Sea	-	YES	-0.237494	4.18029e-19	1.88746e-13	-0.280803	< 1E-07	< 1E-07
cg02670637	ND	-	INTERGENIC	1	Open Sea	-	YES	-0.237473	1.37798e-13	6.22177e-08	-0.224455	< 1E-07	< 1E-07
cg09941363	RNF11	ring finger protein 11	BODY	1	Open Sea	-	YES	-0.237465	2.90901e-13	1.31346e-07	-0.202925	< 1E-07	< 1E-07
cg04895475	ND	-	INTERGENIC	6	Open Sea	-	YES	-0.237305	1.00605e-13	4.54245e-08	-0.220149	< 1E-07	< 1E-07
[truncated: 4,072 more rows]
