# Supplementary material for: Integrated data analysis reveals potential drivers and pathways disrupted by DNA methylation in papillary thyroid carcinomas
Source: Clin Epigenetics. 2017 May 2;9:45. doi: 10.1186/s13148-017-0346-2 (PMC5414166; doi:10.1186/s13148-017-0346-2)
Supplement: Supplementary file 4 — Expression analysis of PTC versus NT and comparison with TCGA database portal. Legend. FC fold change, FDR false discovery rate, NS not significant, NA not available. (XLSX 115 kb) [file 13148_2017_346_MOESM4_ESM.xlsx]

## Sheet: Table S2
GENE SYMBOL	INTERNAL DATA RESULTS		TCGA DATABASE
	FC	FDR	FC	FDR
SEMA3D	-23.2613	3.36e-05	-32.2757	1e-07
SLC5A8	-18.0426	0.00122	-25.4942	1e-07
MAPK4	-16.1745	1e-07	-18.3415	1e-07
TBX22	-15.0981	9.22e-06	-17.7058	1e-07
LRP1B	-14.8187	0.000415	-49.9813	1e-07
TFF3	-14.4677	1e-07	-65.9614	1e-07
PKHD1L1	-13.6607	8.8e-05	-46.6194	1e-07
MYOC	-13.568	0.000192	-35.5077	1e-07
CWH43	-12.4909	7.29e-05	-19.105	1e-07
LOC286002	-11.9574	0.00787	-8.73137	1e-07
OCA2	-11.5708	0.00136	-18.6096	1e-07
CDH16	-11.1428	0.000911	-41.5145	1e-07
SLC4A4	-10.9025	1.6e-05	-10.9225	1e-07
TPO	-10.8129	9.22e-06	-21.5533	1e-07
MT1H	-10.7165	0.000795	-16.116	1e-07
SLC26A7	-10.6733	7.29e-05	-10.9989	1e-07
HS6ST3	-10.3462	0.00048	-8.10254	1e-07
SLC26A4	-10.3421	0.000742	-9.42237	1e-07
KHDRBS2	-10.2687	0.000472	-9.14566	1e-07
AGTR1	-9.80704	4.73e-05	-5.06138	1e-07
MT1G	-9.7477	0.00125	-14.5707	1e-07
EDN3	-9.56775	0.0162	-10.7228	1e-07
SCARA5	-9.36474	0.00481	-37.4592	1e-07
ASXL3	-9.20001	0.000275	-11.6548	1e-07
WSCD2	-9.08023	0.000767	-37.1474	1e-07
MUM1L1	-9.0748	0.00141	-7.86616	1e-07
TFCP2L1	-9.02056	3.36e-05	-14.0453	1e-07
ZMAT4	-8.61378	3.36e-05	-28.4413	1e-07
SULT6B1	-8.5419	0.00379	-1.00674	NS
GPM6A	-8.29619	0.000232	-11.095	1e-07
ATP2C2	-8.17621	0.000124	-12.6144	1e-07
GPR83	-8.06866	7.62e-05	-4.88499	1e-07
PTPRQ	-8.06169	0.000601	-12.2756	1e-07
NOL4	-7.90711	0.000124	-14.9755	1e-07
DIO1	-7.80449	7.29e-05	-19.6679	1e-07
PAX1	-7.80196	2.24e-05	-12.51	1e-07
CUX2	-7.77248	0.00501	-27.6283	1e-07
PLA2R1	-7.56483	1e-07	-11.7999	1e-07
MMRN1	-7.55782	0.000836	-14.3245	1e-07
DGKI	-7.54335	4.28e-05	-12.006	1e-07
KCTD16	-7.53828	0.000742	-11.435	1e-07
FAM167A	-7.38123	0.00153	-6.51342	1e-07
COL9A3	-7.21331	0.000538	-8.3861	1e-07
STXBP5L	-7.12836	4.73e-05	-19.8805	1e-07
AVPR1A	-7.09935	7.29e-05	-9.19634	1e-07
IPCEF1	-7.05696	9.59e-05	-16.7809	1e-07
ADH1A	-7.01015	1e-07	-3.8306	1e-07
SOSTDC1	-7.00495	0.000412	-6.81376	1e-07
LIFR	-6.96122	9.22e-06	-5.51807	1e-07
GLDC	-6.94553	5.57e-05	-12.2309	1e-07
IGSF10	-6.89213	0.000301	-13.1284	1e-07
KCNK2	-6.79338	0.000523	-8.87897	1e-07
CLUL1	-6.74147	1e-07	-5.03498	1e-07
DPP6	-6.68836	0.000229	-41.421	1e-07
LYVE1	-6.65318	5.14e-05	-11.1539	1e-07
SLITRK5	-6.64539	9.22e-06	-13.19	1e-07
PAPSS2	-6.58494	0.000111	-7.42722	1e-07
KLK3	-6.57871	3.84e-05	-3.40066	1e-07
BEX1	-6.36022	0.00209	-6.63528	1e-07
WNT11	-6.35765	0.00162	-7.39421	1e-07
CA4	-6.28356	0.000139	-8.02769	1e-07
KCNIP4	-6.26751	0.00221	-6.20406	1e-07
MATN2	-6.08	1e-07	-6.90714	1e-07
LRRC7	-6.07842	0.000133	-6.62382	1e-07
CHRDL1	-6.05825	0.00234	-27.1995	1e-07
FOXA2	-6.05258	0.00297	-9.30438	1e-07
RYR2	-5.97582	4.28e-05	-22.1898	1e-07
VIT	-5.95364	0.000153	-19.6408	1e-07
CD36	-5.8333	0.00108	-2.81407	1e-07
SELV	-5.82434	0.000389	-9.52872	1e-07
BTNL3	-5.82196	4.73e-05	-1.40569	0.000595
NLGN1	-5.7761	1e-07	-5.8082	1e-07
AOX1	-5.77253	7.62e-05	-19.8576	1e-07
HGD	-5.74353	9.22e-06	-9.45275	1e-07
JAKMIP3	-5.7371	0.00431	-2.95098	1e-07
CRABP1	-5.72357	0.000121	-15.4355	1e-07
UXT	-5.69322	0.0108	1.06182	NS
DPY19L2	-5.68816	0.0012	-3.39558	1e-07
MRO	-5.68815	1e-07	-17.7388	1e-07
PBX4	-5.67458	9.22e-06	-5.73881	1e-07
KIT	-5.63212	7.62e-05	-9.32875	1e-07
SH3GL2	-5.62433	0.000385	-5.51552	1e-07
LINGO2	-5.6201	0.000126	-14.6844	1e-07
GPR98	-5.573	9.22e-06	-11.6302	1e-07
HSD17B6	-5.56498	0.00161	-3.72594	1e-07
RAG2	-5.43234	9.22e-06	-31.8844	1e-07
DPT	-5.39955	0.000678	-41.363	1e-07
PPARGC1A	-5.39028	0.00104	-6.9226	1e-07
TIMP4	-5.3422	4.28e-05	-3.49277	1e-07
GPC3	-5.31139	0.000169	-19.3756	1e-07
HBB	-5.25602	0.00187	-6.16395	1e-07
FLRT1	-5.24797	0.000463	-8.54552	1e-07
ARHGAP24	-5.16723	0.000142	-4.88112	1e-07
DIO2	-5.10392	0.000194	-4.10502	1e-07
RELN	-5.09755	0.000689	-37.8075	1e-07
MT1F	-5.07443	8.4e-05	-6.60198	1e-07
FBXW10	-5.06305	0.000153	-4.6942	1e-07
MPPED2	-5.03018	1e-07	-11.7216	1e-07
HBD	-4.99432	0.00125	-1.34651	6.61e-06
DEPDC6	-4.96723	0.00015	-4.27568	1e-07
NEB	-4.95811	0.00527	-7.72405	1e-07
AQP4	-4.95273	0.012	-4.60926	1e-07
MKL2	-4.93859	0.00187	-1.28116	1.21e-07
KIAA1324	-4.92956	2.24e-05	-11.4081	1e-07
CFD	-4.92812	0.000767	-5.6505	1e-07
CCDC146	-4.90485	1e-07	-3.83704	1e-07
FLJ35024	-4.83885	0.00108	-3.65754	1e-07
GRIN2C	-4.82762	0.00127	-11.4813	1e-07
GABRB3	-4.80667	0.0381	-5.01243	1e-07
DMRTB1	-4.78621	0.000606	-2.97496	1e-07
COL23A1	-4.74876	0.00216	-7.54492	1e-07
PROM1	-4.74594	0.000946	-12.6214	1e-07
RANBP3L	-4.74467	0.00117	-6.40035	1e-07
RADIL	-4.73333	0.00199	-7.39451	1e-07
TPPP	-4.69549	5.14e-05	-5.59003	1e-07
ANO5	-4.68389	0.000383	-3.6735	1e-07
TMEM139	-4.67683	0.0187	-8.08237	1e-07
C13ORF36	-4.67548	0.00602	-14.7308	1e-07
WNT4	-4.67178	0.000521	-3.31671	1e-07
PID1	-4.66761	0.000695	-7.86832	1e-07
C19ORF20	-4.65276	1e-07	-1.0616	NS
FOXP2	-4.64291	0.000994	-9.05549	1e-07
FOXJ1	-4.63708	0.000166	-12.253	1e-07
APOD	-4.62306	0.00324	-8.35221	1e-07
CDHR3	-4.62048	0.000232	-7.75821	1e-07
ID4	-4.61381	1e-07	-2.88809	1e-07
OGN	-4.60358	0.0255	-15.4808	1e-07
OGDHL	-4.59999	0.00328	-5.19959	1e-07
TMEM171	-4.59627	1e-07	-6.72188	1e-07
IDO2	-4.57831	0.00601	-4.51737	1e-07
SHANK2	-4.5647	0.000235	-3.89927	1e-07
RAG1	-4.54063	7.29e-05	-4.47898	1e-07
NCAM1	-4.52962	9.22e-06	-6.90559	1e-07
KIAA1239	-4.52926	1.6e-05	-9.78696	1e-07
HLF	-4.51021	0.00741	-4.55867	1e-07
CDON	-4.49892	6.46e-05	-4.48144	1e-07
FBLN1	-4.46306	0.000341	-6.57774	1e-07
FCGBP	-4.45039	9.22e-06	-3.74663	1e-07
SEC14L3	-4.43842	3.84e-05	-9.14915	1e-07
PCOLCE2	-4.40831	0.0142	-7.50007	1e-07
ELMO1	-4.39613	9.22e-05	-5.24224	1e-07
GHR	-4.38387	9.97e-05	-4.23975	1e-07
BTBD17	-4.37443	0.028	-3.03043	1e-07
PTPN20A	-4.3668	0.009	-1.06731	0.0275
CCL21	-4.36584	0.00423	-75.5838	1e-07
FAM189A1	-4.36105	0.00412	-7.37143	1e-07
CNTFR	-4.33928	9.22e-06	-8.49388	1e-07
MT1E	-4.33588	0.000111	-2.21317	1e-07
EGR2	-4.32992	0.00512	-5.10846	1e-07
PRPH2	-4.32842	0.00424	-2.35932	2.34e-06
DLG2	-4.32502	9.22e-06	-11.3322	1e-07
C8ORF84	-4.31866	0.0039	-5.20958	1e-07
LIPI	-4.31508	0.014	-13.7125	1e-07
RERGL	-4.30755	0.0106	-7.39839	1e-07
C8ORF79	-4.30551	1.6e-05	-3.32026	1e-07
SORBS2	-4.3048	1e-07	-4.8666	1e-07
KCTD8	-4.2998	0.00696	-3.84277	1e-07
GNA14	-4.27565	1.6e-05	-3.7326	1e-07
PODN	-4.2512	0.00173	-7.54786	1e-07
EFEMP1	-4.23539	0.0215	-4.71939	1e-07
CIB4	-4.22443	0.00897	-4.33446	1e-07
SNORA12	-4.22393	1.6e-05	-1.00567	NS
HKDC1	-4.1955	0.0106	-4.60958	1e-07
PROX1	-4.15612	0.000675	-7.14384	1e-07
RNF150	-4.14421	0.000162	-5.86092	1e-07
MFAP4	-4.13628	0.00433	-9.02765	1e-07
TNFRSF11B	-4.12508	0.000486	-6.99429	1e-07
SMOC2	-4.12211	0.00106	-7.67634	1e-07
C11ORF74	-4.12166	1e-07	-3.9945	1e-07
LOC400759	-4.11119	0.00602	-1.99356	1e-07
FOS	-4.09918	0.025	-3.58457	1e-07
GAS1	-4.09601	0.00133	-3.49863	1e-07
IYD	-4.06983	0.0147	-3.96819	1e-07
TNN	-4.05824	0.0185	-1.94688	0.000354
TDGF1	-4.05569	0.000126	-5.15101	1e-07
RGS17	-4.03315	0.000598	-3.53792	1e-07
DPY19L2P2	-4.03078	0.000925	-2.45671	1e-07
TRIM58	-4.02633	0.000232	-3.15028	1e-07
PCDH11X	-4.0222	2.24e-05	-7.41039	1e-07
ITPR1	-4.01547	0.00141	-5.96936	1e-07
LOC201651	-3.98362	0.00657	-11.2353	1e-07
HSD17B3	-3.9683	1.6e-05	-6.14455	1e-07
CSGALNACT1	-3.96202	9.22e-06	-4.61173	1e-07
KIAA1751	-3.95065	0.011	1.71057	1.21e-07
VIPR1	-3.9186	0.00238	-2.39155	1e-07
ZFPM2	-3.91489	0.000746	-5.36143	1e-07
TBX5	-3.91098	0.000248	-2.68459	1e-07
ST18	-3.90801	0.000858	-1.30912	0.000864
COL4A6	-3.8838	0.000721	-4.68103	1e-07
CENPJ	-3.88285	9.22e-06	-3.26639	1e-07
SLC35F4	-3.87365	5.57e-05	-7.17343	1e-07
GLT8D2	-3.87356	0.000277	-6.17582	1e-07
IL20RA	-3.85053	0.000921	-4.53066	1e-07
C3ORF55	-3.82529	0.00178	-4.42775	1e-07
CYR61	-3.82052	0.00657	-3.52612	1e-07
SH2D6	-3.81458	0.000224	-8.50184	1e-07
TCEAL2	-3.81185	0.00141	-9.96693	1e-07
FOSB	-3.79784	0.0176	-7.68679	1e-07
PLCH1	-3.77898	0.00346	-8.14714	1e-07
AGXT2L1	-3.77177	0.00225	-6.61342	1e-07
SLC24A3	-3.76504	0.00352	-3.91114	1e-07
PRR15L	-3.75971	0.00176	-2.51342	1e-07
PWRN1	-3.72579	0.0336	-1.34477	NS
MT1DP	-3.72493	0.00476	-2.83241	1e-07
DUSP1	-3.71944	0.00952	-2.61369	1e-07
IRS1	-3.70851	0.000742	-3.27188	1e-07
CRHBP	-3.70692	0.0035	-2.10822	2.41e-07
KIF12	-3.69781	0.00117	-2.72779	1e-07
ANGPTL1	-3.68707	0.000133	-5.03804	1e-07
BRD7	-3.68702	0.000865	1.06376	0.000252
CLDN8	-3.67029	0.00386	-2.43724	1e-07
PAK3	-3.65577	0.00273	-8.73479	1e-07
HBA1	-3.6328	0.000115	-7.16593	1e-07
SUCNR1	-3.62637	0.00665	-4.24784	1e-07
BTNL9	-3.6169	0.00759	-1.1663	NS
GATM	-3.61664	0.000795	-2.95905	1e-07
SAMD5	-3.61581	0.000268	-4.24532	1e-07
IGFBPL1	-3.61099	0.000727	-15.2578	1e-07
SDPR	-3.60941	0.000517	-3.09348	1e-07
C10ORF79	-3.60555	0.00244	-3.84238	1e-07
FERMT1	-3.59814	0.00195	-4.42357	1e-07
DCN	-3.59638	0.00308	-9.1712	1e-07
BMP8A	-3.59622	3.84e-05	-18.3566	1e-07
ALDH1A1	-3.59533	0.00051	-3.23234	1e-07
KY	-3.5869	0.00145	-5.0848	1e-07
SCGB2A1	-3.57056	0.00784	-2.5326	1e-07
LRRC50	-3.56911	0.00018	-6.0217	1e-07
NWD1	-3.56587	0.00127	-13.1213	1e-07
ZNF826	-3.56251	0.00667	-2.76062	1e-07
BCL2	-3.55594	1e-07	-3.47025	1e-07
ODZ2	-3.55233	0.0196	-5.16216	1e-07
FLRT2	-3.54338	0.00332	-3.0672	1e-07
KCNAB1	-3.53918	0.00915	-3.63043	1e-07
LOC401127	-3.53801	3.36e-05	-1.49635	1e-07
OTOS	-3.5336	0.000668	-5.81996	1e-07
NBLA00301	-3.53145	0.0218	-4.56436	1e-07
ANKRD37	-3.52471	0.000521	-2.91768	1e-07
AKR1C1	-3.52376	0.000387	-6.41313	1e-07
GJB6	-3.52037	0.00329	-4.3781	1e-07
SMAD9	-3.50391	9.97e-05	-4.79032	1e-07
SOD3	-3.4887	4.73e-05	-4.89436	1e-07
C18ORF34	-3.48074	0.0275	-3.04888	1e-07
PLEKHG4B	-3.47271	0.00379	-8.08021	1e-07
GLI1	-3.45881	0.0187	-6.80037	1e-07
CPXM1	-3.45265	0.000126	-6.68977	1e-07
GPX3	-3.4424	0.000156	-1.9567	1e-07
SGCD	-3.44136	0.002	-5.20563	1e-07
ABCA8	-3.42672	0.000465	-3.26553	1e-07
TNNT3	-3.42014	0.000107	-11.323	1e-07
RSPO3	-3.41932	0.018	-4.67446	1e-07
TTC30A	-3.41163	0.000204	-2.55039	1e-07
CXCL12	-3.38338	0.0164	-2.71709	1e-07
KIF19	-3.3796	0.00993	-10.373	1e-07
MAFB	-3.37323	3.36e-05	-3.67851	1e-07
EPHB1	-3.36709	0.00521	-6.06648	1e-07
TLE4	-3.35621	0.000423	-3.61239	1e-07
CACNA2D3	-3.3389	0.0254	-2.70956	1e-07
SYCP2	-3.33143	0.00503	-2.18162	1e-07
SCML2	-3.331	0.000628	-2.94238	1e-07
MAT2A	-3.32215	0.000933	-1.61995	1e-07
KCNJ13	-3.30497	0.00548	-6.66971	1e-07
BTBD11	-3.30264	0.000341	-3.2382	1e-07
LRRN4CL	-3.30219	0.0168	-11.3111	1e-07
C1ORF194	-3.28161	0.000296	-2.58693	1e-07
RCAN1	-3.28122	0.000384	-2.7316	1e-07
MIOX	-3.2789	0.00319	-6.20132	1e-07
EYA4	-3.27886	0.0137	-3.6683	1e-07
ERO1LB	-3.27646	1e-07	-2.567	1e-07
LGI4	-3.27521	0.000904	-2.11317	1e-07
HSPA8	-3.27384	0.00324	-1.26749	0.000417
LRRIQ1	-3.26831	3.84e-05	-3.58198	1e-07
ZNF804B	-3.24256	0.00676	-40.8268	1e-07
C10ORF107	-3.24135	0.045	-3.8173	1e-07
FMOD	-3.24014	2.86e-05	-3.64333	1e-07
KCNA2	-3.23547	0.00509	-4.39537	1e-07
OMD	-3.23448	0.0449	-10.2803	1e-07
EBF4	-3.22608	1.6e-05	-3.13557	1e-07
TSNAXIP1	-3.225	0.00227	-3.67718	1e-07
C1QTNF7	-3.22246	9.97e-05	-6.01026	1e-07
KATNAL2	-3.22114	0.000214	-3.45794	1e-07
MEOX2	-3.22048	0.00656	-3.07282	1e-07
CTGF	-3.21148	0.0141	-2.85918	1e-07
NR4A1	-3.20858	0.0398	-3.41408	1e-07
PRKCE	-3.19922	0.00453	-2.13756	1e-07
AGPAT4	-3.19454	8.4e-05	-4.24454	1e-07
STARD13	-3.16677	1.6e-05	-2.8184	1e-07
FOLR3	-3.16172	0.000398	-4.47743	1e-07
ACACB	-3.1585	9.22e-06	-3.16402	1e-07
L3MBTL4	-3.14516	0.000341	-3.13131	1e-07
FMO2	-3.13501	0.048	-6.96709	1e-07
ODAM	-3.13317	0.00566	-21.8741	1e-07
ANKS1B	-3.13139	0.000987	-5.2094	1e-07
IL22RA1	-3.11245	0.00434	-1.60264	0.000271
ID1	-3.1066	0.0052	-1.75334	8.3e-07
SPACA5	-3.10354	0.000147	-1.84199	1e-07
CLMN	-3.1024	0.000642	-4.13226	1e-07
FBXO15	-3.0986	2.86e-05	-3.56361	1e-07
CTH	-3.09814	9.22e-06	-3.14872	1e-07
TBC1D4	-3.09027	1e-07	-4.10065	1e-07
RSPH6A	-3.08598	0.000318	-2.38963	1e-07
ISM1	-3.07548	0.00428	-3.21321	1e-07
TMEM90B	-3.0735	0.00873	-5.40815	1e-07
MT1A	-3.0721	0.00151	-3.35139	1e-07
LAYN	-3.0652	0.000124	-4.57072	1e-07
RAP1GAP	-3.05419	0.000421	-3.82717	1e-07
C4ORF39	-3.04858	0.000908	-2.09902	1e-07
HSD11B2	-3.04829	0.000353	-3.48157	1e-07
PDLIM3	-3.04402	0.00428	-5.50683	1e-07
HFM1	-3.0333	0.00662	-4.48802	1e-07
CCDC110	-3.02867	0.00185	-2.84709	1e-07
KCND2	-3.02301	0.0047	-3.53732	1e-07
RXFP1	-3.02287	0.000273	-4.66677	1e-07
MT1M	-3.01978	0.0073	-5.02351	1e-07
TMCC2	-3.01929	0.0462	1.06372	NS
C7ORF52	-3.01672	0.0452	-4.45414	1e-07
PCDH9	-3.00784	0.0103	-2.94155	1e-07
RNU4ATAC	-3.00633	0.00347	-1.07089	5.96e-07
COLEC11	-2.99327	0.0364	-2.18067	4.77e-07
SLC16A2	-2.99211	0.000255	-3.1092	1e-07
CCL14	-2.98063	0.0111	-2.52405	1e-07
LRIG1	-2.97524	1e-07	-3.02932	1e-07
RUNX1T1	-2.97015	0.00209	-3.68642	1e-07
FZD8	-2.96988	0.000277	-2.27047	1e-07
C9ORF66	-2.96637	0.00221	-2.59397	1e-07
EIF5	-2.96368	1.6e-05	-1.31781	1e-07
CXCR7	-2.96322	0.000246	-1.99837	1e-07
CITED2	-2.95861	1e-07	-3.62041	1e-07
TIFA	-2.95455	0.000474	-1.68118	1e-07
FHDC1	-2.95154	0.00246	-3.09434	1e-07
SCNN1B	-2.93289	0.00511	-3.28724	1e-07
C4ORF47	-2.91285	1e-07	-3.0284	1e-07
SLC1A1	-2.91165	0.0264	-2.94394	1e-07
GRIK4	-2.9087	0.00116	-7.42228	1e-07
ZNF167	-2.90821	0.00448	-1.54791	1e-07
OSR1	-2.90676	0.000797	-7.64108	1e-07
JUN	-2.89828	0.0173	-3.38222	1e-07
PPARG	-2.8962	0.00175	-2.2779	1e-07
IER2	-2.89551	0.00328	-2.82613	1e-07
CCDC85A	-2.89241	0.00222	-3.04029	1e-07
DPY19L2P1	-2.88632	0.000587	-1.73972	1e-07
C21ORF29	-2.88468	0.0464	-3.02123	1e-07
WBSCR17	-2.88325	0.0086	-2.59518	1e-07
VGLL3	-2.88128	0.0181	-2.2599	1e-07
MYCN	-2.86784	0.0237	-2.5551	1e-07
ABI3BP	-2.86458	0.0179	-6.25648	1e-07
FGF13	-2.86141	0.0118	-2.86312	1e-07
SDC2	-2.85385	0.000525	-2.1759	1e-07
EPHA3	-2.84737	0.00209	-5.40674	1e-07
LOC158572	-2.8452	0.000988	-1.94081	1e-07
KCNA1	-2.84073	0.00107	-25.5729	1e-07
DNAH6	-2.83221	0.00249	-3.37708	1e-07
SALL4	-2.83164	0.000142	-2.87416	1e-07
MAB21L1	-2.82496	0.00136	-2.45875	1e-07
RGS16	-2.82367	0.000933	-3.40663	1e-07
BMP1	-2.82131	0.000831	2.59647	1e-07
TMEM232	-2.80322	0.00211	-2.94753	1e-07
VLDLR	-2.80199	0.00196	-2.13437	1e-07
HTRA3	-2.80143	0.00985	-3.08031	1e-07
FIGF	-2.79494	0.000949	-2.81686	1e-07
SNTA1	-2.79154	0.000118	-2.01761	1e-07
ROR2	-2.79042	0.00312	-5.46815	1e-07
DOK6	-2.7857	0.00218	-3.29916	1e-07
PFKFB2	-2.77935	9.22e-06	-2.7532	1e-07
SYNE1	-2.77854	0.00209	-4.20166	1e-07
GRAMD2	-2.77811	0.00184	-4.28678	1e-07
SYTL4	-2.769	0.00116	-2.08734	1e-07
IMPA2	-2.76496	0.000571	-2.34533	1e-07
FRAS1	-2.76337	0.000341	-3.76602	1e-07
AIF1L	-2.75339	5.57e-05	-3.13637	1e-07
PDE11A	-2.75307	0.0208	-5.76792	1e-07
FBLN5	-2.74452	0.00435	-2.64032	1e-07
SNAI1	-2.74417	0.000538	-3.10418	1e-07
LRP2	-2.74295	0.00363	-4.49496	1e-07
EPB41L4B	-2.73682	2.24e-05	-1.89336	1e-07
CRYAB	-2.73457	0.00602	-3.27801	1e-07
PRDM16	-2.73443	0.000139	-2.65879	1e-07
ST7OT1	-2.72187	1e-07	-3.03714	1e-07
ASGR1	-2.72038	0.000226	-2.36744	1e-07
CCDC65	-2.71762	0.0111	-2.52659	1e-07
ASPA	-2.71641	0.00838	-2.87037	1e-07
HSPB8	-2.71257	0.00302	-2.64082	1e-07
C16ORF89	-2.71223	0.00118	-2.33368	1e-07
GRB14	-2.70861	0.000299	-2.12309	1e-07
PRIMA1	-2.70562	0.000953	-6.421	1e-07
ITIH5	-2.70522	0.0289	-1.52857	5.92e-05
TCF7L1	-2.705	0.011	-3.16587	1e-07
GCSH	-2.70393	1e-07	-2.83133	1e-07
UGT2B11	-2.68878	0.00486	-8.49403	1e-07
TDH	-2.68848	0.000226	-4.52306	1e-07
PYGM	-2.67989	0.00651	-4.24249	1e-07
LOC100132288	-2.67398	0.00146	1.09582	NS
SELENBP1	-2.67178	9.22e-06	-2.21869	1e-07
ZDHHC11	-2.66389	0.041	-2.24874	1e-07
ATP1A1	-2.65925	0.0101	-1.4873	1e-07
ATP10D	-2.65325	0.00162	-1.86398	1e-07
KCNMB2	-2.65249	0.00399	-3.27837	1e-07
CNTNAP3	-2.65217	0.00273	-4.06862	1e-07
AGPAT9	-2.65116	9.22e-06	-2.22168	1e-07
NOV	-2.65088	0.00444	-2.0885	1e-07
H1F0	-2.64759	0.00334	-1.4695	1e-07
SPAG5	-2.6466	0.000204	-3.10864	1e-07
PRUNE	-2.645	0.00232	-1.8102	1e-07
WASF3	-2.64472	3.36e-05	-3.23005	1e-07
UNC13C	-2.64378	0.0495	-3.54564	1e-07
MYOT	-2.64017	0.000259	-4.22351	1e-07
RPS6KA6	-2.63434	0.000635	-4.64861	1e-07
C6ORF59	-2.63283	0.00589	-2.43391	1e-07
ABCA6	-2.63218	0.0386	-5.43622	1e-07
KCNIP3	-2.62897	0.000764	-2.53425	1e-07
TBX1	-2.62661	0.00525	-4.5309	1e-07
GSTM3	-2.6255	0.000115	-2.95417	1e-07
TUB	-2.62014	0.00294	-2.76998	1e-07
STEAP2	-2.61684	0.000622	-3.30313	1e-07
LOH12CR2	-2.61639	0.00161	-2.30095	1e-07
ATP4A	-2.61603	0.00285	-3.05376	1e-07
SYNM	-2.61018	0.00075	-2.31684	1e-07
GSTM1	-2.60944	3.84e-05	-1.72227	NS
DYNLRB2	-2.60918	0.00141	-3.1146	1e-07
TNS3	-2.60885	5.14e-05	-2.85968	1e-07
PEAR1	-2.60779	0.00162	-1.81395	1e-07
KIF25	-2.6062	0.0297	-1.19158	0.00116
CCDC40	-2.60321	0.00481	-1.96735	1e-07
MID1	-2.60171	0.00367	-1.98472	1e-07
CNTNAP2	-2.59829	0.0022	-3.02126	1e-07
MOBKL2B	-2.5892	0.000635	-2.55603	1e-07
SORD	-2.58459	0.0216	-2.64337	1e-07
MYCL1	-2.58303	0.0025	-2.05384	1e-07
SPATA17	-2.58134	0.000878	-2.52929	1e-07
LRRC2	-2.57982	0.00118	-2.73135	1e-07
IL17D	-2.57925	0.000939	-1.90167	1e-07
PCP4	-2.57352	0.0037	-2.30928	1e-07
ZNF781	-2.57105	0.000318	-2.76243	1e-07
TRIM50	-2.57022	0.0435	-2.99253	1e-07
UGT2B7	-2.56978	0.00915	-1.13666	NS
NTN1	-2.56757	0.0075	-3.29517	1e-07
SRF	-2.56531	0.000296	-2.19952	1e-07
FHL2	-2.56234	0.000871	-2.91211	1e-07
C8ORF48	-2.55839	0.000334	-2.03461	1e-07
ALDH7A1	-2.55833	2.86e-05	-1.63584	1e-07
UGT8	-2.54991	0.00117	-3.95972	1e-07
UNC80	-2.54961	0.00521	-3.86909	1e-07
MOSC1	-2.54494	0.00126	-2.13852	1e-07
FGFR2	-2.54325	0.00109	-2.44417	1e-07
OR2T12	-2.54142	0.0148	-1.00449	NS
WWOX	-2.53942	0.00015	-2.32481	1e-07
GADD45B	-2.53819	0.0163	-1.97201	1e-07
PLEKHH1	-2.53772	0.00186	-2.48166	1e-07
MT1L	-2.53533	0.0154	-2.15028	1e-07
CASC2	-2.53351	0.000275	-2.22376	1e-07
ZFP36L2	-2.53189	0.0007	-2.36638	1e-07
CYBRD1	-2.52956	9.22e-06	-1.98126	1e-07
TMEM47	-2.52677	0.00302	-2.12877	1e-07
GCOM1	-2.52627	0.00211	-2.94649	1e-07
EMID1	-2.52031	0.00634	-1.89143	7.62e-06
SCP2	-2.51728	0.00585	-1.14243	0.000285
DNALI1	-2.50502	0.0164	-2.71795	1e-07
C2ORF73	-2.50487	0.00881	-3.15368	1e-07
PLA2G7	-2.50077	0.0193	-3.22201	1e-07
LIPG	-2.49825	0.00216	-2.33779	1e-07
LRRC67	-2.496	0.00209	-2.74667	1e-07
MT1B	-2.49553	0.00591	-1.00544	NS
KALRN	-2.49198	0.0258	1.23488	0.00175
C6ORF165	-2.48935	0.00123	-3.02064	1e-07
SEMA6A	-2.4872	0.00416	-1.82944	1e-07
PTCD2	-2.48594	0.000942	-1.33374	1e-07
ARHGAP20	-2.48153	0.00559	-2.34211	1e-07
HMBOX1	-2.47787	0.0043	-1.8053	1e-07
HHIPL2	-2.47535	0.0249	-7.93562	1e-07
DIS3L2	-2.47515	0.0196	-1.09348	0.00226
FXYD6	-2.47366	0.000115	-2.05668	1e-07
HHEX	-2.47337	0.00271	-1.28203	0.00141
AXIN2	-2.473	0.000305	-2.40417	1e-07
FAT4	-2.47047	0.000291	-2.41557	1e-07
SLC26A9	-2.46963	0.0277	-3.16043	1e-07
C12ORF63	-2.46911	0.0332	-4.44061	1e-07
CHRFAM7A	-2.46833	0.0227	-2.25699	1e-07
SYTL3	-2.46488	6.46e-05	-2.39718	1e-07
GSTM5	-2.46476	0.000503	-9.18209	1e-07
ENPP1	-2.46464	0.0157	-3.23857	1e-07
SYDE2	-2.46337	0.00454	-2.38751	1e-07
HSPA5	-2.46262	0.00559	-1.7038	1e-07
PLSCR4	-2.45986	5.14e-05	-3.07334	1e-07
LONRF3	-2.45757	0.00101	-2.75164	1e-07
DZIP1L	-2.45639	0.00852	-2.01691	1e-07
C9ORF171	-2.45588	0.0116	-2.80517	1e-07
TFPI	-2.45547	0.00763	-3.2151	1e-07
SLC25A33	-2.4427	3.36e-05	-2.92726	1e-07
GPR182	-2.43806	0.00704	-3.89317	1e-07
TSPAN32	-2.4371	0.0178	-1.11841	NS
GLUL	-2.42852	4.73e-05	-2.00982	1e-07
RARB	-2.42801	0.00988	-2.5223	1e-07
GSTM2	-2.42571	0.00272	-1.55847	4.77e-07
POMC	-2.4248	0.0223	-2.58696	1e-07
F10	-2.4247	0.000268	-7.39464	1e-07
TP53INP2	-2.42336	0.000994	-2.19135	1e-07
PLAC9	-2.42331	0.00843	-2.69423	1e-07
CLSTN2	-2.42224	0.0117	-3.57733	1e-07
MLLT3	-2.42194	1e-07	-2.08334	1e-07
METT5D1	-2.42022	0.0201	-1.16803	1e-07
XIRP1	-2.41783	9.22e-06	-1.46823	0.00395
C4ORF19	-2.41753	0.0304	-2.43787	1e-07
SDF2L1	-2.41663	0.00382	-1.80435	1e-07
GARNL3	-2.41621	2.24e-05	-2.75617	1e-07
MT1X	-2.41286	0.0165	-2.19425	1e-07
PEG3	-2.41136	0.0036	-3.22276	1e-07
TGFBR3	-2.41087	0.00593	-2.3402	1e-07
SLC25A15	-2.40759	0.00742	-3.55166	1e-07
PRKG2	-2.40572	0.00811	-3.3931	1e-07
CKB	-2.40539	0.000685	-1.9505	1e-07
NUPR1	-2.40501	0.00456	-2.85244	1e-07
TSPAN7	-2.39956	0.00436	-2.14724	1e-07
LY6G5C	-2.39815	0.0431	1.09415	NS
MAGED4	-2.39628	0.0161	-1.8766	3.85e-05
AAK1	-2.39551	9.22e-06	-2.1255	1e-07
SVEP1	-2.39309	0.0102	-7.22862	1e-07
TAL1	-2.39127	0.0114	-1.66396	1e-07
C6ORF142	-2.38898	0.0274	-2.76834	1e-07
MAP1LC3A	-2.37818	5.57e-05	-1.94772	1e-07
ARL4D	-2.37775	0.00117	-1.93155	1e-07
DACT1	-2.37699	0.00188	-2.72106	1e-07
CCDC68	-2.37556	0.0451	-1.71988	1.21e-07
SERHL2	-2.37549	0.00396	-5.74954	1e-07
ATP6V0E2	-2.36702	0.00424	-1.73283	1e-07
PGF	-2.36698	0.00717	-2.50905	1e-07
CXORF57	-2.3664	0.000385	-2.75073	1e-07
PRKG1	-2.36484	0.0163	-3.87918	1e-07
TG	-2.36468	0.0209	-3.31939	1e-07
ACSF2	-2.36464	9.22e-06	-1.90624	1e-07
TET1	-2.36431	0.00563	-1.24653	0.000488
CCDC121	-2.36159	0.00136	-1.65196	1e-07
ADAMTS5	-2.36128	0.016	-2.35177	1e-07
MEIS2	-2.35828	0.0332	-1.62054	7.05e-06
GRIP1	-2.35713	0.028	-2.22674	1e-07
SH3RF1	-2.35546	1e-07	-2.33509	1e-07
SNCA	-2.35035	0.000308	-2.61217	1e-07
TCEANC	-2.34915	0.00246	-1.70166	1e-07
MOSC2	-2.34874	4.28e-05	-2.53882	1e-07
DIO3OS	-2.34324	0.00313	-1.52313	1e-07
EML1	-2.34296	0.00155	-1.93066	1e-07
MGC42105	-2.34249	0.0116	-1.98587	4.77e-07
C5ORF28	-2.34108	1e-07	-1.91872	1e-07
ARSK	-2.34015	0.00474	-1.64743	1e-07
SPIRE2	-2.3384	0.00363	-3.48361	1e-07
MAGI2	-2.33739	1.6e-05	-1.96719	1e-07
GPER	-2.33178	0.00346	-1.75051	1.21e-07
ANKK1	-2.33109	0.0021	-3.73502	1e-07
FHL1	-2.33085	0.00224	-5.37401	1e-07
TTYH2	-2.3308	0.00346	-2.27619	1e-07
RPL23AP32	-2.32999	0.0137	-1.15997	NS
TECRL	-2.32977	0.0388	-2.35649	1e-07
WBP5	-2.32858	1e-07	-1.89452	1e-07
HAND2	-2.32354	0.00525	-3.73753	1e-07
OLFM1	-2.32257	0.0189	-2.27524	1e-07
MCF2L	-2.32105	0.00176	1.02388	NS
GADD45G	-2.32038	0.000621	-2.02894	1e-07
CNGA1	-2.3186	0.0129	1.08264	NS
CXXC4	-2.31344	0.0305	-3.0566	1e-07
TMEM178	-2.3088	0.00116	-2.68725	1e-07
COL27A1	-2.30795	0.0101	-3.60454	1e-07
PCLO	-2.30792	0.00015	-2.65241	1e-07
LOC80054	-2.30652	0.00388	-2.51071	1e-07
C6	-2.30112	0.0228	-10.0056	1e-07
TIAM2	-2.29924	0.00749	-2.93837	1e-07
ZNF222	-2.29651	0.00293	-1.28109	1e-07
RPS6KA5	-2.29342	0.000136	-4.01892	1e-07
NCRNA00092	-2.29315	0.00151	-4.94978	1e-07
FAAH	-2.2839	0.000204	-1.85098	1e-07
FAM13A	-2.2836	0.000331	-1.84095	1e-07
ATP8B4	-2.28207	0.034	-1.61626	2.41e-07
FREM2	-2.2793	0.0498	-2.80178	1e-07
LOC389493	-2.2788	0.00302	-2.4219	1e-07
LOC339290	-2.27686	0.00101	-1.46461	1e-07
NT5C3L	-2.27566	1.6e-05	-1.46107	1e-07
SCUBE3	-2.27561	0.0084	-4.53839	1e-07
CYP7B1	-2.27542	3.36e-05	-3.5082	1e-07
DHDPSL	-2.27473	0.0176	-4.28394	1e-07
SERPIND1	-2.27444	0.0226	-7.05282	1e-07
GPM6B	-2.27432	0.00922	-2.46936	1e-07
FXYD1	-2.27372	0.000501	-6.64199	1e-07
KIAA0087	-2.26886	0.0366	-1.09996	NS
C16ORF86	-2.26095	0.000527	-2.58599	1e-07
SLC39A14	-2.25904	6.46e-05	-2.37051	1e-07
ZFP28	-2.25829	0.00519	-1.24439	1e-07
EML6	-2.25651	0.00163	-3.0719	1e-07
CACNG4	-2.25501	0.0204	9.38574	1e-07
CDC42EP2	-2.25202	0.00016	-2.13845	1e-07
APOA1	-2.25076	0.0132	-4.67265	1e-07
ADRB1	-2.24732	0.0331	-1.21216	NS
GALNTL4	-2.24725	0.000153	-1.64918	1e-07
SH3BGR	-2.24706	0.00134	-2.03344	1e-07
NHS	-2.24655	0.0284	-2.91969	1e-07
TOMM5	-2.24581	0.0228	-1.10122	0.00322
CASP12	-2.24396	0.0236	-1.75011	9.47e-07
BCO2	-2.24357	0.00938	-3.25636	1e-07
NUP62CL	-2.24118	0.000579	-2.30426	1e-07
TRPM3	-2.23985	0.00254	-7.20464	1e-07
NETO2	-2.23827	0.000501	-1.95657	1e-07
FAM189A2	-2.23724	0.000413	-2.07158	1e-07
GSTM2P1	-2.23574	0.00426	-1.49315	1e-07
FAHD2A	-2.23035	1.6e-05	-2.19614	1e-07
GRIK2	-2.22625	0.0249	-3.24729	1e-07
RNASET2	-2.22431	9.22e-06	-1.82484	1e-07
RIMS4	-2.22323	0.0109	-3.91234	1e-07
POLI	-2.22286	1.6e-05	-2.14919	1e-07
PRPS1	-2.22118	2.86e-05	-1.92381	1e-07
ADAMTS3	-2.21961	0.0191	-2.05734	1e-07
TC2N	-2.21712	0.0168	-2.43878	1e-07
CSRNP1	-2.21682	0.00971	-1.75672	1e-07
SCN3B	-2.21243	0.0379	-2.63445	1e-07
ZIM2	-2.21057	0.00339	-2.65546	1e-07
ARHGEF4	-2.20787	0.000189	-1.83167	1e-07
GPR37L1	-2.20676	0.0196	-3.00531	1e-07
SYNGR1	-2.20571	0.000851	-2.06423	1e-07
PAX8	-2.2054	0.000416	-1.68973	1e-07
KCNQ1	-2.19806	0.00046	-1.83011	1e-07
PABPC5	-2.19667	0.00714	-1.7934	1e-07
FLJ42875	-2.1932	0.00185	-3.78743	1e-07
NDRG2	-2.19111	0.000229	-1.98703	1e-07
ZNF541	-2.18982	1.6e-05	-2.25493	1e-07
C6ORF97	-2.18924	0.0039	-2.59589	1e-07
EMCN	-2.18843	0.0149	-1.53074	6.95e-06
CRTAC1	-2.18507	0.0088	-2.61746	1e-07
NMNAT3	-2.18444	4.28e-05	-2.64178	1e-07
PLK1S1	-2.18418	3.84e-05	-2.07498	1e-07
SLC43A3	-2.18377	0.000294	-2.6045	1e-07
AKAP12	-2.18376	0.0025	-2.80401	1e-07
C14ORF176	-2.18045	0.00775	-3.34262	1e-07
GOLM1	-2.18031	0.00208	-1.61978	1e-07
MINA	-2.17927	2.24e-05	-1.78239	1e-07
PRKX	-2.17712	0.000382	-2.68063	1e-07
MDH1B	-2.17635	0.0246	-2.35073	1e-07
GSTTP2	-2.17466	0.00967	-1.00348	NS
FOLR1	-2.17456	0.0308	-2.19983	1e-07
FZD5	-2.17453	0.0006	-1.96073	1e-07
GNAI1	-2.1738	1.6e-05	-2.06603	1e-07
DNAH7	-2.17231	0.000601	-3.39334	1e-07
CBLN2	-2.17202	0.00357	-1.70327	1e-07
PAIP2B	-2.17184	0.00331	-2.0175	1e-07
LMOD1	-2.17159	0.0427	-6.41421	1e-07
ADHFE1	-2.17073	0.00335	-1.58847	1e-07
MAP3K8	-2.16949	0.000809	-2.23069	1e-07
TSHZ3	-2.16915	0.000718	-2.01846	1e-07
ATP1A4	-2.16557	0.000691	-1.12074	NS
RDH12	-2.16519	0.023	-3.2079	1e-07
TAPT1	-2.16378	0.0384	-1.73114	1e-07
MMP15	-2.16141	0.000413	-1.46058	7.28e-06
TRO	-2.16108	0.0035	-1.83524	1e-07
LAMA2	-2.16095	0.0313	-5.22464	1e-07
HSPA1A	-2.15916	0.00108	-1.70388	1e-07
AOC3	-2.15853	0.0214	-1.24587	0.0265
CD24	-2.15559	0.00441	-1.852	1e-07
CASZ1	-2.15421	0.00327	-2.16872	1e-07
GON4L	-2.15338	0.000383	-1.05807	NS
NRXN1	-2.15335	0.0463	-8.88611	1e-07
APBB2	-2.15115	0.000244	-1.53207	1e-07
FGF7	-2.14896	5.14e-05	-3.06163	1e-07
CDC14B	-2.14382	0.00209	-2.17299	1e-07
C1ORF64	-2.1436	0.00343	-13.3039	1e-07
ADM2	-2.14335	0.0158	-3.23357	1e-07
BMP2	-2.14307	0.0013	-3.48562	1e-07
RNF112	-2.1419	0.00905	-1.92936	1e-07
SNRPN	-2.14173	7.62e-05	-1.30907	1e-07
PRKCQ	-2.14166	0.000501	-2.64868	1e-07
AKAP3	-2.14009	0.00989	-2.77141	1e-07
CPXM2	-2.13927	0.0497	-2.70724	1e-07
FAM181B	-2.1368	0.00064	-4.10443	1e-07
WFS1	-2.13671	8.4e-05	-2.20447	1e-07
SNORA26	-2.13657	4.73e-05	-1.00442	NS
FBLN2	-2.13485	0.0292	-2.59764	1e-07
ACAT1	-2.13353	0.000142	-1.5583	1e-07
UST	-2.133	0.00524	-1.9951	1e-07
BRSK2	-2.13132	0.0178	-3.33598	1e-07
CYTH3	-2.13073	0.000142	-2.27207	1e-07
NEBL	-2.12691	0.0177	-1.9792	1e-07
PLCD4	-2.12664	0.00317	-1.66095	8.3e-07
QRICH2	-2.12592	0.000338	-2.46958	1e-07
SOCS2	-2.12521	0.0128	-1.44193	1.88e-06
LYRM7	-2.12279	0.00447	-1.68463	1e-07
FAM104B	-2.12246	0.0189	-1.44114	1e-07
PLEKHM3	-2.12101	0.000767	-1.62497	1e-07
CHODL	-2.12048	0.00175	-2.77142	1e-07
C6ORF52	-2.11983	0.0117	-2.16766	1e-07
RGNEF	-2.11656	0.00404	-3.48185	1e-07
GPX6	-2.11468	0.0342	1.01816	NS
EBF3	-2.11288	0.0135	-1.6247	9.09e-06
PTX3	-2.11191	0.00132	-2.95738	1e-07
LOC642852	-2.11127	0.000156	-2.2442	1e-07
GJA1	-2.11111	0.0216	-1.90411	1e-07
CCDC36	-2.11099	0.0134	-2.69138	1e-07
ARC	-2.10927	0.0162	-3.64942	1e-07
TMEM120B	-2.10635	0.000341	-1.52482	1e-07
NFKBIA	-2.10459	0.00712	-1.66897	1e-07
NEXN	-2.09994	0.0137	-3.1189	1e-07
FTCD	-2.0998	0.04	-1.85165	1.21e-07
TNS1	-2.09704	0.0016	-1.92162	1e-07
C9ORF122	-2.0956	0.0136	-2.21616	1e-07
SLC35D2	-2.09477	0.000394	-1.60317	1e-07
FABP5	-2.09307	0.0311	-1.55512	0.000261
POLD2	-2.08965	0.00101	-1.31017	1e-07
C7ORF10	-2.08905	0.0152	-1.13388	NS
RILPL1	-2.08878	9.22e-06	-1.79269	1e-07
SLC27A4	-2.08559	0.00235	-1.21105	0.0434
C1ORF125	-2.084	0.00877	-1.78491	1e-07
VIP	-2.08341	0.0193	-1.07414	NS
NUCB2	-2.07679	0.000717	-1.71011	1e-07
CASC1	-2.07641	0.00125	-2.04974	1e-07
MTCH1	-2.07374	0.000232	-1.7114	1e-07
TRIM45	-2.07089	0.00586	-2.15041	1e-07
GOLGA8C	-2.06887	0.000677	1.03568	NS
EFHB	-2.06628	0.0134	-3.64469	1e-07
PLEKHH2	-2.06256	0.0288	-2.07032	1e-07
PRPS1L1	-2.06201	0.000144	-1.1213	0.0148
AKR1C3	-2.06102	0.0128	-1.69075	4.19e-06
C1ORF192	-2.05555	0.0417	-3.13216	1e-07
MSRB2	-2.05525	0.000419	-1.49629	1e-07
LOC401387	-2.05506	0.00625	1.16053	0.0213
ID3	-2.05332	0.000126	-2.30302	1e-07
CHCHD10	-2.05331	0.00586	-1.84945	1e-07
SSPO	-2.0522	0.015	-2.05841	2.46e-06
USP44	-2.05191	0.0415	-2.59457	1e-07
HSPB11	-2.05163	0.0112	-1.7562	1e-07
MSX2P1	-2.05015	0.00676	-1.59315	1e-07
KLHL10	-2.05007	0.0105	-2.35386	1e-07
USP49	-2.04979	0.0106	-3.06248	1e-07
CLDN5	-2.04822	0.0159	-1.45165	0.000334
LPHN2	-2.04818	0.0107	-1.859	1e-07
FAM95B1	-2.04587	0.0472	-3.20451	1e-07
CGNL1	-2.044	0.0207	-2.49042	1e-07
TOB1	-2.04329	5.57e-05	-2.64812	1e-07
ZNF775	-2.04239	0.00239	-1.41866	1e-07
CACNB4	-2.04032	0.0195	-2.36548	1e-07
GNAS	-2.03822	0.025	1.06949	NS
C2ORF51	-2.0355	0.00143	1.00512	NS
TMEM200B	-2.03523	0.04	-1.37376	0.00252
NUAK2	-2.03183	0.000314	-2.6484	1e-07
BCL2L11	-2.03108	5.14e-05	-2.13208	1e-07
LOC147727	-2.02631	0.00063	-1.6945	1e-07
CALR	-2.02557	0.00368	-1.53873	1e-07
TRAPPC6A	-2.02537	1.6e-05	-1.76197	1e-07
MYCT1	-2.02183	0.00676	-1.29686	0.00252
GSC	-2.02146	0.0336	-2.24008	1e-07
SFRP1	-2.02043	0.0151	-3.51842	1e-07
MAN1C1	-2.02014	0.0342	-1.86096	1e-07
LOC143666	-2.01333	0.000147	-4.46906	1e-07
C6ORF225	-2.01154	0.00162	-1.33973	1e-07
LAMB4	-2.01077	0.00428	-2.25854	1e-07
COPZ2	-2.01048	0.0012	-2.04108	1e-07
PI4K2B	-2.00638	1.6e-05	-1.85576	1e-07
SPATA4	-2.00207	0.0264	-3.02841	1e-07
SCPEP1	-2.00082	6.94e-05	-1.64747	1e-07
ZNF711	-2.0007	0.0448	-1.47515	1e-07
PTK2B	2.00082	4.73e-05	1.80693	1e-07
ACOT7	2.00202	0.000259	2.23292	1e-07
SKA3	2.00284	0.0319	1.84803	1e-07
BCAS4	2.00405	0.0168	1.87405	1e-07
UBTD1	2.00411	8.4e-05	2.15206	1e-07
EML4	2.00422	0.000121	1.15503	0.000115
MBOAT7	2.00458	0.000428	1.81232	1e-07
OBSCN	2.00462	0.00281	1.00099	NS
SDC3	2.00505	0.00221	2.30856	1e-07
GGTLC1	2.00668	0.0233	-1.51292	7.41e-05
OR7G1	2.00715	0.00737	1.00586	NS
PTGER3	2.01157	0.0214	1.38232	0.00116
VPS13D	2.01202	0.0078	-1.08337	NS
C16ORF59	2.01634	0.00348	2.28706	1e-07
MS4A6A	2.01676	0.0496	1.30348	0.0275
ASCC3	2.0176	0.00105	1.58651	1e-07
TTC39A	2.02168	0.0461	2.03176	1e-07
ABCC6	2.022	0.00208	1.56777	1e-07
RIMS3	2.02266	0.00454	-1.91244	1e-07
PAQR6	2.02459	0.00957	2.24169	1e-07
TNKS1BP1	2.02547	0.0121	1.34332	1e-07
ACSL5	2.02808	0.00114	1.72269	5.96e-07
CTXN1	2.02924	0.00426	7.35284	1e-07
FAM102B	2.02974	0.0065	1.06276	NS
ARPC5L	2.02985	2.24e-05	1.42541	1e-07
CCM2	2.02986	1.6e-05	2.0186	1e-07
LINGO1	2.0299	0.0342	2.3982	1e-07
PAX9	2.03177	0.0342	2.29608	6.72e-06
ZNRF2	2.04051	0.00345	1.6635	1e-07
HN1	2.05236	0.00491	1.64739	1e-07
TRIM39	2.05262	0.0138	-1.25678	1e-07
MCTP1	2.05363	0.0352	1.40728	0.002
CREB5	2.05421	0.0279	1.98898	3.61e-06
WDHD1	2.05466	0.00217	1.49857	1e-07
RNFT2	2.05654	5.57e-05	2.1645	1e-07
LYST	2.05762	0.000911	1.49834	1e-07
TGFB1	2.05946	0.00699	3.05206	1e-07
GRHL1	2.0595	0.00805	1.84895	1e-07
LMTK3	2.05954	0.00115	1.4323	5.12e-05
KIF15	2.0598	0.0392	1.6112	8.64e-06
CD276	2.06143	1e-07	1.96149	1e-07
TPX2	2.06162	0.0209	2.52191	1e-07
C9ORF41	2.06349	0.0152	-1.3596	0.00776
TM4SF1	2.06453	0.0371	2.12167	1.21e-07
PLEKHG1	2.0672	0.00737	1.79832	1e-07
HES5	2.06771	0.0329	1.88836	1e-07
PXDN	2.06906	0.00843	2.51583	1e-07
ECE1	2.0697	0.000277	2.72643	1e-07
SLC17A5	2.07025	0.0128	1.79369	1e-07
CNIH3	2.07203	0.0119	1.51885	6.15e-06
WBSCR26	2.07313	0.0265	3.13487	1e-07
ANLN	2.07615	0.044	2.11467	1e-07
CDC42EP1	2.07705	2.24e-05	2.40997	1e-07
SLC9A5	2.0791	0.00124	3.33671	1e-07
SLC1A5	2.08069	0.0231	2.93497	1e-07
B4GALT5	2.08263	0.00115	1.64738	1e-07
ESYT3	2.08569	0.00567	-1.06315	NS
PDGFA	2.08589	6.46e-05	2.38174	1e-07
LGALS1	2.08625	0.00276	2.45328	1e-07
RINL	2.08837	3.84e-05	1.94625	1e-07
QSOX1	2.08956	0.000186	2.37462	1e-07
CACNA1C	2.09133	0.0063	1.76055	1e-07
BTN3A1	2.09251	0.0477	1.02944	NS
ACTN1	2.09435	5.14e-05	1.94588	1e-07
IL6R	2.09514	0.013	-1.55238	0.000356
RASD2	2.09615	0.0334	6.90352	1e-07
LOC81691	2.09708	0.000901	1.41481	1e-07
REN	2.09729	0.0383	12.6299	1e-07
PARP4	2.09969	0.000909	1.70053	1e-07
VSIG4	2.09981	0.024	1.37241	0.00752
ETV1	2.1003	0.0262	2.18055	1e-07
PC	2.10057	0.00753	2.57829	1e-07
SELL	2.10096	0.0215	1.09795	NS
BTK	2.10169	0.0486	1.2186	NS
INPP4A	2.10188	2.86e-05	1.50656	1e-07
FBXO2	2.10267	0.00429	2.15821	1e-07
KCNK12	2.10308	0.0476	-1.01771	NS
POU2F3	2.10874	0.0116	2.70938	1e-07
C9ORF169	2.10907	0.0417	3.23179	1e-07
HRH1	2.10958	0.0058	4.68079	1e-07
CST2	2.11172	0.0242	9.17118	1e-07
TYRO3	2.11187	0.00092	3.49539	1e-07
MRPL14	2.11221	0.000214	1.76664	1e-07
SPRY1	2.11225	0.00503	1.98861	1e-07
C1ORF130	2.11232	0.0361	1.81635	1e-07
PRICKLE1	2.11281	0.00583	1.93554	1e-07
GSDMB	2.11308	0.0148	1.94024	1e-07
CASC5	2.11372	0.0104	-1.21182	NS
BEAN	2.1151	0.00111	3.63243	1e-07
RHOBTB3	2.11648	0.00735	2.07395	1e-07
NAMPT	2.1168	0.00413	1.31951	0.00039
PIGQ	2.11891	0.00185	1.22977	1.21e-05
SMC1A	2.11952	0.000416	-1.29486	1e-07
TOMM34	2.12039	0.000586	1.68688	1e-07
FAS	2.12262	0.00552	1.87107	1e-07
DLG4	2.12322	0.000206	2.74868	1e-07
TMEM108	2.12323	0.0339	2.51701	1e-07
C15ORF62	2.12323	0.0127	1.6824	1e-07
KCNAB2	2.12499	0.0138	1.02731	NS
F12	2.12499	0.0011	2.31791	1e-07
FOXL1	2.12936	0.0175	1.50017	0.000153
ATIC	2.13144	2.86e-05	1.86651	1e-07
CTSB	2.1322	0.00806	2.02104	1e-07
HTR1F	2.13221	0.0154	2.11166	1e-07
LST1	2.13463	0.0322	1.86722	6.04e-06
PMEPA1	2.13619	0.000177	2.14678	1e-07
GPRC5B	2.13855	0.000579	2.24248	1e-07
MSN	2.14157	1e-07	1.95128	1e-07
CKLF	2.14453	0.0181	1.82382	1e-07
ITPR2	2.14905	0.000601	1.42728	1e-07
GLS2	2.14959	0.0052	3.3777	1e-07
C9ORF128	2.15218	0.0444	1.22286	0.0187
NUF2	2.15439	0.0239	1.75845	3.61e-06
MACF1	2.15446	0.000283	1.10956	NS
BHLHE40	2.15653	1e-07	2.83556	1e-07
HIST1H1A	2.15768	0.0415	-1.22021	3.04e-05
MTMR11	2.1635	8.8e-05	3.96257	1e-07
LYN	2.16591	0.000413	1.68597	1e-07
DSC2	2.16617	0.0256	1.65802	1.84e-05
KLC3	2.16631	0.0115	3.23726	1e-07
TTC39B	2.17104	0.000769	2.09224	1e-07
SH3BP2	2.17331	0.0211	1.39874	2.41e-07
CSF1R	2.17537	0.00444	1.56909	2.24e-05
FAM111B	2.17898	0.0109	5.77632	1e-07
GINS1	2.18042	0.00419	1.54057	1e-07
S100A11	2.18185	0.00161	2.82873	1e-07
LDLR	2.18488	0.0178	1.52608	0.00644
LTBP1	2.1855	0.0374	1.61477	0.000575
PHF19	2.18642	1e-07	1.20078	0.000861
SLC6A6	2.18994	0.000103	1.45655	2.86e-05
PPAP2C	2.18995	0.00293	3.09951	1e-07
HLA-B	2.18999	0.048	1.69478	3.96e-06
TUBA4A	2.19066	9.97e-05	1.98504	1e-07
C16ORF45	2.19227	0.000115	3.06179	1e-07
INPP5F	2.19456	0.00413	1.33328	1.21e-07
ZNF643	2.19767	0.00244	1.79097	1e-07
MTHFD1L	2.20072	9.22e-06	2.40555	1e-07
CLEC2D	2.20265	0.0307	1.04985	NS
F2R	2.20275	0.00205	2.31154	1e-07
STMN1	2.20323	0.0094	1.6604	1e-07
RPGRIP1	2.2045	0.00612	1.1779	NS
SUSD1	2.20937	0.00525	1.9223	1e-07
SNX10	2.21616	0.0492	1.29741	0.0155
C12ORF53	2.2175	0.00324	2.89232	1e-07
GPR84	2.21802	0.0192	1.97231	1.21e-07
ARHGAP23	2.21946	0.00133	3.11764	1e-07
HDC	2.22017	0.0116	1.60821	0.000146
CHST2	2.22124	0.00353	3.6632	1e-07
ERCC6L	2.22159	0.00184	1.54425	1e-07
KIAA1217	2.22171	0.01	1.35752	0.000186
DUSP4	2.22398	1e-07	5.04897	1e-07
PLEKHA8	2.22631	0.00894	-1.11739	0.016
C1ORF135	2.22755	0.0258	1.23286	4.75e-05
VCAN	2.22846	0.0493	1.88536	0.000825
VDR	2.231	0.00376	1.52415	1.21e-07
NT5E	2.23284	0.0118	2.06346	1e-07
GGT1	2.23349	0.0223	-1.08003	NS
C20ORF195	2.23454	0.00701	1.37039	0.0044
HK2	2.23805	0.00786	1.72963	1e-07
ERAP1	2.24028	0.0245	-1.13172	0.0349
DLGAP4	2.24363	0.000389	1.69412	1e-07
PARD3B	2.24607	0.00544	-1.61032	0.000326
MYOM3	2.24795	0.0246	3.73208	1e-07
ARNTL2	2.24866	0.0496	2.09987	2.11e-06
PLEKHG2	2.24923	7.29e-05	1.99782	1e-07
FAM83D	2.2536	0.0396	1.28446	0.00743
CD33	2.26029	0.0255	1.87938	1.21e-07
DMD	2.26186	0.0474	1.98913	7.13e-07
FAM38B	2.26223	0.0264	2.06218	1e-07
DOCK10	2.26243	0.0122	1.63415	7.96e-06
CYP2S1	2.26305	6.94e-05	8.03497	1e-07
DDX52	2.2664	0.000579	1.44239	1e-07
RAB11FIP1	2.26952	0.00211	1.22389	0.0209
HPGDS	2.27248	0.00405	2.62407	1e-07
FOXM1	2.27354	0.00401	1.60298	1.21e-07
ITGA3	2.27422	0.000656	2.66652	1e-07
LILRB1	2.27423	0.0345	1.49587	0.00231
SPI1	2.27765	0.013	1.63289	0.000109
CX3CR1	2.28039	0.0181	1.44063	0.00177
MPZL3	2.28219	0.00169	1.09146	NS
HMMR	2.28366	0.00425	1.27207	0.0186
MEX3A	2.28804	0.00557	2.50262	1e-07
AIF1	2.28869	0.0198	1.47131	0.0012
TMEM2	2.28995	0.00186	-1.04452	NS
S100A6	2.2903	0.000571	2.87803	1e-07
LY96	2.29088	0.0447	1.1437	NS
MS4A7	2.29154	0.0175	1.53002	8.87e-06
IGSF21	2.29533	0.0176	2.18265	1e-07
FXYD5	2.29767	1.6e-05	3.66398	1e-07
DST	2.29811	0.0346	-1.09268	NS
POM121L9P	2.29891	0.00705	-1.53402	8.81e-05
CYTSB	2.30154	0.00209	2.16034	1e-07
AIM1L	2.30281	0.0228	3.909	1e-07
MME	2.30301	0.0118	-1.40069	NS
SPINT1	2.30691	0.000563	2.7851	1e-07
LRG1	2.3073	0.0286	7.66734	1e-07
KLK10	2.3097	0.0403	32.4795	1e-07
GNAO1	2.31366	0.00432	1.41243	0.0105
CDCA5	2.31588	0.0013	1.25195	0.00606
SLMO1	2.31787	5.57e-05	3.51111	1e-07
PALM	2.31875	0.000772	2.79305	1e-07
MEGF9	2.32076	0.000579	2.09363	1e-07
PDE9A	2.32081	0.0011	2.84674	1e-07
MYO3A	2.32084	0.0219	1.47368	0.000525
KCNS3	2.32339	0.00134	2.50986	1e-07
CMTM3	2.32344	0.00111	2.30224	1e-07
KCNK5	2.32406	1e-07	2.02139	1e-07
ACAN	2.32804	0.00143	3.82236	1e-07
PTP4A3	2.32936	1e-07	3.93201	1e-07
ABCA4	2.3332	0.0131	1.80096	1.21e-07
CDKN2B	2.33653	0.0475	6.01129	1e-07
TYROBP	2.33967	0.00558	1.83884	1.53e-06
LAMC2	2.34076	0.0007	2.10984	1e-07
ABR	2.34152	1e-07	2.75169	1e-07
CENPM	2.34214	0.0196	2.56336	1e-07
ENDOD1	2.34708	0.000482	2.40615	1e-07
CXCL17	2.34883	0.000668	8.59741	1e-07
CCND1	2.35026	0.000291	3.24233	1e-07
MED13	2.35275	0.000133	1.64156	1e-07
PARP14	2.35526	0.000111	1.7186	1e-07
CTSG	2.35764	0.0196	1.4919	0.00666
TRIM54	2.35935	0.00523	5.61929	1e-07
MVP	2.3599	1e-07	2.60104	1e-07
C13ORF33	2.36329	0.00217	1.21503	NS
STAT1	2.36541	0.0142	1.45108	0.000457
CHEK1	2.3666	0.0067	1.17716	0.000541
DOCK9	2.37007	2.24e-05	2.31019	1e-07
ERBB3	2.37029	0.00747	2.34752	1e-07
RASSF5	2.37049	0.00015	1.4125	2.69e-06
TNFAIP8L2	2.37232	0.0052	1.69261	3.99e-05
SULT2B1	2.37254	0.0172	2.59421	1e-07
C1ORF226	2.37393	0.0107	3.01077	1e-07
SLC22A18AS	2.37723	0.0136	2.34918	1e-07
BLNK	2.37811	0.00299	1.78207	1e-07
MCM4	2.37814	0.000667	1.61555	1e-07
C1QC	2.37882	0.013	1.73299	2.56e-05
MLLT11	2.37896	0.000587	2.21819	1e-07
LAIR1	2.38227	0.0373	1.47671	0.00276
VASP	2.38664	6.46e-05	1.85186	1e-07
MAP2	2.39191	0.00193	1.75419	1e-07
BNIPL	2.39551	0.0359	2.48082	1e-07
SLC35F2	2.39604	7.62e-05	2.67027	1e-07
NPDC1	2.39781	9.22e-06	3.28012	1e-07
EPHA4	2.40106	0.00165	1.94497	1e-07
ZNF217	2.4016	0.00235	1.50449	1e-07
CYSLTR2	2.40219	0.0457	5.5857	1e-07
CD55	2.40246	0.000567	3.36088	1e-07
HIP1	2.40367	0.000628	1.88821	1e-07
MYH10	2.40763	7.29e-05	2.15228	1e-07
AP1G2	2.40903	0.00444	1.10871	NS
CD44	2.40929	0.000142	2.22783	1e-07
SLC7A2	2.40964	0.0312	1.87977	1e-07
CYBB	2.40978	0.0444	1.3465	0.0349
PAQR4	2.41167	0.00254	2.94287	1e-07
CXCL16	2.41312	1e-07	1.99042	1e-07
DDB2	2.41433	1e-07	2.67982	1e-07
MTMR7	2.41584	0.0366	1.62754	1.21e-07
LEF1	2.41842	0.0184	1.54986	0.000114
ST8SIA4	2.42082	0.003	2.93083	1e-07
SIPA1L2	2.42191	3.36e-05	2.39586	1e-07
RAD51	2.42758	0.00129	1.56742	2.41e-07
C19ORF59	2.43366	0.0268	5.78561	1e-07
RHBDL2	2.4374	0.00415	2.16945	1e-07
KIF23	2.43832	0.0107	1.81264	1.21e-07
RNF19B	2.44547	0.000953	1.25412	0.000339
TMSB10	2.44551	1e-07	2.13274	1e-07
NCF2	2.44942	0.0421	1.56312	0.00183
CD164L2	2.451	0.000948	8.89605	1e-07
IFIT2	2.45109	0.00259	1.5389	5e-06
ABL2	2.45911	0.0018	1.1161	0.0145
TNIK	2.46076	6.46e-05	1.90315	1e-07
TLR2	2.46287	0.00362	1.72023	1e-07
FBXO41	2.46738	1e-07	2.32227	1e-07
TNFRSF10A	2.47006	1e-07	1.60642	1.42e-06
MALL	2.47023	0.000573	2.28275	1e-07
SIGLEC15	2.47532	0.00406	5.97843	1e-07
FCGR2A	2.47586	0.00268	2.03709	1e-07
P2RY6	2.48197	0.00242	2.70744	1e-07
CCDC88C	2.48428	0.013	1.82803	4.77e-07
SH2D4A	2.48477	3.84e-05	2.05228	1e-07
TIPARP	2.49031	0.00392	1.7548	1.21e-07
LILRA6	2.49479	0.0268	1.56972	0.00224
TNFSF4	2.49489	0.00917	1.38164	0.00511
KDELR3	2.50056	0.000755	2.66009	1e-07
HLA-DPB2	2.50109	0.0393	1.1158	NS
NDC80	2.50594	0.000268	2.2897	1e-07
TGM2	2.51126	0.000273	2.80521	1e-07
PLK3	2.5179	1.6e-05	2.30856	1e-07
MST1R	2.51896	9.22e-06	2.44157	1e-07
HPSE	2.52423	0.00427	1.98233	1.18e-06
FANCA	2.53376	0.0203	2.10163	1e-07
IGF2BP2	2.53402	0.000126	2.66274	1e-07
PIP5KL1	2.54098	0.00388	2.73257	1e-07
TNFSF11	2.54825	0.0489	1.95818	0.000715
DHRS3	2.54978	0.00252	2.66505	1e-07
HMSD	2.55046	1e-07	-1.53225	6.5e-05
INHBA	2.55511	0.00964	1.16691	NS
REEP2	2.55621	0.0014	2.0724	1e-07
PERP	2.55925	0.000891	2.53624	1e-07
KIF18A	2.56166	0.0153	-1.10297	NS
SLC47A1	2.56762	0.000364	1.90275	1e-07
FJX1	2.57008	1.6e-05	3.65867	1e-07
STAT4	2.57474	0.0317	1.44544	0.0174
NRP2	2.57581	5.14e-05	3.27117	1e-07
FAM54A	2.57747	0.0133	1.7264	1e-07
YIF1B	2.57862	0.000273	1.33979	1e-07
JAK3	2.58392	0.00232	2.14774	3.27e-06
IKZF2	2.5883	0.000346	1.66796	1e-07
MS4A14	2.59349	0.0262	1.82838	1.21e-07
EEF1A2	2.59755	0.0266	4.24479	1e-07
IGFBP6	2.60348	0.00593	3.14607	1e-07
SUSD4	2.60721	0.0243	2.4345	1e-07
CHST11	2.60809	9.59e-05	2.01728	1e-07
SRL	2.61682	0.00225	2.57787	1e-07
ELF3	2.62161	0.00689	3.18919	1e-07
NRIP1	2.62504	0.000426	2.23001	1e-07
CHI3L2	2.6353	0.00143	1.4103	0.0118
BASP1	2.63935	0.00013	2.11595	1e-07
MDFI	2.64007	0.0146	4.47014	1e-07
ADORA2B	2.6405	0.0292	1.579	0.000236
CDC45	2.64198	0.00127	4.15641	1e-07
TMEM92	2.64589	0.00996	18.345	1e-07
LYPD1	2.64663	0.0117	2.50415	1e-07
HAVCR2	2.64917	0.00212	1.6269	0.000361
NOD2	2.65492	0.0416	1.43987	0.0148
GGT3P	2.65791	0.00534	2.33436	1e-07
CTSC	2.65863	0.00184	3.15331	1e-07
TPD52L1	2.66439	0.000259	3.07232	1e-07
PLEKHA4	2.66741	1.6e-05	2.14585	1e-07
CPA3	2.66798	0.0122	2.62321	2.57e-06
FPR1	2.66888	0.00134	1.45428	0.0078
XPR1	2.67633	2.86e-05	2.66472	1e-07
VSTM2L	2.6775	0.00784	4.02168	1e-07
ELF4	2.67879	1e-07	1.97985	1e-07
LYPD5	2.68741	9.22e-06	1.64174	1e-07
EDA2R	2.69282	0.000601	2.49536	1e-07
RIN1	2.69381	1e-07	4.50384	1e-07
MREG	2.69495	0.000162	1.90262	1e-07
MXRA8	2.69782	0.00115	3.63776	1e-07
RAC2	2.69783	0.0121	1.47739	0.0188
INPP5D	2.70426	0.00328	1.69766	2e-06
FPR3	2.7157	0.0279	1.31459	NS
IRAK2	2.71577	5.57e-05	1.83064	1e-07
PPP1R1B	2.72102	0.0223	21.1492	1e-07
CDT1	2.72832	9.22e-06	3.61873	1e-07
PHYHIP	2.72848	0.000622	4.21645	1e-07
NXPH4	2.73033	0.00101	2.51055	1e-07
ATP11A	2.73262	0.00036	2.38935	1e-07
SPOCK1	2.73691	0.0377	3.52253	1e-07
SHCBP1	2.74385	0.0331	1.64134	2.46e-05
PLCD3	2.7474	0.000987	7.80077	1e-07
UCN	2.75069	0.00121	2.89133	1e-07
KIAA0101	2.75649	0.00171	2.61046	1e-07
FANCI	2.75825	1.6e-05	2.1411	1e-07
TNFRSF10C	2.76012	1e-07	4.94473	1e-07
HLA-DPA1	2.76311	0.0289	1.46733	0.0154
TPM4	2.76431	0.000382	1.21378	0.000608
C4A	2.76466	0.000364	1.49069	0.000251
C2ORF89	2.77729	0.00405	3.44491	1e-07
INHBB	2.78571	0.00145	2.45671	1e-07
MYBPHL	2.78855	0.0396	2.55791	1e-07
CDKN3	2.79008	0.00343	1.43145	0.00204
FAP	2.79188	0.0483	1.54506	0.0186
LAT2	2.79437	0.000722	1.6348	6.1e-05
LCP1	2.79718	0.0393	1.18235	NS
CENPF	2.79736	0.000781	1.89309	1e-07
CCNB2	2.80032	7.29e-05	1.73779	1e-07
C8ORF4	2.80112	0.0221	3.96916	1e-07
C17ORF96	2.80194	0.0108	2.39955	1e-07
CDSN	2.80317	0.0312	5.23352	1e-07
SPATA18	2.80353	0.0428	2.72401	1e-07
ZNF469	2.80426	0.00501	1.83248	2e-06
CDH15	2.80446	0.00639	4.11456	1e-07
ST3GAL5	2.80741	5.14e-05	2.45004	1e-07
ADORA1	2.82002	0.00133	5.30196	1e-07
CTSS	2.82117	0.000815	2.36903	1e-07
IER5L	2.82179	1e-07	4.32337	1e-07
RCC2	2.82246	9.22e-06	1.70363	1e-07
S100A1	2.83549	0.00172	3.1334	1e-07
SLCO4A1	2.83958	0.0255	2.5194	1e-07
ALOX5AP	2.84145	0.00149	1.75681	0.000142
PRDM1	2.84348	0.000144	2.94285	1e-07
BBC3	2.84942	1e-07	4.45679	1e-07
SAMD4A	2.85171	0.000877	2.16985	1e-07
SLC7A5	2.85474	0.0094	1.697	5.63e-05
CCDC109B	2.8548	0.000121	1.97156	3.6e-07
SYTL1	2.85761	1e-07	3.82538	1e-07
TREM2	2.86392	0.0093	3.13081	1e-07
FNDC4	2.86529	0.00154	4.32659	1e-07
FAM113B	2.86639	2.86e-05	2.36921	1e-07
PPP1R1C	2.86819	0.00949	2.32526	7.13e-07
RASGRF1	2.87947	0.0123	15.4722	1e-07
OXTR	2.88177	0.00121	2.2829	1e-07
TSC22D1	2.88772	0.0124	2.59124	1e-07
NFAM1	2.89138	0.000369	2.27115	1e-07
MCTP2	2.89276	9.22e-06	2.10422	1e-07
TNFRSF21	2.89568	1e-07	3.01924	1e-07
KLHDC7B	2.89856	0.000933	3.97689	1e-07
CCDC33	2.90095	0.0368	1.28448	0.00571
MUC1	2.90266	0.00413	2.86208	7.13e-07
EGOT	2.90676	0.0317	2.02547	1e-07
EBI3	2.91539	0.000722	3.59963	1e-07
HLA-DRB5	2.91717	0.0257	1.35684	NS
EMR2	2.91809	0.0029	1.94523	1e-07
HLA-DOA	2.91839	0.0336	1.24365	NS
ETV7	2.91914	0.0129	2.01146	1.67e-05
ERP27	2.92884	0.0486	3.27505	1e-07
MNDA	2.94413	0.00595	1.67451	0.000103
MSMP	2.94767	0.00146	1.13833	NS
PELI1	2.94864	0.000257	2.47921	1e-07
C20ORF112	2.95036	0.0209	1.8117	1e-07
B3GAT1	2.95301	0.0043	3.52895	1e-07
SLAMF8	2.96045	0.0323	1.22044	NS
ROR1	2.96337	0.00121	1.43838	0.0365
PCDHAC2	2.96347	0.00124	3.90214	1e-07
PDE1C	2.96541	0.00209	2.86969	1e-07
ITGB2	2.9699	0.0191	1.52023	0.00361
ECM1	2.96994	0.00609	6.53298	1e-07
MANEAL	2.98167	0.000124	3.17696	1e-07
RASGEF1A	2.98219	0.00276	1.37606	0.0294
THRSP	2.9889	0.000885	8.91339	1e-07
GNLY	2.99161	0.023	2.60614	9.47e-07
P4HA2	2.99529	1e-07	3.71034	1e-07
NKAIN4	2.99722	0.000933	4.46265	1e-07
IVL	3.00189	0.0272	15.4762	1e-07
EZH2	3.00338	8.04e-05	2.05266	1e-07
GBP2	3.00458	6.02e-05	1.80045	3.24e-05
TNFSF9	3.00845	0.00967	2.17549	4.72e-05
TGFBI	3.00852	0.000183	2.89525	1e-07
HES6	3.01909	4.28e-05	4.2565	1e-07
PNMT	3.01936	0.00191	4.69496	1e-07
ARNTL	3.0314	0.00271	2.90767	1e-07
C1ORF116	3.04533	0.00113	2.12885	1.88e-06
STIL	3.04623	0.00211	1.07339	NS
UBE2QL1	3.04819	0.021	4.66921	1e-07
PLXNA4	3.04943	0.0428	3.07594	1e-07
DRAM1	3.05011	1e-07	2.48292	1e-07
MYO1G	3.05096	0.00272	3.22867	1e-07
HPN	3.05868	0.00646	2.6474	1e-07
ARMCX3	3.06222	0.0103	2.47863	1e-07
TMEM79	3.07068	0.000385	3.39769	1e-07
C17ORF76	3.08647	1e-07	2.51681	1e-07
CLEC7A	3.08795	0.0187	1.87633	3.61e-06
TGFBR1	3.09163	6.02e-05	2.59693	1e-07
RAMP1	3.09829	0.00216	3.09758	1e-07
FAM65B	3.12235	0.028	1.28627	NS
PBK	3.12693	0.00295	2.27473	1e-07
TNFSF15	3.13674	0.000396	2.22953	1e-07
GAS2L3	3.13876	0.00139	1.10098	NS
IL17RD	3.14209	0.00165	3.37684	1e-07
SNX25	3.14396	0.00041	2.19793	1e-07
IL21R	3.14474	0.00955	1.39118	0.047
WNT10A	3.16329	0.00324	5.06041	1e-07
WNT3	3.16759	0.000974	2.2514	1e-07
HLA-DPB1	3.1718	0.00657	1.30042	NS
ITGB4	3.17373	5.14e-05	2.82826	1e-07
SPC25	3.1775	0.0174	1.57687	8.89e-05
CXORF21	3.1779	0.00843	1.06888	NS
LPL	3.18747	0.0093	4.24026	1e-07
C18ORF56	3.19325	0.0134	3.50905	1e-07
ANXA1	3.19702	9.22e-06	2.78057	1e-07
APOBEC3H	3.19774	0.00466	2.97496	1e-07
KCNJ5	3.20055	0.00166	1.14753	NS
CARD9	3.20602	0.000398	2.17475	1e-07
TDO2	3.21452	0.0221	3.07983	1e-07
SCD	3.21789	0.00188	2.66846	1e-07
CH25H	3.22879	0.0167	1.5883	0.00909
KRT15	3.23927	1e-07	18.5308	1e-07
OLR1	3.25466	0.0316	2.20152	1.47e-05
PRSS23	3.25921	0.00101	3.75149	1e-07
E2F7	3.26109	0.000939	2.80569	1e-07
GBP3	3.27717	0.00167	1.8969	9.47e-07
TRIM29	3.28796	0.00403	6.24248	1e-07
PHACTR3	3.29939	0.0339	4.38659	1e-07
MELK	3.30037	0.000657	2.96524	1e-07
MLF1IP	3.30087	6.94e-05	2.26171	1e-07
RDH5	3.30574	0.000209	8.81013	1e-07
FGF1	3.31695	9.22e-06	2.64626	1e-07
ABCC6P1	3.31886	0.0198	4.73044	1e-07
DLGAP5	3.31887	0.00173	2.48566	1e-07
PLAUR	3.32222	0.000718	3.41467	1e-07
RSPO4	3.32393	0.000305	3.4031	1e-07
PLA2G10	3.34136	0.0453	4.03694	1e-07
EPPK1	3.34358	0.000571	3.04866	1e-07
CDKN2A	3.34521	0.00234	6.25037	1e-07
GRM4	3.35057	0.000823	16.7466	1e-07
EPHB3	3.35499	1.6e-05	8.85251	1e-07
UNC5B	3.36309	0.000144	4.07235	1e-07
CD300A	3.36348	0.00134	1.49767	0.000238
CD109	3.36433	0.00258	3.39007	1e-07
SLC22A4	3.36822	0.000118	2.65714	1e-07
ASPHD1	3.37374	0.00076	9.33711	1e-07
CKS2	3.37457	2.24e-05	2.25322	1e-07
IL1RN	3.38073	0.0381	2.14864	3.04e-06
DIAPH3	3.38926	0.00416	2.11837	1e-07
FCGR3A	3.40295	0.00272	2.13848	1e-07
E2F1	3.40351	0.000212	4.47897	1e-07
CDH6	3.40579	9.59e-05	5.76116	1e-07
VASN	3.40595	1e-07	2.32291	1e-07
JUP	3.40665	0.0104	1.04334	NS
FAM176A	3.41497	1e-07	4.24327	1e-07
PRR15	3.4193	1.6e-05	48.5151	1e-07
PNP	3.42015	0.00852	2.75493	1e-07
IL4I1	3.43622	0.0085	1.8809	5.01e-05
SLC17A9	3.43963	0.000955	2.03873	1.42e-06
NPC2	3.4497	1e-07	5.07478	1e-07
KRT14	3.46104	0.0206	3.67755	1e-07
ADRA1B	3.46374	3.84e-05	4.93778	1e-07
FOLH1	3.4695	0.00517	6.56362	1e-07
CDH13	3.47092	0.00113	3.81204	1e-07
SEL1L3	3.47355	1e-07	2.32706	1e-07
S100B	3.49158	0.0274	1.96378	0.0055
HRK	3.49494	0.00373	3.21502	1e-07
FAM84A	3.49652	8.8e-05	5.65431	1e-07
DUSP13	3.50232	0.00343	6.39022	1e-07
GALE	3.50307	1e-07	7.33955	1e-07
CC2D2B	3.51626	0.0016	5.66262	1e-07
E2F2	3.52017	8.04e-05	1.46648	0.000298
DIRAS3	3.53284	0.00805	3.49452	1e-07
EHF	3.53835	0.0431	1.15017	NS
CFB	3.5547	0.0127	1.98606	0.00398
ADM	3.56093	0.00182	3.74941	1e-07
CCR1	3.56668	0.0017	1.853	1.06e-06
UPP1	3.5723	1e-07	3.88029	1e-07
HEY2	3.57378	3.36e-05	4.0704	1e-07
ADAMTS14	3.593	0.00377	8.00981	1e-07
TRIM14	3.60742	9.22e-06	1.91592	1e-07
SEZ6L2	3.61134	0.000241	9.41057	1e-07
LZTS1	3.64676	3.84e-05	3.2619	1e-07
MMP11	3.65039	0.000248	6.66509	1e-07
HLA-DQB2	3.67782	0.00738	3.73817	1e-07
DHDH	3.69694	0.00167	6.09057	1e-07
CFI	3.69878	1e-07	3.61421	1e-07
MSR1	3.70112	0.00436	1.81999	9.66e-06
NRCAM	3.70129	1e-07	4.61807	1e-07
DUSP5	3.70507	7.62e-05	4.04828	1e-07
SHC3	3.71542	0.00403	3.25563	1e-07
GGCT	3.71847	1e-07	3.74609	1e-07
ETV4	3.7577	2.24e-05	12.7587	1e-07
WDFY4	3.75889	0.00174	1.23185	NS
MARCO	3.77619	0.0227	3.86762	4.77e-07
ST6GALNAC5	3.78778	0.0071	12.1303	1e-07
SIGLECP3	3.7896	0.0267	1.84331	0.000308
ACP5	3.79161	0.00283	2.1487	4.77e-07
IRF5	3.79535	0.0116	2.64853	1e-07
PLXDC1	3.79622	1.6e-05	2.70876	1e-07
CSTA	3.79711	0.0304	1.24028	NS
NUSAP1	3.8058	0.00013	2.04068	1e-07
FRMD3	3.81079	2.86e-05	3.3654	1e-07
SNX22	3.81589	0.00111	2.03067	1e-07
CTSH	3.83019	1e-07	4.4856	1e-07
LOC100131551	3.83281	0.0348	3.12948	1e-07
PMAIP1	3.85372	0.00079	2.6684	1e-07
ZMAT3	3.85509	1e-07	2.73088	1e-07
DKFZP434J0226	3.86027	0.0367	3.61376	1e-07
ADAMTS18	3.86398	0.0307	3.54347	1e-07
LAMP3	3.88276	0.00412	2.20778	3.6e-07
SPOCK2	3.88371	9.22e-06	3.73983	1e-07
TBC1D2	3.89322	1e-07	3.26443	1e-07
FAM43A	3.89614	0.0007	3.72122	1e-07
ICAM1	3.92058	1e-07	3.84037	1e-07
ABTB2	3.945	1e-07	4.9165	1e-07
PTPRE	3.95363	1e-07	3.80625	1e-07
CEP55	3.95964	0.000147	1.73545	3.6e-07
CDH4	3.95985	0.00441	8.14533	1e-07
BAIAP3	3.96533	0.000479	9.09827	1e-07
TMEM163	3.97114	0.00234	9.61036	1e-07
KLK8	3.97272	0.0132	1.93427	1.3e-05
CEACAM6	3.97611	0.0349	11.677	1e-07
RAB27A	3.98555	1e-07	2.65844	1e-07
FOXQ1	4.00483	1.6e-05	3.21513	1e-07
ASPM	4.00484	0.000319	1.9425	2.34e-06
LTB	4.03122	0.0277	1.2206	NS
XDH	4.04631	0.0466	1.61514	0.0363
HIST1H2AD	4.04674	0.00701	1.12412	NS
FBLL1	4.05318	0.00424	3.50543	1e-07
NOD1	4.06121	1e-07	4.58834	1e-07
ARHGAP19	4.08236	0.00112	1.90589	1e-07
MAMLD1	4.09076	1e-07	4.87848	1e-07
PLEKHN1	4.11105	0.000814	14.4364	1e-07
DUSP6	4.11516	1e-07	4.54579	1e-07
C5AR1	4.12867	0.00521	1.24088	NS
BIRC5	4.13386	0.00013	2.24702	1e-07
SPATA9	4.14318	0.00176	2.31125	1e-07
MICALCL	4.14648	0.000952	1.75191	0.000285
COL8A1	4.1527	1e-07	2.30675	1e-07
HLA-DQB1	4.15461	0.00821	2.18324	7.05e-06
GALNT7	4.1561	1e-07	3.95802	1e-07
TREM1	4.17278	1e-07	6.53764	1e-07
TNC	4.17293	9.22e-06	3.68299	1e-07
TMC6	4.17541	1e-07	5.3082	1e-07
GABBR2	4.18523	0.0085	3.91623	1e-07
NAB2	4.23033	1e-07	3.31657	1e-07
NTM	4.23319	0.00445	3.86511	1e-07
APOE	4.2501	2.24e-05	3.95898	1e-07
TMC8	4.27437	1e-07	2.50455	1e-07
TK1	4.29384	1e-07	3.38346	1e-07
PLAG1	4.29589	9.22e-06	3.27402	1e-07
LOC554202	4.34049	2.24e-05	4.35704	1e-07
SDC4	4.35583	1e-07	4.33935	1e-07
C1ORF106	4.36613	0.00106	7.49985	1e-07
TMEM100	4.37198	0.000656	3.09144	1.21e-07
STAC	4.37632	0.000855	5.28209	1e-07
TCERG1L	4.38482	0.000601	1.89463	0.00265
FLJ42709	4.39196	1e-07	4.66493	1e-07
BUB1	4.41819	0.00272	2.96644	1e-07
ETV5	4.42007	1e-07	3.23001	1e-07
LILRB4	4.42561	0.00985	1.39781	0.038
UBE2C	4.4767	0.000643	2.59928	1e-07
SSX1	4.49409	0.0151	5.57506	1e-07
CHST6	4.51579	0.000839	3.03405	1e-07
PSD3	4.51799	1e-07	3.37387	1e-07
IGSF6	4.51824	0.00214	2.02026	7.13e-07
TRIM36	4.51905	0.0165	3.03864	1e-07
MYEF2	4.54793	1e-07	2.76386	1e-07
C4ORF48	4.56734	1e-07	5.67092	1e-07
GJB3	4.60435	1.6e-05	18.2861	1e-07
DEPDC1B	4.62135	0.0382	2.67624	2.41e-07
CCL18	4.6333	0.00143	2.36151	0.00103
GLT1D1	4.63691	1e-07	6.67579	1e-07
TESC	4.63955	0.000226	6.01925	1e-07
GRHL3	4.65398	0.0015	24.9986	1e-07
TIAM1	4.65534	1e-07	7.03238	1e-07
COL1A1	4.66839	0.00252	3.01404	1e-07
MYBPH	4.70205	0.00239	6.53953	1e-07
PROC	4.7216	1e-07	3.63745	1e-07
AMIGO2	4.7401	9.22e-06	4.20418	1e-07
RAPGEF5	4.75258	0.000212	2.69256	1e-07
COL8A2	4.77319	1e-07	2.22562	1.53e-06
GRP	4.78327	0.0169	1.43103	NS
PHLDA2	4.78353	1e-07	3.45932	1e-07
CBLN1	4.79726	0.0427	4.92926	1e-07
FAM19A5	4.82097	1e-07	4.92817	1e-07
ALOX15B	4.82703	0.000206	5.85205	1e-07
CHI3L1	4.82792	1e-07	12.5343	1e-07
LAD1	4.84293	9.22e-06	4.71327	1e-07
FXYD3	4.85301	0.00067	5.30049	1e-07
MRC2	4.88616	1e-07	6.07358	1e-07
CCL17	4.88905	0.0108	3.74064	1.21e-07
IL1RAP	4.8892	1e-07	4.04055	1e-07
NELL2	4.89239	0.00178	3.11608	3.6e-07
COL10A1	4.91274	0.00532	2.33339	0.000958
RUNX2	4.91473	1.6e-05	3.3151	1e-07
EDIL3	4.94646	1.6e-05	2.81741	1e-07
TMEM154	4.95393	3.36e-05	2.91159	1e-07
C17ORF60	4.97595	0.000136	2.69295	1e-07
MDK	4.97788	1e-07	4.64745	1e-07
ADAMTS9	4.99261	9.22e-06	4.82358	1e-07
TIMP1	5.00564	1e-07	5.90235	1e-07
ABCC3	5.03497	1e-07	5.55604	1e-07
HCN4	5.03539	0.000355	16.6872	1e-07
SCG5	5.03837	0.000142	3.75657	1e-07
NFE2L3	5.04852	1e-07	4.83449	1e-07
G0S2	5.05967	0.00634	3.31937	1e-07
MGAT3	5.07924	1e-07	6.18068	1e-07
LONRF2	5.09042	4.73e-05	3.19713	1e-07
COMP	5.09798	0.00144	12.1045	1e-07
GLDN	5.11954	0.0191	4.11549	1e-07
TGFA	5.12154	0.00103	4.78782	1e-07
UNC5CL	5.12171	1e-07	4.55947	1e-07
COL13A1	5.13887	9.22e-06	12.7001	1e-07
EPS8	5.15194	1e-07	3.43385	1e-07
FUT3	5.17497	0.0233	8.40046	1e-07
BCAT1	5.18108	0.000103	2.41444	1e-07
PLAU	5.24425	2.24e-05	6.14741	1e-07
EPHA10	5.24996	0.00222	11.6301	1e-07
LGALS3	5.26172	1e-07	4.53027	1e-07
PDE5A	5.31702	1e-07	4.10962	1e-07
UHRF1	5.32432	9.22e-06	4.21792	1e-07
PVRL4	5.32858	1e-07	18.4564	1e-07
BID	5.3326	1e-07	4.31171	1e-07
HJURP	5.35476	0.000136	1.96109	1.21e-07
KRT80	5.38326	9.22e-06	4.33761	1e-07
EGFL6	5.42983	0.00625	3.32229	1e-07
METTL7B	5.44804	1e-07	15.6111	1e-07
SOX11	5.51206	0.0177	5.41367	1e-07
DOK7	5.531	1e-07	6.62376	1e-07
HIST1H1B	5.53608	0.000814	-1.05621	NS
SERPINA1	5.5479	1e-07	13.9992	1e-07
CORO2A	5.57555	1e-07	3.26702	1e-07
TMPRSS6	5.61621	3.36e-05	56.0587	1e-07
CAMK2N1	5.62056	1e-07	7.02905	1e-07
GAP43	5.63901	0.011	12.0423	1e-07
MPZL2	5.69764	1e-07	4.56219	1e-07
TOP2A	5.707	1e-07	2.60661	1e-07
CSF2	5.75132	1e-07	8.89547	1e-07
DTX4	5.82792	1e-07	6.14691	1e-07
APOC1	5.84134	5.14e-05	3.59562	1e-07
ALOX5	5.87099	1e-07	5.39176	1e-07
LPAR5	5.91419	1e-07	8.86135	1e-07
RUNX1	5.97255	1e-07	5.37562	1e-07
TM4SF4	6.0015	4.28e-05	6.93618	1e-07
CDH2	6.01849	0.0113	6.58265	1e-07
C19ORF33	6.03036	1e-07	3.77431	1e-07
C6ORF138	6.06879	0.000305	9.28434	1e-07
AGR2	6.07548	0.000697	10.0608	1e-07
F2RL2	6.07989	0.00681	3.01895	1e-07
DBC1	6.08039	0.00548	5.98325	1e-07
CST6	6.13633	3.84e-05	4.65698	1e-07
CLDN2	6.17465	0.000579	5.48164	1e-07
SLPI	6.25464	0.000204	4.38401	1e-07
KCNN4	6.28842	1e-07	10.1302	1e-07
PROS1	6.29699	1e-07	7.66798	1e-07
SFN	6.29877	7.62e-05	8.27166	1e-07
TYMS	6.32385	1e-07	3.43792	1e-07
OIT3	6.33495	0.0413	8.7756	1e-07
XKRX	6.37979	2.86e-05	9.43899	1e-07
CCL13	6.39171	0.000343	4.03644	1e-07
C10ORF55	6.39685	0.000447	5.38911	1e-07
BNC1	6.41158	0.00289	5.34512	1e-07
SPINK2	6.44708	3.36e-05	3.84144	1e-07
IGSF1	6.45238	0.000257	11.1232	1e-07
GJB4	6.4774	0.0315	5.88047	1e-07
RYR1	6.51534	1e-07	6.56821	1e-07
CAMK2N2	6.54611	1e-07	7.09671	1e-07
SYT1	6.60262	0.00205	3.75706	1e-07
TUSC3	6.6195	1e-07	7.53035	1e-07
TNFAIP6	6.62176	1e-07	3.14148	1e-07
C3ORF50	6.64908	0.000364	5.22542	1e-07
CDH3	6.69115	1e-07	13.9093	1e-07
MET	6.77911	1e-07	4.63989	1e-07
TNFRSF12A	6.78166	1e-07	5.01535	1e-07
PHEX	6.78754	0.00828	1.52165	NS
STK32A	6.79393	1e-07	5.82818	1e-07
KLK12	6.81648	0.0187	5.47637	1e-07
ENTPD1	7.01093	1e-07	4.51099	1e-07
TMEM130	7.06308	1e-07	5.55142	1e-07
C6ORF168	7.09794	1e-07	7.40333	1e-07
KCNJ2	7.12511	1e-07	8.71661	1e-07
CATSPER1	7.43717	1e-07	8.87862	1e-07
CXCL14	7.79825	0.00388	2.51881	0.0087
C6ORF105	7.81822	0.00241	4.4175	1e-07
FAM20A	7.842	1e-07	4.44798	1e-07
ALDH1A3	7.99701	3.36e-05	5.41671	1e-07
C6ORF174	8.03544	3.36e-05	5.45128	1e-07
ICAM5	8.04534	1e-07	12.5573	1e-07
CITED1	8.31735	1e-07	21.7498	1e-07
C2CD4A	8.49436	0.0124	7.97161	1e-07
STRA6	8.5518	1e-07	28.2009	1e-07
ICAM4	8.67771	1e-07	5.52431	1e-07
CYP1B1	8.7168	1e-07	5.15553	1e-07
SYT12	9.03293	1e-07	67.1975	1e-07
STMN2	9.04062	1e-07	5.52598	1e-07
KLHDC8A	9.11169	1e-07	36.184	1e-07
MC1R	9.12104	1e-07	1.02296	NS
PDZRN4	9.3266	0.0151	2.42302	0.00146
MMP7	9.43838	0.0131	5.0982	1.21e-07
PDLIM4	9.77248	1e-07	7.16016	1e-07
NGEF	10.2689	1e-07	27.5892	1e-07
ODZ1	10.3532	4.73e-05	15.6792	1e-07
ZCCHC18	10.6148	1e-07	-1.01571	NS
QPCT	10.615	1e-07	8.27828	1e-07
FRMD5	10.9779	0.000538	6.51243	1e-07
HPCAL4	11.0234	0.00436	16.1509	1e-07
RXRG	11.0653	1e-07	43.6298	1e-07
CLDN16	11.1872	1e-07	22.6945	1e-07
SFTPB	11.3044	1e-07	10.0192	1e-07
B3GNT3	11.5214	1e-07	27.1452	1e-07
PDZK1IP1	12.382	1e-07	11.5368	1e-07
KLK11	12.3971	0.0052	20.3527	1e-07
LEMD1	12.6552	1e-07	5.81221	1e-07
PKP2	12.8865	1e-07	3.05703	1.21e-07
IGFL2	13.3919	1e-07	13.8788	1e-07
LCN2	13.6586	0.000384	13.6272	1e-07
TRPC5	13.7212	0.000974	27.615	1e-07
CELF4	14.0856	1e-07	6.49596	1e-07
NAT8L	14.1135	1e-07	5.88058	1e-07
LRRK2	14.7306	1e-07	10.8909	1e-07
TMEM215	15.1651	0.00697	28.2264	1e-07
SLC27A6	15.3223	1e-07	6.09832	1e-07
LRP4	15.3426	1e-07	16.9229	1e-07
LAMB3	15.3829	1e-07	13.7289	1e-07
FN1	15.823	1e-07	23.2204	1e-07
GDF15	16.6296	1e-07	16.5482	1e-07
TM7SF4	17.2249	6.46e-05	45.6624	1e-07
MUC21	17.4166	0.000111	36.5377	1e-07
TMPRSS4	18.3525	0.000319	43.4937	1e-07
SCEL	18.9921	1e-07	13.736	1e-07
ZCCHC16	20.0263	9.22e-06	21.5563	1e-07
SLC34A2	20.0512	1e-07	18.1982	1e-07
NMU	20.3145	0.000825	19.1163	1e-07
TACSTD2	20.5377	1e-07	10.0945	1e-07
LIPH	21.3211	1e-07	66.7415	1e-07
DPP4	23.0692	1e-07	17.9874	1e-07
ZCCHC12	23.8085	1e-07	77.0669	1e-07
CLDN1	24.4593	1e-07	9.73078	1e-07
KLK7	27.9222	0.000144	24.9136	1e-07
CLDN10	29.9797	0.000363	26.311	1e-07
ARHGAP36	35.2001	0.00998	91.1294	1e-07
HMGA2	35.2859	1e-07	50.7664	1e-07
GABRB2	95.0068	1e-07	101.44	1e-07
FLJ22184	3.99466	1e-07	NA	NA
LOC100131096	8.42797	1e-07	NA	NA
LOC727869	-2.96383	9.22e-06	NA	NA
ENST00000440673	20.9955	3.84e-05	NA	NA
LOC283588	-3.11323	4.28e-05	NA	NA
FLJ46446	3.93376	8.04e-05	NA	NA
ANKRD20A1	-2.90608	8.4e-05	NA	NA
LOC645967	-2.65766	9.22e-05	NA	NA
LOC645381	-2.1272	0.000107	NA	NA
LOC100130692	-3.97779	0.000118	NA	NA
LOC283352	2.1365	0.000192	NA	NA
ENST00000376463	-2.88256	0.000194	NA	NA
PRY	-2.05705	0.000214	NA	NA
LOC339192	3.24374	0.000286	NA	NA
ANKRD18A	-3.24341	0.000358	NA	NA
LOC100129940	5.13045	0.000477	NA	NA
LOC729983	2.24695	0.000486	NA	NA
LOC100129122	2.94527	0.000534	NA	NA
DCDC5	-4.2113	0.000542	NA	NA
LOC284244	-7.90598	0.000577	NA	NA
LOC100132805	3.01206	0.000637	NA	NA
FAM7A1	-2.04873	0.000702	NA	NA
LOC100287820	2.6109	0.000875	NA	NA
LOC100131851	-2.1699	0.000946	NA	NA
LOC100129773	2.36799	0.000953	NA	NA
LOC100132308	-2.68166	0.00096	NA	NA
LOC646736	-10.6051	0.000962	NA	NA
RPS12P23	2.00695	0.00102	NA	NA
LOC100131046	-3.13582	0.00105	NA	NA
LOC388282	3.38075	0.00115	NA	NA
LOC729444	8.78897	0.00122	NA	NA
LOC284630	-3.08712	0.00146	NA	NA
LOC348751	-3.48816	0.00146	NA	NA
LOC730202	-2.21702	0.00147	NA	NA
LOC440104	-2.08952	0.00161	NA	NA
FLJ37638	-2.84145	0.00175	NA	NA
FLJ38379	-4.33311	0.00175	NA	NA
LOC286071	-2.03867	0.0021	NA	NA
LOC728147	-2.08042	0.00229	NA	NA
LOC100128531	-2.27523	0.00242	NA	NA
FLJ35379	-6.05716	0.00249	NA	NA
ENST00000338994	-2.83899	0.0025	NA	NA
LOC730107	-2.10258	0.00252	NA	NA
LOC100271715	-2.54374	0.00263	NA	NA
RNU2-1	-5.4525	0.00266	NA	NA
LOC100134372	2.13327	0.00275	NA	NA
ZNF730	4.17339	0.00281	NA	NA
LOC100288106	-2.19294	0.003	NA	NA
LOC100134240	-2.54971	0.00302	NA	NA
LOC340515	-3.06669	0.00302	NA	NA
LOC285095	-2.42732	0.00324	NA	NA
ENST00000391545	4.07973	0.00345	NA	NA
LOC648556	-2.90935	0.0038	NA	NA
LOC730236	-2.36908	0.00394	NA	NA
LOC729083	-2.82293	0.00425	NA	NA
LOC646160	-2.83694	0.00426	NA	NA
TNXA	-2.69889	0.00464	NA	NA
LOC284669	-2.38117	0.00474	NA	NA
PRKXP1	-2.25128	0.00498	NA	NA
ENST00000399670	4.54179	0.00519	NA	NA
LOC645978	2.45413	0.00519	NA	NA
LOC100133402	-2.29339	0.00556	NA	NA
LOC149351	-2.63901	0.00578	NA	NA
LOC285043	-2.34312	0.00586	NA	NA
HPX-2	-2.01845	0.00593	NA	NA
LOC100128435	2.19112	0.00601	NA	NA
LOC100133109	2.49657	0.0061	NA	NA
LOC100130255	-2.27578	0.00646	NA	NA
LOC100293798	-2.51645	0.00699	NA	NA
AQP7P2	-2.66228	0.00808	NA	NA
FLJ40606	-2.1711	0.0084	NA	NA
ENST00000293743	2.10117	0.00894	NA	NA
PRSS2	4.49091	0.00931	NA	NA
LOC100128507	-2.07059	0.00947	NA	NA
LOC100128430	2.60884	0.0103	NA	NA
LOC283713	-2.19193	0.0103	NA	NA
LOC100131098	3.02265	0.0108	NA	NA
LOC440181	2.01641	0.0117	NA	NA
LOC121296	-3.39681	0.012	NA	NA
LOC100132733	-3.79798	0.0122	NA	NA
ANKRD20A2	-2.48234	0.0123	NA	NA
C10ORF115	3.22074	0.0128	NA	NA
LOC100128100	2.5854	0.0133	NA	NA
LOC729870	-2.20021	0.0134	NA	NA
ZDHHC11B	-2.93377	0.0136	NA	NA
LOC100144602	-3.84649	0.0143	NA	NA
LOC375196	-2.38772	0.0157	NA	NA
LOC100131727	-2.47616	0.0184	NA	NA
LOC401022	2.10253	0.0185	NA	NA
LOC728342	-2.27881	0.0193	NA	NA
LOC146795	-2.25158	0.0195	NA	NA
IGHE	-3.29981	0.0199	NA	NA
LOC100130009	2.25492	0.0202	NA	NA
LOC644990	-2.18715	0.0227	NA	NA
LOC340090	-2.03799	0.023	NA	NA
LOC100132581	-2.11347	0.0233	NA	NA
FLJ41455	-2.38926	0.0246	NA	NA
FAM27E3	-2.08968	0.0257	NA	NA
LOC100130938	2.19352	0.0262	NA	NA
FLJ35424	-2.29469	0.0266	NA	NA
LOC100134359	-2.0088	0.0266	NA	NA
LOC652725	-2.15792	0.0293	NA	NA
C9ORF92	-2.94224	0.0311	NA	NA
ENST00000396771	2.08495	0.0322	NA	NA
LOC399715	2.21191	0.033	NA	NA
MT1CP	-2.05092	0.0342	NA	NA
LOC730456	2.04502	0.035	NA	NA
LOC100131581	-2.13005	0.037	NA	NA
LOC100128242	-2.3074	0.0374	NA	NA
LOC100129900	-2.17072	0.0374	NA	NA
LOC284570	-2.20904	0.0392	NA	NA
LOC100129397	-2.29588	0.0467	NA	NA
FLJ46010	-2.32693	0.0472	NA	NA
PRO0471	-2.35911	0.0478	NA	NA
TRA@	4.5937	0.049	NA	NA
