# Supplementary material for: Integrated data analysis reveals potential drivers and pathways disrupted by DNA methylation in papillary thyroid carcinomas
Source: Clin Epigenetics. 2017 May 2;9:45. doi: 10.1186/s13148-017-0346-2 (PMC5414166; doi:10.1186/s13148-017-0346-2)
Supplement: Supplementary file 5 — Integrative analysis between methylation and expression data in PTC samples. Legend. FGD functional genomic distribution, CHR chromosome, DMR differential methylation region, RDMR reprogramming-specific differentially methylated region, CDMR cancer-specific differentially methylated region, NA not available, NS not significant, FC fold change, FDR false discovery rate, R inverse correlation. (XLSX 122 kb) [file 13148_2017_346_MOESM5_ESM.xlsx]

## Sheet: Table S3
PROBE ID	GENE SYMBOL	GENE NAME	FGD	CpG CONTENT	CHR	DMR	ENHANCER	INTERNAL DATA RESULTS						TCGA DATABASE
								METHYLATION		EXPRESSION		INTEGRATION		METHYLATION		EXPRESSION		INTEGRATION
								DELTA BETA	adj.P.Val	FC	FDR	R	P.Value	DELTA BETA	FDR	FC	FDR	R	P.Value
cg17243643	RDH5;RDH5	retinol dehydrogenase 5 (11-cis/9-cis)	1stExon;5'UTR	S_Shelf	12	-	NO	-0.38238	4.58266e-10	3.30574	0.000209	-0.80491	9.56292e-09	-0.450361	1e-07	8.81013	1e-07	-0.83924	1.87089e-135
cg02192520	RDH5;RDH5	retinol dehydrogenase 5 (11-cis/9-cis)	1stExon;5'UTR	S_Shelf	12	-	NO	-0.420284	1.07214e-10	3.30574	0.000209	-0.781945	4.7466e-08	-0.502795	1e-07	8.81013	1e-07	-0.835368	4.44987e-133
cg05954120	TMEM79;TMEM79	transmembrane protein 79	Body;5'UTR	Open Sea	1	-	NO	-0.224758	1.89322e-08	3.07068	0.000385	-0.780453	5.23221e-08	-0.198343	1e-07	3.39769	1e-07	-0.746721	2.65398e-91
cg26037504	RDH5	retinol dehydrogenase 5 (11-cis/9-cis)	TSS1500	S_Shelf	12	-	NO	-0.318667	1.68605e-10	3.30574	0.000209	-0.778928	5.7758e-08	-0.337927	1e-07	8.81013	1e-07	-0.843853	2.27714e-138
cg08424423	CDSN;PSORS1C1	corneodesmosin	1stExon;5'UTR	Open Sea	6	-	NO	-0.293126	9.86887e-08	2.80317	0.0312	-0.77183	9.05807e-08	-0.281518	1e-07	5.23352	1e-07	-0.817449	7.7803e-123
cg23505644	CDSN;PSORS1C1	corneodesmosin	TSS1500;5'UTR	Open Sea	6	-	NO	-0.281817	3.97156e-11	2.80317	0.0312	-0.768699	1.09917e-07	-0.25952	1e-07	5.23352	1e-07	-0.776563	3.47641e-103
cg25986202	GABRB2;GABRB2	gamma-aminobutyric acid (GABA) A receptor, beta 2	Body;Body	N_Shore	5	-	YES	-0.188991	2.63478e-08	95.0068	< 1e-07	-0.767644	1.1724e-07	-0.17562	1e-07	101.44	1e-07	-0.742868	6.87101e-90
cg21536783	TACSTD2;TACSTD2	tumor-associated calcium signal transducer 2	3'UTR;1stExon	N_Shore	1	-	NO	-0.285887	3.32985e-08	20.5377	< 1e-07	-0.767334	1.19479e-07	-0.28618	1e-07	10.0945	1e-07	-0.801539	1.20875e-114
cg12320198	ITPR1;ITPR1;ITPR1	inositol 1,4,5-trisphosphate receptor, type 1	5'UTR;5'UTR;5'UTR	Open Sea	3	-	YES	0.179561	0.000123378	-4.01547	0.00141	-0.760838	1.76361e-07	NA	NA	-5.96936	1e-07	NA	NA
cg27398499	TACSTD2	tumor-associated calcium signal transducer 2	TSS1500	S_Shore	1	-	NO	-0.26207	3.08583e-07	20.5377	< 1e-07	-0.75454	2.54321e-07	-0.281803	1e-07	10.0945	1e-07	-0.855105	6.80388e-146
cg19733736	RDH5	retinol dehydrogenase 5 (11-cis/9-cis)	Body	Open Sea	12	-	NO	-0.296951	8.62635e-09	3.30574	0.000209	-0.754295	2.57912e-07	-0.343094	1e-07	8.81013	1e-07	-0.693262	1.02975e-73
cg07384522	CDSN;CDSN;PSORS1C1	corneodesmosin	5'UTR;1stExon;5'UTR	Open Sea	6	-	NO	-0.270286	5.09187e-07	2.80317	0.0312	-0.749999	3.28945e-07	-0.25809	1e-07	5.23352	1e-07	-0.799976	7.0309e-114
cg06321045	CDSN;PSORS1C1	corneodesmosin	TSS200;5'UTR	Open Sea	6	-	NO	-0.291546	2.26422e-12	2.80317	0.0312	-0.747756	3.72791e-07	-0.337316	1e-07	5.23352	1e-07	-0.813127	1.56219e-120
cg13591783	ANXA1	annexin A1	5'UTR	Open Sea	9	-	NO	-0.464601	2.09069e-12	3.19702	9.22e-06	-0.744609	4.43347e-07	NA	NA	2.78057	1e-07	NA	NA
cg21497208	KCNAB1;KCNAB1;KCNAB1	potassium channel, voltage gated subfamily A regulatory beta subunit 1	Body;Body;Body	S_Shelf	3	-	NO	0.150055	0.0116693	-3.53918	0.00915	-0.738891	6.0371e-07	0.217235	1e-07	-3.63043	1e-07	-0.835844	2.28629e-133
cg10856812	TESC;TESC;TESC	tescalcin	Body;Body;Body	Open Sea	12	-	YES	-0.208709	6.80691e-05	4.63955	0.000226	-0.736469	6.86432e-07	-0.242447	1e-07	6.01925	1e-07	-0.639958	1.20798e-59
cg08549335	ZNRF2	zinc and ring finger 2, E3 ubiquitin protein ligase	Body	Open Sea	7	-	YES	-0.329532	6.33792e-14	2.04051	0.00345	-0.735995	7.03757e-07	-0.30435	1e-07	1.6635	1e-07	-0.614889	6.02327e-54
cg24735489	CDSN;PSORS1C1	corneodesmosin	TSS200;5'UTR	Open Sea	6	-	NO	-0.340563	7.80484e-12	2.80317	0.0312	-0.735735	7.13462e-07	-0.291581	1e-07	5.23352	1e-07	-0.820614	1.46393e-124
cg07999953	GJB3;GJB3	gap junction protein, beta 3, 31kDa	5'UTR;5'UTR	N_Shore	1	-	NO	-0.363806	1.31902e-10	4.60435	1.6e-05	-0.735307	7.29685e-07	-0.390739	1e-07	18.2861	1e-07	-0.788432	1.94888e-108
cg03928887	PLCD3	phospholipase C, delta 3	Body	S_Shore	17	-	YES	-0.252906	5.43134e-08	2.7474	0.000987	-0.724381	1.27689e-06	-0.331011	1e-07	7.80077	1e-07	-0.78997	3.84118e-109
cg16680624	NOD1	nucleotide-binding oligomerization domain containing 1	5'UTR	N_Shore	7	CDMR	NO	-0.233247	1.56962e-09	4.06121	< 1e-07	-0.720868	1.52016e-06	-0.260681	1e-07	4.58834	1e-07	-0.636613	7.46125e-59
cg00907267	ERBB3;ERBB3	erb-b2 receptor tyrosine kinase 3	Body;Body	S_Shore	12	RDMR	NO	-0.201831	2.62362e-10	2.37029	0.00747	-0.7178	1.76656e-06	-0.25946	1e-07	2.34752	1e-07	-0.800397	4.37944e-114
cg13799242	HEY2	hes-related family bHLH transcription factor with YRPW motif 2	Body	S_Shore	6	-	YES	-0.282561	2.59096e-08	3.57378	3.36e-05	-0.712874	2.23928e-06	-0.356559	1e-07	4.0704	1e-07	-0.681648	2.15674e-70
cg23400169	PSD3;PSD3	pleckstrin and Sec7 domain containing 3	Body;Body	Open Sea	8	-	YES	-0.2455	6.9715e-11	4.51799	< 1e-07	-0.712523	2.27697e-06	-0.287155	1e-07	3.37387	1e-07	-0.397105	1.46487e-20
cg20036207	ICAM4;ICAM4;ICAM4;ICAM1	intercellular adhesion molecule 4 (Landsteiner-Wiener blood group)	TSS1500;TSS1500;TSS1500;3'UTR	N_Shore	19	-	YES	-0.225396	2.66916e-07	8.67771	< 1e-07	-0.712059	2.32775e-06	-0.243761	1e-07	5.52431	1e-07	-0.641705	4.62321e-60
cg12456778	KCTD16	potassium channel tetramerization domain containing 16	Body	S_Shelf	5	-	NO	0.219944	2.3346e-11	-7.53828	0.000742	-0.710118	2.55152e-06	0.274822	1e-07	-11.435	1e-07	-0.462493	3.48886e-28
cg15977002	TPO;TPO;TPO;TPO	thyroid peroxidase	Body;Body;Body;Body	Open Sea	2	-	NO	0.329636	6.76256e-14	-10.8129	9.22e-06	-0.709875	2.58084e-06	0.380636	1e-07	-21.5533	1e-07	-0.694322	5.03155e-74
cg22821300	RASGRF1;RASGRF1;RASGRF1	Ras protein-specific guanine nucleotide-releasing factor 1	Body;Body;5'UTR	Open Sea	15	-	YES	-0.20654	3.618e-05	2.87947	0.0123	-0.705479	3.16801e-06	-0.191136	5.34e-07	15.4722	1e-07	-0.746995	2.10245e-91
cg23136645	TPO;TPO;TPO;TPO	thyroid peroxidase	TSS200;5'UTR;TSS200;5'UTR	Open Sea	2	-	NO	0.346216	4.44828e-13	-10.8129	9.22e-06	-0.698953	4.26637e-06	0.436404	1e-07	-21.5533	1e-07	-0.696343	1.27327e-74
cg17240725	WBSCR26	ABHD11 antisense RNA 1 (tail to tail)	TSS200	N_Shelf	7	-	NO	-0.229294	6.14736e-09	2.07313	0.0265	-0.697056	4.645e-06	-0.215501	1e-07	3.13487	1e-07	-0.789272	8.03908e-109
cg17516330	STRA6;STRA6;STRA6;STRA6;STRA6	stimulated by retinoic acid 6	5'UTR;5'UTR;5'UTR;5'UTR;5'UTR	Open Sea	15	-	YES	-0.175517	0.000440929	8.5518	< 1e-07	-0.689141	6.57904e-06	-0.159351	1e-07	28.2009	1e-07	-0.791615	6.66222e-110
cg02484352	PDLIM4;PDLIM4	PDZ and LIM domain 4	Body;Body	Open Sea	5	-	YES	-0.376336	2.29956e-11	9.77248	< 1e-07	-0.688773	6.68454e-06	-0.355095	1e-07	7.16016	1e-07	-0.841613	6.0896e-137
cg25127692	IGF2BP2;IGF2BP2	insulin-like growth factor 2 mRNA binding protein 2	Body;Body	Open Sea	3	-	YES	-0.388508	5.21462e-11	2.53402	0.000126	-0.687161	7.16552e-06	NA	NA	2.66274	1e-07	NA	NA
cg19477921	C6orf174	SOGA family member 3	Body	Open Sea	6	-	YES	-0.190706	1.31452e-09	8.03544	3.36e-05	-0.683843	8.25544e-06	-0.141385	2.83e-06	5.45128	1e-07	-0.310617	9.3103e-13
cg11787522	STRA6;STRA6;STRA6;STRA6;STRA6;STRA6	stimulated by retinoic acid 6	5'UTR;5'UTR;5'UTR;1stExon;5'UTR;5'UTR	Open Sea	15	-	NO	-0.173795	0.000306784	8.5518	< 1e-07	-0.683161	8.49732e-06	-0.136624	1.74e-05	28.2009	1e-07	-0.798221	4.9782e-113
cg17107501	ARHGAP19	Rho GTPase activating protein 19	3'UTR	Open Sea	10	-	YES	-0.292286	2.96123e-06	4.08236	0.00112	-0.681792	9.00276e-06	-0.380549	1e-07	1.90589	1e-07	-0.504862	4.4156e-34
cg23617042	GALNT7	polypeptide N-acetylgalactosaminyltransferase 7	Body	Open Sea	4	-	YES	-0.308484	4.71234e-09	4.1561	< 1e-07	-0.681729	9.02632e-06	NA	NA	3.95802	1e-07	NA	NA
cg07141504	LOC100131551		TSS200	N_Shelf	3	-	NO	-0.167494	1.95375e-06	3.83281	0.0348	-0.681358	9.1685e-06	-0.146505	1e-07	3.12948	1e-07	-0.619802	5.05448e-55
cg02361027	LRP2	low density lipoprotein receptor-related protein 2	Body	N_Shore	2	-	NO	0.253055	1.58217e-05	-2.74295	0.00363	-0.676262	1.13332e-05	0.294947	1e-07	-4.49496	1e-07	-0.726155	4.83043e-84
cg10793669	CDON	cell adhesion associated, oncogene regulated	Body	Open Sea	11	-	NO	0.262094	6.71126e-12	-4.49892	6.46e-05	-0.674741	1.20639e-05	0.349895	1e-07	-4.48144	1e-07	-0.705517	2.14764e-77
cg16432031	DHRS3	dehydrogenase/reductase (SDR family) member 3	Body	N_Shelf	1	-	NO	-0.238402	6.51946e-06	2.54978	0.00252	-0.672036	1.34693e-05	-0.365761	1e-07	2.66505	1e-07	-0.777531	1.33351e-103
cg20898273	SLC26A4;LOC286002	solute carrier family 26 (anion exchanger), member 4	TSS1500;Body	N_Shore	7	-	NO	0.281353	2.25797e-09	-11.9574	0.00787	-0.671699	1.36545e-05	0.366307	1e-07	-8.73137	1e-07	-0.754631	2.76448e-94
cg23887948	STRA6;STRA6;STRA6;STRA6;STRA6	stimulated by retinoic acid 6	5'UTR;5'UTR;5'UTR;5'UTR;5'UTR	Open Sea	15	-	YES	-0.18685	0.000815024	8.5518	< 1e-07	-0.670382	1.44005e-05	-0.239644	1e-07	28.2009	1e-07	-0.71753	3.42643e-81
cg25066857	GNLY;GNLY;GNLY;GNLY	granulysin	5'UTR;1stExon;1stExon;5'UTR	Open Sea	2	-	NO	-0.15865	0.000127197	2.99161	0.023	-0.669293	1.50447e-05	-0.126833	1.56e-06	2.60614	9.47e-07	-0.737646	5.15237e-88
cg17563773	POU2F3	POU class 2 homeobox 3	Body	Open Sea	11	-	YES	-0.200711	5.00031e-10	2.10874	0.0116	-0.667704	1.60322e-05	-0.148189	1e-07	2.70938	1e-07	-0.487691	1.36424e-31
cg12404281	RXRG;RXRG	retinoid X receptor, gamma	TSS1500;TSS1500	Open Sea	1	-	NO	-0.25144	9.10486e-11	11.0653	< 1e-07	-0.667464	1.61866e-05	-0.366818	1e-07	43.6298	1e-07	-0.714174	4.12477e-80
cg13888509	STRA6;STRA6;STRA6;STRA6;STRA6	stimulated by retinoic acid 6	5'UTR;TSS1500;TSS200;5'UTR;5'UTR	Open Sea	15	-	NO	-0.287195	1.36453e-09	8.5518	< 1e-07	-0.663859	1.86685e-05	-0.290241	1e-07	28.2009	1e-07	-0.842985	8.18764e-138
cg01142066	KCNIP3	Kv channel interacting protein 3, calsenilin	Body	N_Shore	2	-	NO	0.21659	1.35687e-09	-2.62897	0.000764	-0.661563	2.04248e-05	NA	NA	-2.53425	1e-07	NA	NA
cg26774156	STRA6;STRA6;STRA6;STRA6;STRA6;STRA6	stimulated by retinoic acid 6	5'UTR;5'UTR;1stExon;5'UTR;TSS200;5'UTR	Open Sea	15	-	NO	-0.250589	8.05627e-06	8.5518	< 1e-07	-0.654445	2.68601e-05	-0.277708	1e-07	28.2009	1e-07	-0.767271	2.70267e-99
cg05346878	TACSTD2	tumor-associated calcium signal transducer 2	TSS1500	S_Shore	1	-	NO	-0.296144	5.46567e-10	20.5377	< 1e-07	-0.650655	3.09882e-05	-0.299608	1e-07	10.0945	1e-07	-0.834803	9.75806e-133
cg05220069	WBSCR26	ABHD11 antisense RNA 1 (tail to tail)	Body	N_Shelf	7	-	NO	-0.20339	7.84933e-06	2.07313	0.0265	-0.649347	3.25403e-05	-0.225299	1e-07	3.13487	1e-07	-0.762354	2.61691e-97
cg25571414	SLC34A2	solute carrier family 34 (type II sodium/phosphate cotransporter), member 2	5'UTR	S_Shelf	4	-	YES	-0.267802	1.14033e-06	20.0512	< 1e-07	-0.646571	3.60709e-05	-0.317254	1e-07	18.1982	1e-07	-0.782263	1.14919e-105
cg11740416	FAM43A;FAM43A	family with sequence similarity 43, member A	3'UTR;1stExon	S_Shore	3	-	NO	-0.154889	2.98753e-05	3.89614	0.0007	-0.644847	3.84338e-05	-0.191141	1e-07	3.72122	1e-07	-0.724723	3.08414e-83
cg27462475	DOCK9;DOCK9	dedicator of cytokinesis 9	Body;Body	N_Shelf	13	-	NO	-0.174367	8.33599e-07	2.37007	2.24e-05	-0.64345	4.04493e-05	-0.18323	1e-07	2.31019	1e-07	-0.410035	6.13253e-22
cg07700491	KLK12;KLK12;KLK12	kallikrein-related peptidase 12	Body;Body;Body	S_Shore	19	-	NO	-0.211778	1.20869e-08	6.81648	0.0187	-0.642996	4.1125e-05	NA	NA	5.47637	1e-07	NA	NA
cg07134316	NAB2	NGFI-A binding protein 2 (EGR1 binding protein 2)	Body	Open Sea	12	-	YES	-0.184798	3.67938e-11	4.23033	< 1e-07	-0.642652	4.16433e-05	-0.257963	1e-07	3.31657	1e-07	-0.761098	8.26226e-97
cg17852932	PDLIM4;PDLIM4	PDZ and LIM domain 4	Body;Body	S_Shelf	5	-	YES	-0.363124	2.06297e-12	9.77248	< 1e-07	-0.641741	4.30456e-05	NA	NA	7.16016	1e-07	NA	NA
cg11619602	ARNTL;ARNTL;ARNTL	aryl hydrocarbon receptor nuclear translocator-like	5'UTR;5'UTR;5'UTR	Open Sea	11	-	YES	-0.284315	1.47647e-12	3.0314	0.00271	-0.64162	4.3234e-05	NA	NA	2.90767	1e-07	NA	NA
cg08995609	RIN1	Ras and Rab interactor 1	TSS200	S_Shore	11	-	YES	-0.350219	3.14757e-14	2.69381	< 1e-07	-0.640681	4.47291e-05	-0.335073	1e-07	4.50384	1e-07	-0.793143	1.29031e-110
cg20050108	FOXP2;FOXP2;FOXP2	forkhead box P2	TSS1500;TSS1500;TSS1500	Open Sea	7	-	NO	0.225019	8.5506e-07	-4.64291	0.000994	-0.639782	4.62046e-05	0.288762	1e-07	-9.05549	1e-07	-0.566692	2.53544e-44
cg23603036	DHRS3	dehydrogenase/reductase (SDR family) member 3	Body	N_Shore	1	-	NO	-0.20784	6.35424e-10	2.54978	0.00252	-0.639175	4.72261e-05	-0.233352	1e-07	2.66505	1e-07	-0.682711	1.08707e-70
cg27475365	TPD52L1;TPD52L1;TPD52L1;TPD52L1	tumor protein D52-like 1	5'UTR;Body;Body;Body	S_Shore	6	RDMR	NO	-0.250387	3.44787e-08	2.66439	0.000259	-0.637732	4.97338e-05	-0.290596	1e-07	3.07232	1e-07	-0.573982	1.12119e-45
cg14951497	STAT1;STAT1	signal transducer and activator of transcription 1, 91kDa	5'UTR;5'UTR	N_Shelf	2	-	NO	-0.166002	5.10896e-06	2.36541	0.0142	-0.637216	5.0659e-05	-0.174868	1e-07	1.45108	0.000457	-0.644004	1.29423e-60
cg18789624	NOD1	nucleotide-binding oligomerization domain containing 1	5'UTR	N_Shore	7	CDMR	NO	-0.313831	6.38801e-10	4.06121	< 1e-07	-0.63687	5.12892e-05	NA	NA	4.58834	1e-07	NA	NA
cg20923498	INPP4A;INPP4A;INPP4A;INPP4A	inositol polyphosphate-4-phosphatase, type I, 107kDa	5'UTR;5'UTR;5'UTR;5'UTR	Open Sea	2	-	YES	-0.31199	5.6674e-12	2.10188	2.86e-05	-0.636424	5.21114e-05	-0.246884	1e-07	1.50656	1e-07	-0.662222	3.60704e-65
cg15923139	SORBS2	sorbin and SH3 domain containing 2	5'UTR	Open Sea	4	-	YES	0.324333	1.65294e-15	-4.3048	< 1e-07	-0.635581	5.36965e-05	NA	NA	-4.8666	1e-07	NA	NA
cg17543112	PDLIM4;PDLIM4	PDZ and LIM domain 4	Body;Body	S_Shore	5	-	YES	-0.25434	5.10108e-10	9.77248	< 1e-07	-0.635578	5.37017e-05	-0.223517	1e-07	7.16016	1e-07	-0.764742	2.8798e-98
cg14042308	RIN1	Ras and Rab interactor 1	TSS1500	S_Shelf	11	-	NO	-0.387529	1.05585e-12	2.69381	< 1e-07	-0.634768	5.52671e-05	-0.360761	1e-07	4.50384	1e-07	-0.787496	5.19957e-108
cg13107973	KCNK2	potassium channel, two pore domain subfamily K, member 2	TSS1500	Open Sea	1	-	NO	0.299551	2.80517e-12	-6.79338	0.000523	-0.634299	5.61918e-05	0.303618	1e-07	-8.87897	1e-07	-0.475359	6.8878e-30
cg12179658	HRH1	histamine receptor H1	TSS200	Open Sea	3	-	YES	-0.214399	1.95205e-06	2.10958	0.0058	-0.633605	5.75848e-05	-0.12734	5.85e-06	4.68079	1e-07	-0.55674	1.58254e-42
cg26450149	TNS3	tensin 3	Body	Open Sea	7	-	YES	0.246709	1.67025e-14	-2.60885	5.14e-05	-0.632602	5.96528e-05	NA	NA	-2.85968	1e-07	NA	NA
cg26648103	SYT12	synaptotagmin XII	5'UTR	S_Shore	11	-	NO	-0.206373	1.235e-06	9.03293	< 1e-07	-0.630857	6.34139e-05	-0.139483	7.35e-06	67.1975	1e-07	-0.827982	1.03208e-128
cg24944328	EPHB3	EPH receptor B3	Body	N_Shelf	3	-	NO	-0.206676	1.29411e-07	3.35499	1.6e-05	-0.630538	6.41238e-05	-0.212802	1e-07	8.85251	1e-07	-0.794377	3.3897e-111
cg24790676	KLK10;KLK10;KLK10	kallikrein-related peptidase 10	TSS1500;TSS1500;TSS1500	S_Shore	19	-	NO	-0.301433	4.1724e-09	2.3097	0.0403	-0.62743	7.14262e-05	NA	NA	32.4795	1e-07	NA	NA
cg14467840	S100A13;S100A1;S100A13;S100A13;S100A13;S100A13	S100 calcium binding protein A13	TSS1500;5'UTR;TSS1500;TSS1500;5'UTR;TSS1500	Open Sea	1	-	YES	-0.169438	0.00286689	2.83549	0.00172	-0.625352	7.67163e-05	-0.156073	1e-07	3.1334	1e-07	-0.676684	5.09042e-69
cg25677394	HRH1	histamine receptor H1	TSS200	Open Sea	3	-	YES	-0.21007	0.000129825	2.10958	0.0058	-0.624599	7.87169e-05	-0.140662	1.31e-06	4.68079	1e-07	-0.571408	3.40199e-45
cg04472592	KRT80;KRT80	keratin 80, type II	TSS200;TSS200	Open Sea	12	-	YES	-0.191217	1.31848e-09	5.38326	9.22e-06	-0.622016	8.59489e-05	-0.157429	1e-07	4.33761	1e-07	-0.702372	1.97042e-76
cg13286116	ARNTL;ARNTL;ARNTL	aryl hydrocarbon receptor nuclear translocator-like	5'UTR;5'UTR;5'UTR	S_Shore	11	-	NO	-0.291204	2.2705e-10	3.0314	0.00271	-0.621741	8.67525e-05	-0.394111	1e-07	2.90767	1e-07	-0.652529	1.38285e-62
cg16929739	HRH1	histamine receptor H1	TSS200	Open Sea	3	-	YES	-0.287745	9.82023e-08	2.10958	0.0058	-0.620955	8.9088e-05	-0.187564	4.03e-07	4.68079	1e-07	-0.608124	1.70208e-52
cg14562054	RIN1	Ras and Rab interactor 1	TSS1500	S_Shelf	11	-	NO	-0.344669	7.67883e-12	2.69381	< 1e-07	-0.619721	9.28665e-05	-0.298726	1e-07	4.50384	1e-07	-0.813241	1.35957e-120
cg03095562	HEY2	hes-related family bHLH transcription factor with YRPW motif 2	Body	S_Shore	6	DMR	NO	-0.187608	5.74304e-09	3.57378	3.36e-05	-0.618645	9.62787e-05	-0.195794	1e-07	4.0704	1e-07	-0.578532	1.53823e-46
cg19813884	TACSTD2	tumor-associated calcium signal transducer 2	TSS1500	S_Shore	1	-	YES	-0.186692	4.6136e-10	20.5377	< 1e-07	-0.618543	9.66102e-05	-0.135403	1e-07	10.0945	1e-07	-0.797987	6.45345e-113
cg04478875	FGF1;FGF1;FGF1;FGF1;FGF1;FGF1	fibroblast growth factor 1 (acidic)	5'UTR;5'UTR;5'UTR;5'UTR;Body;Body	Open Sea	5	-	YES	-0.262419	5.31725e-11	3.31695	9.22e-06	-0.611306	0.000122725	-0.26667	1e-07	2.64626	1e-07	-0.148702	0.0007926
cg11409510	PRICKLE1	prickle homolog 1 (Drosophila)	5'UTR	N_Shore	12	RDMR	NO	-0.22476	3.01214e-05	2.11281	0.00583	-0.610654	0.000125364	-0.239114	1e-07	1.93554	1e-07	-0.666592	2.60851e-66
cg22672067	STRA6;STRA6;STRA6;STRA6;STRA6	stimulated by retinoic acid 6	5'UTR;TSS1500;TSS200;5'UTR;5'UTR	Open Sea	15	-	NO	-0.188827	8.16711e-11	8.5518	< 1e-07	-0.610612	0.000125534	-0.242888	1e-07	28.2009	1e-07	-0.817034	1.30289e-122
cg14480249	DOK7;DOK7	docking protein 7	Body;Body	S_Shore	4	-	NO	-0.164164	2.64065e-10	5.531	< 1e-07	-0.60989	0.00012852	-0.177424	1e-07	6.62376	1e-07	-0.496006	8.84769e-33
cg18640660	STRA6;STRA6;STRA6;STRA6;STRA6	stimulated by retinoic acid 6	5'UTR;TSS1500;TSS200;5'UTR;5'UTR	Open Sea	15	-	NO	-0.239941	2.05188e-08	8.5518	< 1e-07	-0.608919	0.000132634	-0.285703	1e-07	28.2009	1e-07	-0.818131	3.32669e-123
cg13629753	GBP2;GBP2	guanylate binding protein 2, interferon-inducible	1stExon;5'UTR	Open Sea	1	-	YES	-0.152968	1.62614e-06	3.00458	6.02e-05	-0.607988	0.000136688	-0.170241	1e-07	1.80045	3.24e-05	-0.478961	2.22739e-30
cg27092248	HRH1;HRH1	histamine receptor H1	5'UTR;1stExon	Open Sea	3	-	YES	-0.236226	1.17394e-06	2.10958	0.0058	-0.607629	0.000138279	-0.149983	5.35e-06	4.68079	1e-07	-0.5452	1.61025e-40
cg01799015	PALM;PALM	paralemmin	TSS1500;TSS1500	N_Shore	19	-	NO	-0.22826	1.19755e-07	2.31875	0.000772	-0.607144	0.000140459	NA	NA	2.79305	1e-07	NA	NA
cg12156661	DEPDC6	DEP domain containing MTOR-interacting protein	Body	S_Shelf	8	-	NO	0.159632	0.00153432	-4.96723	0.00015	-0.605354	0.000148766	NA	NA	-4.27568	1e-07	NA	NA
cg20898273	SLC26A4;LOC286002	solute carrier family 26 (anion exchanger), member 4	TSS1500;Body	N_Shore	7	-	NO	0.281353	2.25797e-09	-10.3421	0.000742	-0.605166	0.000149666	0.366307	1e-07	-9.42237	1e-07	-0.690047	8.86339e-73
cg07965041	RINL	Ras and Rab interactor-like	TSS200	Open Sea	19	-	NO	-0.252948	4.44703e-12	2.08837	3.84e-05	-0.605079	0.000150084	NA	NA	1.94625	1e-07	NA	NA
cg16588163	IL1RAP;IL1RAP;IL1RAP;IL1RAP;IL1RAP;IL1RAP	interleukin 1 receptor accessory protein	5'UTR;5'UTR;5'UTR;5'UTR;5'UTR;5'UTR	Open Sea	3	-	YES	-0.306004	1.95412e-10	4.8892	< 1e-07	-0.605055	0.000150196	-0.345598	1e-07	4.04055	1e-07	-0.754511	3.07222e-94
cg06947286	PDLIM4;PDLIM4	PDZ and LIM domain 4	Body;Body	S_Shelf	5	-	NO	-0.313138	1.30157e-11	9.77248	< 1e-07	-0.603737	0.000156649	-0.351067	1e-07	7.16016	1e-07	-0.828163	8.11113e-129
cg08831077	HRH1	histamine receptor H1	TSS200	Open Sea	3	-	YES	-0.203013	5.92154e-06	2.10958	0.0058	-0.60286	0.000161079	-0.147552	1.66e-05	4.68079	1e-07	-0.563425	1.00027e-43
cg10080966	DUSP5	dual specificity phosphatase 5	Body	S_Shelf	10	RDMR	NO	-0.219918	9.3423e-08	3.70507	7.62e-05	-0.602454	0.000163163	-0.229762	1e-07	4.04828	1e-07	-0.733907	1.06409e-86
cg06096184	LRIG1	leucine-rich repeats and immunoglobulin-like domains 1	Body	N_Shore	3	-	NO	0.31514	3.81609e-11	-2.97524	< 1e-07	-0.60093	0.000171219	0.303122	1e-07	-3.02932	1e-07	-0.675445	1.10993e-68
cg09757588	TPO;TPO;TPO;TPO	thyroid peroxidase	TSS200;5'UTR;TSS200;5'UTR	Open Sea	2	-	NO	0.266431	4.02274e-13	-10.8129	9.22e-06	-0.600025	0.000176171	0.308779	1e-07	-21.5533	1e-07	-0.666008	3.7162e-66
cg09830083	P4HA2;P4HA2;P4HA2;P4HA2;P4HA2	prolyl 4-hydroxylase, alpha polypeptide II	5'UTR;5'UTR;5'UTR;5'UTR;5'UTR	N_Shelf	5	RDMR	YES	-0.333983	1.05499e-09	2.99529	< 1e-07	-0.59954	0.000178875	-0.403078	1e-07	3.71034	1e-07	-0.630216	2.28306e-57
cg00339913	PHYHIP;PHYHIP	phytanoyl-CoA 2-hydroxylase interacting protein	Body;Body	Open Sea	8	-	YES	-0.159424	0.000671242	2.72848	0.000622	-0.59692	0.000194141	-0.195266	1e-07	4.21645	1e-07	-0.565558	4.0896e-44
cg00075967	STRA6;STRA6;STRA6;STRA6;STRA6;STRA6	stimulated by retinoic acid 6	5'UTR;5'UTR;1stExon;5'UTR;TSS200;5'UTR	Open Sea	15	-	NO	-0.163409	0.0215426	8.5518	< 1e-07	-0.595545	0.000202613	-0.177232	1.05e-06	28.2009	1e-07	-0.787182	7.21983e-108
cg03256938	FLJ42875;FLJ42875	long intergenic non-protein coding RNA 982	Body;Body	Island	1	-	NO	0.217391	1.87309e-07	-2.1932	0.00185	-0.593245	0.000217524	0.212243	1e-07	-3.78743	1e-07	-0.671353	1.4178e-67
cg21679468	C6orf174	SOGA family member 3	3'UTR	Open Sea	6	-	YES	-0.179818	0.00736288	8.03544	3.36e-05	-0.592979	0.000219307	-0.269081	1e-07	5.45128	1e-07	-0.642167	3.58268e-60
cg02697979	ABTB2	ankyrin repeat and BTB (POZ) domain containing 2	Body	Open Sea	11	-	YES	-0.382832	1.5996e-12	3.945	< 1e-07	-0.592195	0.000224649	-0.370299	1e-07	4.9165	1e-07	-0.770886	8.7089e-101
cg23260993	EFEMP1;EFEMP1;EFEMP1	EGF containing fibulin-like extracellular matrix protein 1	Body;Body;Body	N_Shore	2	RDMR	NO	0.180633	8.80851e-07	-4.23539	0.0215	-0.591415	0.000230071	0.257985	1e-07	-4.71939	1e-07	-0.222681	4.18416e-07
cg18677603	LOC100131551		TSS200	N_Shelf	3	-	NO	-0.201895	7.01062e-08	3.83281	0.0348	-0.590997	0.000233027	-0.169719	1.38e-07	3.12948	1e-07	-0.596219	5.03056e-50
cg06399735	PSD3	pleckstrin and Sec7 domain containing 3	Body	Open Sea	8	-	YES	-0.212035	5.09394e-11	4.51799	< 1e-07	-0.589061	0.000247167	-0.245851	1e-07	3.37387	1e-07	-0.568456	1.20044e-44
cg09258150	ICAM4;ICAM4;ICAM4	intercellular adhesion molecule 4 (Landsteiner-Wiener blood group)	TSS1500;TSS1500;TSS1500	N_Shore	19	-	YES	-0.166583	0.000473365	8.67771	< 1e-07	-0.584759	0.000281364	-0.1246	0.000495	5.52431	1e-07	-0.700654	6.53275e-76
cg25203007	GALE;GALE;GALE;GALE	UDP-galactose-4-epimerase	5'UTR;1stExon;5'UTR;5'UTR	N_Shore	1	-	NO	-0.32453	4.36936e-13	3.50307	< 1e-07	-0.584515	0.000283428	-0.328269	1e-07	7.33955	1e-07	-0.837464	2.34293e-134
cg04716478	SNX25	sorting nexin 25	Body	Open Sea	4	-	YES	-0.236376	6.82768e-08	3.14396	0.00041	-0.584047	0.000287417	-0.287866	1e-07	2.19793	1e-07	-0.504703	4.66445e-34
cg19064302	PRDM1	PR domain containing 1, with ZNF domain	Body	S_Shore	6	-	YES	-0.306649	2.30324e-11	2.84348	0.000144	-0.583174	0.000294987	-0.429709	1e-07	2.94285	1e-07	-0.457159	1.69222e-27
cg17863139	LAD1	ladinin 1	Body	N_Shelf	1	-	NO	-0.222559	7.62471e-12	4.84293	9.22e-06	-0.582925	0.000297182	-0.207284	1e-07	4.71327	1e-07	-0.670713	2.10392e-67
cg18660898	CDC42SE1;CDC42SE1;MLLT11	CDC42 small effector 1	5'UTR;5'UTR;TSS1500	N_Shore	1	RDMR	NO	-0.238962	7.61889e-08	2.37896	0.000587	-0.582773	0.000298531	-0.193486	1e-07	2.21819	1e-07	-0.524927	3.55293e-37
cg18389931	UNC5B	unc-5 homolog B (C. elegans)	Body	S_Shore	10	-	NO	-0.168411	1.36695e-07	3.36309	0.000144	-0.58176	0.000307631	-0.164645	1e-07	4.07235	1e-07	-0.473571	1.20033e-29
cg07986469	PTPRE	protein tyrosine phosphatase, receptor type, E	5'UTR	Open Sea	10	-	NO	-0.15794	0.00110159	3.95363	< 1e-07	-0.580508	0.000319229	-0.148408	1e-07	3.80625	1e-07	-0.560745	3.04855e-43
cg25161912	HMGA2;RPSAP52;HMGA2	high mobility group AT-hook 2	Body;TSS200;Body	S_Shore	12	-	NO	-0.282355	1.21359e-10	35.2859	< 1e-07	-0.579528	0.000328582	-0.309271	1e-07	50.7664	1e-07	-0.67351	3.72149e-68
cg03641300	PLA2R1;PLA2R1	phospholipase A2 receptor 1, 180kDa	Body;Body	N_Shore	2	-	NO	0.27432	2.4402e-11	-7.56483	< 1e-07	-0.578824	0.000335444	0.279649	1e-07	-11.7999	1e-07	-0.613224	1.38123e-53
cg07150145	PDZK1IP1	PDZK1 interacting protein 1	TSS1500	Open Sea	1	-	NO	-0.196585	8.86084e-08	12.382	< 1e-07	-0.578406	0.000339589	-0.171609	1e-07	11.5368	1e-07	-0.871449	4.85575e-158
cg11378101	ENDOD1	endonuclease domain containing 1	Body	S_Shelf	11	-	NO	-0.176465	3.35669e-09	2.34708	0.000482	-0.577577	0.000347918	-0.154833	1e-07	2.40615	1e-07	-0.57681	3.27481e-46
cg26648185	TIAM1	T-cell lymphoma invasion and metastasis 1	5'UTR	N_Shelf	21	-	YES	-0.357222	7.90047e-13	4.65534	< 1e-07	-0.575476	0.000369878	-0.328487	1e-07	7.03238	1e-07	-0.617655	1.50098e-54
cg02719634	SLC22A18AS;SLC22A18;SLC22A18AS;SLC22A18	solute carrier family 22 (organic cation transporter), member 18 antisense	1stExon;Body;5'UTR;Body	S_Shore	11	-	YES	-0.172114	4.16384e-07	2.37723	0.0136	-0.574782	0.000377398	-0.20222	1e-07	2.34918	1e-07	-0.720001	5.35676e-82
cg14391855	RIN1	Ras and Rab interactor 1	TSS200	S_Shore	11	-	YES	-0.278835	1.37555e-10	2.69381	< 1e-07	-0.574193	0.000383877	-0.281327	1e-07	4.50384	1e-07	-0.805291	1.65689e-116
cg03851835	SLC35F2	solute carrier family 35, member F2	Body	Open Sea	11	-	YES	-0.403076	4.73743e-15	2.39604	7.62e-05	-0.574123	0.000384663	-0.359729	1e-07	2.67027	1e-07	-0.823939	2.06922e-126
cg01055121	ARNTL;ARNTL;ARNTL	aryl hydrocarbon receptor nuclear translocator-like	Body;Body;Body	Open Sea	11	-	YES	-0.248057	2.73229e-05	3.0314	0.00271	-0.573208	0.000394951	-0.296458	1e-07	2.90767	1e-07	-0.756798	4.0243e-95
cg03116016	C16orf45	chromosome 16 open reading frame 45	Body	Open Sea	16	-	YES	-0.298356	4.82785e-10	2.19227	0.000115	-0.570373	0.000428407	-0.28667	1e-07	3.06179	1e-07	-0.657597	5.54181e-64
cg12323347	DUSP5	dual specificity phosphatase 5	TSS1500	N_Shore	10	-	NO	-0.265922	5.09809e-11	3.70507	7.62e-05	-0.568838	0.000447557	-0.183859	1e-07	4.04828	1e-07	-0.762193	3.03265e-97
cg08828733	NELL2;NELL2;NELL2;NELL2;NELL2	NEL-like 2 (chicken)	Body;Body;Body;Body;Body	N_Shore	12	-	NO	-0.229565	2.18176e-07	4.89239	0.00178	-0.568528	0.000451521	-0.250164	1e-07	3.11608	3.6e-07	-0.688735	2.11786e-72
cg13579473	PSD3	pleckstrin and Sec7 domain containing 3	Body	Open Sea	8	-	YES	-0.257514	2.71328e-07	4.51799	< 1e-07	-0.568427	0.000452816	-0.297373	1e-07	3.37387	1e-07	-0.453036	5.62733e-27
cg23841186	IGFBP6	insulin-like growth factor binding protein 6	Body	S_Shore	12	-	NO	-0.347762	3.90739e-11	2.60348	0.00593	-0.565038	0.00049827	-0.299487	1e-07	3.14607	1e-07	-0.757647	1.87952e-95
cg11076487	SORBS2;SORBS2;SORBS2;SORBS2;SORBS2	sorbin and SH3 domain containing 2	5'UTR;5'UTR;5'UTR;5'UTR;5'UTR	Open Sea	4	-	NO	0.1676	0.00098924	-4.3048	< 1e-07	-0.563729	0.00051687	0.177521	1e-07	-4.8666	1e-07	-0.511653	4.17492e-35
cg05217983	RUNX2;RUNX2;RUNX2	runt-related transcription factor 2	Body;Body;Body	Open Sea	6	-	YES	-0.227305	6.56356e-10	4.91473	1.6e-05	-0.562944	0.000528334	-0.151412	1e-07	3.3151	1e-07	-0.683146	8.20743e-71
cg10835651	ABTB2	ankyrin repeat and BTB (POZ) domain containing 2	Body	Open Sea	11	-	YES	-0.223492	2.04733e-11	3.945	< 1e-07	-0.562916	0.000528749	NA	NA	4.9165	1e-07	NA	NA
cg24960799	FAM65B	family with sequence similarity 65, member B	5'UTR	N_Shore	6	DMR	NO	-0.196238	5.71416e-05	3.12235	0.028	-0.5622	0.000539389	-0.205262	1e-07	1.28627	NS	-0.625418	2.81843e-56
cg09234454	ABCA4	ATP-binding cassette, sub-family A (ABC1), member 4	Body	Open Sea	1	-	YES	-0.223933	0.0155925	2.3332	0.0131	-0.561097	0.000556171	-0.283109	1e-07	1.80096	1.21e-07	-0.557255	1.28195e-42
cg18015534	TRIM29	tripartite motif containing 29	Body	Open Sea	11	-	NO	-0.156851	0.0012614	3.28796	0.00403	-0.560721	0.000562	-0.168643	1e-07	6.24248	1e-07	-0.578184	1.79261e-46
cg21840434	RASGRF1;RASGRF1;RASGRF1;RASGRF1	Ras protein-specific guanine nucleotide-releasing factor 1	1stExon;Body;Body;5'UTR	Open Sea	15	-	NO	-0.164385	8.31948e-14	2.87947	0.0123	-0.55849	0.000597695	NA	NA	15.4722	1e-07	NA	NA
cg00804587	CLDN1	claudin 1	Body	N_Shore	3	CDMR	NO	-0.369071	3.04546e-10	24.4593	< 1e-07	-0.556468	0.000631757	-0.457004	1e-07	9.73078	1e-07	-0.630849	1.63257e-57
cg08657449	TM7SF4	dendrocyte expressed seven transmembrane protein	TSS1500	Open Sea	8	-	YES	-0.336539	3.68707e-09	17.2249	6.46e-05	-0.555201	0.000653955	-0.40564	1e-07	45.6624	1e-07	-0.791416	8.24143e-110
cg27365701	DUSP6;DUSP6	dual specificity phosphatase 6	Body;Body	N_Shore	12	CDMR	NO	-0.41629	1.18444e-10	4.11516	< 1e-07	-0.554982	0.000657869	-0.497794	1e-07	4.54579	1e-07	-0.758547	1.28486e-95
cg07280936	DOK7;DOK7	docking protein 7	Body;Body	Island	4	-	YES	-0.19876	5.82201e-07	5.531	< 1e-07	-0.553792	0.00067947	NA	NA	6.62376	1e-07	NA	NA
cg06068801	PPP1R1B;PPP1R1B	protein phosphatase 1, regulatory (inhibitor) subunit 1B	TSS200;Body	S_Shore	17	-	YES	-0.156154	0.000623482	2.72102	0.0223	-0.553117	0.000692004	-0.13973	1e-07	21.1492	1e-07	-0.741298	2.54229e-89
cg06324192	PLEKHN1;PLEKHN1	pleckstrin homology domain containing, family N member 1	Body;Body	S_Shore	1	-	NO	-0.19185	1.20538e-08	4.11105	0.000814	-0.552959	0.000694962	-0.154511	1e-07	14.4364	1e-07	-0.512557	3.03727e-35
cg03585823	MT1F	metallothionein 1F	Body	S_Shore	16	-	NO	0.161112	1.33344e-08	-5.07443	8.4e-05	-0.550553	0.000741465	0.205612	1e-07	-6.60198	1e-07	-0.794864	1.99684e-111
cg14096207	SUSD4	sushi domain containing 4	Body	Open Sea	1	DMR	NO	-0.372358	2.61995e-12	2.60721	0.0243	-0.548018	0.000793417	-0.338261	1e-07	2.4345	1e-07	-0.528517	9.43753e-38
cg01129958	CSGALNACT1;CSGALNACT1;CSGALNACT1	chondroitin sulfate N-acetylgalactosaminyltransferase 1	5'UTR;Body;5'UTR	N_Shore	8	-	YES	0.210894	5.84219e-08	-3.96202	9.22e-06	-0.547908	0.000795749	0.252758	1e-07	-4.61173	1e-07	-0.626002	2.08109e-56
cg07262247	PDLIM4;PDLIM4	PDZ and LIM domain 4	Body;Body	Island	5	-	NO	-0.22119	9.55394e-09	9.77248	< 1e-07	-0.546963	0.000815988	-0.274406	1e-07	7.16016	1e-07	-0.81345	1.05535e-120
cg11702866	HRH1;HRH1;HRH1	histamine receptor H1	5'UTR;TSS1500;5'UTR	Open Sea	3	-	YES	-0.269437	6.28204e-10	2.10958	0.0058	-0.546664	0.000822473	-0.247805	1e-07	4.68079	1e-07	-0.580782	5.694e-47
cg16786640	DOK7;DOK7	docking protein 7	Body;Body	N_Shore	4	-	NO	-0.150455	0.0462923	5.531	< 1e-07	-0.546337	0.000829618	-0.159864	4.68e-05	6.62376	1e-07	-0.373823	3.15428e-18
cg23550060	NAB2	NGFI-A binding protein 2 (EGR1 binding protein 2)	Body	S_Shore	12	-	NO	-0.198643	2.58559e-08	4.23033	< 1e-07	-0.545861	0.000840139	-0.192038	1e-07	3.31657	1e-07	-0.625212	3.13684e-56
cg19445684	FGF1;FGF1;FGF1;FGF1;FGF1;FGF1	fibroblast growth factor 1 (acidic)	5'UTR;5'UTR;Body;Body;1stExon;1stExon	Open Sea	5	-	YES	-0.184233	1.52848e-05	3.31695	9.22e-06	-0.544629	0.000867896	-0.213247	1e-07	2.64626	1e-07	-0.181081	4.18249e-05
cg00280812	KRT80;KRT80	keratin 80, type II	TSS200;TSS200	Open Sea	12	-	YES	-0.189353	1.22092e-06	5.38326	9.22e-06	-0.543169	0.000901823	-0.180168	1e-07	4.33761	1e-07	-0.630544	1.9193e-57
cg26104206	PHYHIP;PHYHIP	phytanoyl-CoA 2-hydroxylase interacting protein	5'UTR;5'UTR	N_Shore	8	-	NO	-0.163799	2.81411e-05	2.72848	0.000622	-0.542286	0.000922934	-0.151013	1e-07	4.21645	1e-07	-0.665607	4.73598e-66
cg01305625	PDLIM4;PDLIM4	PDZ and LIM domain 4	Body;Body	Island	5	-	NO	-0.23614	2.31023e-08	9.77248	< 1e-07	-0.541999	0.000929871	-0.251521	1e-07	7.16016	1e-07	-0.79438	5.57087e-111
cg07574216	TIPARP;LOC100287227	TCDD-inducible poly(ADP-ribose) polymerase	5'UTR;TSS1500	S_Shore	3	-	NO	-0.171622	2.80094e-06	2.49031	0.00392	-0.54191	0.000932042	NA	NA	1.7548	1.21e-07	NA	NA
cg12232463	LONRF2	LON peptidase N-terminal domain and ring finger 2	Body	Open Sea	2	-	NO	-0.219707	4.55292e-06	5.09042	4.73e-05	-0.541595	0.000939717	-0.26011	1e-07	3.19713	1e-07	-0.396565	1.66731e-20
cg09832443	CREB5;CREB5;CREB5	cAMP responsive element binding protein 5	Body;Body;Body	Open Sea	7	-	YES	-0.309352	1.60833e-08	2.05421	0.0279	-0.541377	0.000945078	-0.328748	1e-07	1.98898	3.61e-06	-0.654392	3.57681e-63
cg15450966	DOK7;DOK7	docking protein 7	Body;Body	Island	4	-	YES	-0.176098	4.52366e-09	5.531	< 1e-07	-0.540238	0.000973521	-0.180439	1e-07	6.62376	1e-07	-0.653977	4.54533e-63
cg06457736	HRH1	histamine receptor H1	TSS200	Open Sea	3	-	YES	-0.285562	1.07912e-05	2.10958	0.0058	-0.539859	0.000983152	-0.21831	1.31e-06	4.68079	1e-07	-0.570169	5.78373e-45
cg25522867	ABTB2	ankyrin repeat and BTB (POZ) domain containing 2	Body	Open Sea	11	-	YES	-0.233439	7.76213e-11	3.945	< 1e-07	-0.539825	0.000984004	-0.123696	2.65e-05	4.9165	1e-07	-0.584763	9.62739e-48
cg22401939	RASSF5;RASSF5;RASSF5	Ras association (RalGDS/AF-6) domain family member 5	Body;Body;Body	S_Shore	1	CDMR	YES	-0.195093	8.93117e-06	2.37049	0.00015	-0.536598	0.00106951	-0.203338	1e-07	1.4125	2.69e-06	-0.489318	8.03544e-32
cg20765408	PARP4	poly (ADP-ribose) polymerase family, member 4	5'UTR	N_Shore	13	RDMR	NO	-0.424089	6.10158e-13	2.09969	0.000909	-0.535857	0.00109003	-0.481513	1e-07	1.70053	1e-07	-0.745623	6.74641e-91
cg02291556	PDZK1IP1	PDZK1 interacting protein 1	TSS1500	Open Sea	1	-	NO	-0.211393	1.72862e-08	12.382	< 1e-07	-0.535811	0.00109132	-0.217915	1e-07	11.5368	1e-07	-0.836781	6.13636e-134
cg13691961	DUSP6;DUSP6	dual specificity phosphatase 6	Body;Body	N_Shore	12	RDMR	NO	-0.309095	3.10973e-10	4.11516	< 1e-07	-0.534991	0.00111445	-0.354797	1e-07	4.54579	1e-07	-0.721385	1.87881e-82
cg15161667	LRP4	low density lipoprotein receptor-related protein 4	TSS1500	S_Shore	11	-	NO	-0.317342	6.55527e-09	15.3426	< 1e-07	-0.534698	0.00112282	-0.357505	1e-07	16.9229	1e-07	-0.671754	1.10646e-67
cg01154445	NRP2;NRP2;NRP2;NRP2;NRP2;NRP2	neuropilin 2	Body;Body;Body;Body;Body;Body	N_Shore	2	-	NO	-0.295727	6.57525e-11	2.57581	5.14e-05	-0.531384	0.00122148	-0.344288	1e-07	3.27117	1e-07	-0.657616	5.4808e-64
cg02035751	RASSF5;RASSF5;RASSF5	Ras association (RalGDS/AF-6) domain family member 5	Body;TSS1500;Body	N_Shore	1	-	NO	-0.322535	2.99282e-13	2.37049	0.00015	-0.528695	0.00130702	-0.295079	1e-07	1.4125	2.69e-06	-0.568328	1.26742e-44
cg20288000	CASZ1;CASZ1	castor zinc finger 1	Body;Body	Open Sea	1	-	NO	0.273985	3.37449e-11	-2.15421	0.00327	-0.528322	0.0013193	0.352618	1e-07	-2.16872	1e-07	-0.579934	8.28826e-47
cg01807026	MEGF9	multiple EGF-like-domains 9	Body	N_Shore	9	-	NO	-0.198959	1.05746e-05	2.32076	0.000579	-0.528223	0.00132257	-0.294694	1e-07	2.09363	1e-07	-0.233686	1.05245e-07
cg15883603	SORBS2;SORBS2;SORBS2;SORBS2;SORBS2;SORBS2	sorbin and SH3 domain containing 2	5'UTR;5'UTR;5'UTR;5'UTR;5'UTR;5'UTR	Open Sea	4	-	YES	0.21572	2.81024e-11	-4.3048	< 1e-07	-0.527835	0.00133547	0.286844	1e-07	-4.8666	1e-07	-0.438446	3.47412e-25
cg06949439	RASSF5;RASSF5;RASSF5	Ras association (RalGDS/AF-6) domain family member 5	Body;TSS1500;Body	N_Shore	1	-	NO	-0.262352	2.06433e-14	2.37049	0.00015	-0.526088	0.00139495	-0.270261	1e-07	1.4125	2.69e-06	-0.534384	1.04464e-38
cg02712036	RAB27A	RAB27A, member RAS oncogene family	5'UTR	Open Sea	15	-	YES	-0.158822	6.13153e-10	3.98555	< 1e-07	-0.523671	0.00148105	NA	NA	2.65844	1e-07	NA	NA
cg08739221	EPS8	epidermal growth factor receptor pathway substrate 8	5'UTR	Open Sea	12	-	YES	-0.330034	2.50074e-10	5.15194	< 1e-07	-0.521378	0.00156701	NA	NA	3.43385	1e-07	NA	NA
cg15745401	P2RY6;P2RY6	pyrimidinergic receptor P2Y, G-protein coupled, 6	TSS1500;TSS1500	N_Shore	11	-	NO	-0.23799	5.55955e-06	2.48197	0.00242	-0.52115	0.00157578	-0.237519	1e-07	2.70744	1e-07	-0.668791	6.84359e-67
cg26150922	LONRF2	LON peptidase N-terminal domain and ring finger 2	Body	N_Shore	2	CDMR	NO	-0.257538	7.91945e-06	5.09042	4.73e-05	-0.520767	0.00159063	-0.342164	1e-07	3.19713	1e-07	-0.387471	1.42532e-19
cg12253845	KRT15;KRT15	keratin 15, type I	5'UTR;1stExon	Open Sea	17	-	NO	-0.160611	1.62673e-06	3.23927	< 1e-07	-0.520485	0.00160165	-0.186824	1e-07	18.5308	1e-07	-0.695619	2.08573e-74
cg19979738	TMPRSS6	transmembrane protease, serine 6	Body	S_Shelf	22	-	NO	-0.32205	3.88628e-11	5.61621	3.36e-05	-0.52043	0.00160379	NA	NA	56.0587	1e-07	NA	NA
cg25466245	SUSD4	sushi domain containing 4	Body	Open Sea	1	DMR	NO	-0.353915	3.39936e-11	2.60721	0.0243	-0.519931	0.00162346	-0.325696	1e-07	2.4345	1e-07	-0.529895	5.65e-38
cg16750801	PTPRE	protein tyrosine phosphatase, receptor type, E	5'UTR	S_Shore	10	-	NO	-0.202341	3.49541e-13	3.95363	< 1e-07	-0.519172	0.00165378	-0.23302	1e-07	3.80625	1e-07	-0.648548	1.01233e-61
cg00354381	SLC43A3;SLC43A3;SLC43A3	solute carrier family 43, member 3	TSS1500;TSS200;TSS1500	S_Shore	11	-	NO	0.17069	9.09642e-05	-2.18377	0.000294	-0.518807	0.00166857	NA	NA	-2.6045	1e-07	NA	NA
cg03229682	PC;PC	pyruvate carboxylase	5'UTR;5'UTR	N_Shore	11	-	NO	-0.391037	2.45878e-12	2.10057	0.00753	-0.51859	0.0016774	NA	NA	2.57829	1e-07	NA	NA
cg20258698	TNS3	tensin 3	5'UTR	Open Sea	7	DMR	NO	0.204753	2.54463e-11	-2.60885	5.14e-05	-0.517618	0.00171745	0.352788	1e-07	-2.85968	1e-07	-0.280567	1.31791e-10
cg04071779	NOD1	nucleotide-binding oligomerization domain containing 1	5'UTR	N_Shore	7	-	NO	-0.294213	2.49368e-14	4.06121	< 1e-07	-0.516915	0.00174692	-0.30305	1e-07	4.58834	1e-07	-0.764074	5.35313e-98
cg10709671	TIMM44;CTXN1	translocase of inner mitochondrial membrane 44 homolog (yeast)	Body;TSS1500	Island	19	-	NO	-0.224816	1.18997e-06	2.02924	0.00426	-0.516709	0.00175563	-0.248315	1e-07	7.35284	1e-07	-0.719845	6.02899e-82
cg23220439	RIN1	Ras and Rab interactor 1	TSS1500	S_Shelf	11	-	NO	-0.337131	1.35431e-11	2.69381	< 1e-07	-0.515355	0.00181395	-0.271276	1e-07	4.50384	1e-07	-0.806174	5.95575e-117
cg04280548	TRIM29	tripartite motif containing 29	Body	Open Sea	11	-	NO	-0.313603	2.06604e-10	3.28796	0.00403	-0.514928	0.00183265	-0.318931	1e-07	6.24248	1e-07	-0.648743	9.06324e-62
cg16626875	HK2	hexokinase 2	Body	Open Sea	2	-	YES	-0.251172	1.57382e-07	2.23805	0.00786	-0.514217	0.00186425	NA	NA	1.72963	1e-07	NA	NA
cg18756771	DUSP5	dual specificity phosphatase 5	Body	S_Shelf	10	-	YES	-0.190134	9.58157e-10	3.70507	7.62e-05	-0.513498	0.00189665	-0.209858	1e-07	4.04828	1e-07	-0.723449	3.89018e-83
cg20595457	RASSF5;RASSF5;RASSF5	Ras association (RalGDS/AF-6) domain family member 5	Body;Body;Body	Open Sea	1	-	NO	-0.233022	2.38919e-06	2.37049	0.00015	-0.513239	0.00190844	-0.0975593	0.000211	1.4125	2.69e-06	-0.639617	1.45552e-59
cg00988350	GALE;GALE;GALE;GALE	UDP-galactose-4-epimerase	5'UTR;1stExon;5'UTR;5'UTR	N_Shore	1	-	NO	-0.332754	1.62865e-14	3.50307	< 1e-07	-0.513155	0.00191229	-0.331814	1e-07	7.33955	1e-07	-0.868544	9.18446e-156
cg05358946	INPP4A;INPP4A;INPP4A;INPP4A	inositol polyphosphate-4-phosphatase, type I, 107kDa	5'UTR;5'UTR;5'UTR;5'UTR	Open Sea	2	-	YES	-0.195504	4.46082e-06	2.10188	2.86e-05	-0.512398	0.00194717	-0.183456	1e-07	1.50656	1e-07	-0.39	7.90046e-20
cg03623835	CLDN1	claudin 1	TSS1500	S_Shore	3	-	NO	-0.222247	3.67081e-07	24.4593	< 1e-07	-0.511988	0.00196631	-0.211778	1e-07	9.73078	1e-07	-0.489816	6.8296e-32
cg09379935	P2RY6;P2RY6	pyrimidinergic receptor P2Y, G-protein coupled, 6	TSS1500;TSS1500	N_Shore	11	-	NO	-0.193976	0.000343239	2.48197	0.00242	-0.511458	0.00199127	-0.175507	1e-07	2.70744	1e-07	-0.627115	1.16466e-56
cg14731462	PTPRE	protein tyrosine phosphatase, receptor type, E	5'UTR	Open Sea	10	-	YES	-0.155431	8.69138e-09	3.95363	< 1e-07	-0.511008	0.00201267	-0.0915891	0.000157	3.80625	1e-07	-0.465134	1.58014e-28
cg10180092	TNIK;TNIK;TNIK;TNIK;TNIK;TNIK;TNIK;TNIK	TRAF2 and NCK interacting kinase	Body;Body;Body;Body;Body;Body;Body;Body	Open Sea	3	-	YES	-0.340446	1.16872e-11	2.46076	6.46e-05	-0.510031	0.00205989	NA	NA	1.90315	1e-07	NA	NA
cg10077746	DUSP6;DUSP6	dual specificity phosphatase 6	Body;Body	N_Shore	12	RDMR	NO	-0.439937	2.29382e-12	4.11516	< 1e-07	-0.506949	0.0022152	-0.466898	1e-07	4.54579	1e-07	-0.768818	6.25854e-100
cg11056055	MET;MET	MET proto-oncogene, receptor tyrosine kinase	Body;Body	Open Sea	7	-	YES	-0.200102	1.00714e-07	6.77911	< 1e-07	-0.506522	0.00223747	-0.200494	1e-07	4.63989	1e-07	-0.607625	2.17087e-52
cg07925587	KRT80;KRT80	keratin 80, type II	Body;Body	Open Sea	12	-	YES	-0.241051	1.22652e-13	5.38326	9.22e-06	-0.506258	0.00225136	NA	NA	4.33761	1e-07	NA	NA
cg01424145	KCNN4;KCNN4	potassium channel, calcium activated intermediate/small conductance subfamily N alpha, member 4	1stExon;5'UTR	Open Sea	19	-	NO	-0.171805	1.5568e-10	6.28842	< 1e-07	-0.505803	0.00227547	-0.101523	0.000299	10.1302	1e-07	-0.540511	1.00108e-39
cg20722088	DUSP6;DUSP6	dual specificity phosphatase 6	3'UTR;3'UTR	N_Shelf	12	CDMR	YES	-0.254412	1.89019e-07	4.11516	< 1e-07	-0.505464	0.00229359	-0.332602	1e-07	4.54579	1e-07	-0.6846	3.19452e-71
cg17749374	SH3BP2	SH3-domain binding protein 2	5'UTR	S_Shore	4	-	YES	-0.15137	0.0393872	2.17331	0.0211	-0.505302	0.00230229	-0.109712	6.6e-06	1.39874	2.41e-07	-0.660764	1.14387e-64
cg16432350	KRT80;KRT80;KRT80;KRT80	keratin 80, type II	1stExon;1stExon;5'UTR;5'UTR	Open Sea	12	-	YES	-0.153924	9.06672e-06	5.38326	9.22e-06	-0.504492	0.00234619	-0.168208	1e-07	4.33761	1e-07	-0.58762	2.64753e-48
cg21970261	TFF3	trefoil factor 3 (intestinal)	TSS200	Open Sea	21	-	NO	0.203355	4.95336e-07	-14.4677	< 1e-07	-0.502367	0.00246492	0.249441	1e-07	-65.9614	1e-07	-0.536986	3.88141e-39
cg03652339	DUSP5	dual specificity phosphatase 5	Body	Island	10	RDMR	NO	-0.262032	1.20856e-11	3.70507	7.62e-05	-0.502146	0.00247757	-0.2379	1e-07	4.04828	1e-07	-0.674166	2.47172e-68
cg27242134	ENDOD1	endonuclease domain containing 1	Body	S_Shore	11	CDMR	NO	-0.197834	0.000582716	2.34708	0.000482	-0.500697	0.00256185	NA	NA	2.40615	1e-07	NA	NA
cg25285433	SLC34A2	solute carrier family 34 (type II sodium/phosphate cotransporter), member 2	5'UTR	S_Shore	4	-	NO	-0.246294	2.09379e-09	20.0512	< 1e-07	-0.500248	0.00258843	-0.256607	1e-07	18.1982	1e-07	-0.724462	1.78684e-83
cg02123091	HMGA2;HMGA2	high mobility group AT-hook 2	Body;Body	Open Sea	12	-	YES	-0.189727	2.05914e-05	35.2859	< 1e-07	-0.497469	0.00275864	-0.213207	1e-07	50.7664	1e-07	-0.622451	1.30473e-55
cg10967430	ARHGAP24;ARHGAP24;ARHGAP24	Rho GTPase activating protein 24	Body;Body;Body	Open Sea	4	-	YES	0.234065	4.39696e-09	-5.16723	0.000142	-0.495403	0.00289137	NA	NA	-4.88112	1e-07	NA	NA
cg06189394	LRIG1	leucine-rich repeats and immunoglobulin-like domains 1	Body	Open Sea	3	DMR	NO	0.194861	1.93005e-06	-2.97524	< 1e-07	-0.494413	0.0029569	0.285898	1e-07	-3.02932	1e-07	-0.525945	2.44333e-37
cg09541256	RUNX2;RUNX2;RUNX2	runt-related transcription factor 2	TSS1500;Body;Body	N_Shore	6	DMR	NO	-0.172285	2.35336e-07	4.91473	1.6e-05	-0.494022	0.0029831	-0.182578	1e-07	3.3151	1e-07	-0.718204	2.97796e-81
cg01354782	ITPR2	inositol 1,4,5-trisphosphate receptor, type 2	Body	Open Sea	12	-	YES	-0.263268	3.96141e-08	2.14905	0.000601	-0.493915	0.00299036	NA	NA	1.42728	1e-07	NA	NA
cg06285439	NRP2;NRP2;NRP2;NRP2;NRP2	neuropilin 2	Body;Body;Body;Body;Body	Open Sea	2	-	YES	-0.214802	5.48999e-10	2.57581	5.14e-05	-0.49288	0.00306091	-0.164686	1e-07	3.27117	1e-07	-0.603247	1.80185e-51
cg09029902	ZNF217;ZNF217	zinc finger protein 217	5'UTR;1stExon	S_Shore	20	-	NO	-0.185641	2.82068e-12	2.4016	0.00235	-0.492633	0.00307796	-0.16219	1e-07	1.50449	1e-07	-0.478569	2.52019e-30
cg06073141	CLDN16	claudin 16	TSS200	Open Sea	3	-	NO	-0.162848	0.00407279	11.1872	< 1e-07	-0.491603	0.00314997	-0.238397	1e-07	22.6945	1e-07	-0.427258	7.18332e-24
cg03601836	CLDN1	claudin 1	Body	N_Shelf	3	-	NO	-0.236495	2.60253e-08	24.4593	< 1e-07	-0.49098	0.0031943	-0.292006	1e-07	9.73078	1e-07	-0.661695	4.93661e-65
cg17861653	P4HA2;P4HA2;P4HA2;P4HA2;P4HA2	prolyl 4-hydroxylase, alpha polypeptide II	5'UTR;5'UTR;5'UTR;5'UTR;5'UTR	N_Shore	5	RDMR	YES	-0.158143	0.044213	2.99529	< 1e-07	-0.490885	0.00320106	NA	NA	3.71034	1e-07	NA	NA
cg22502856	LAMB3;LAMB3;LAMB3	laminin, beta 3	TSS1500;5'UTR;TSS200	Open Sea	1	-	NO	-0.165882	0.00322678	15.3829	< 1e-07	-0.490185	0.00325157	-0.177214	1e-07	13.7289	1e-07	-0.696561	1.09675e-74
cg09357462	DUSP5	dual specificity phosphatase 5	Body	S_Shore	10	CDMR	YES	-0.367693	4.31347e-13	3.70507	7.62e-05	-0.48938	0.00331047	-0.375404	1e-07	4.04828	1e-07	-0.66768	1.34759e-66
cg09517873	DHRS3	dehydrogenase/reductase (SDR family) member 3	Body	S_Shore	1	-	NO	-0.159019	0.00250216	2.54978	0.00252	-0.48919	0.00332451	-0.249587	1e-07	2.66505	1e-07	-0.578184	1.79243e-46
cg01580568	LAMB3;LAMB3;LAMB3	laminin, beta 3	TSS200;TSS1500;TSS200	Open Sea	1	-	YES	-0.18553	1.86655e-05	15.3829	< 1e-07	-0.487667	0.00343885	-0.174247	1e-07	13.7289	1e-07	-0.747417	1.46556e-91
cg11061434	ODZ2	teneurin transmembrane protein 2	Body	Open Sea	5	-	NO	0.24907	2.87286e-10	-3.55233	0.0196	-0.487614	0.00344293	0.263345	1e-07	-5.16216	1e-07	-0.146972	0.000913467
cg09276451	VASN;CORO7	vasorin	TSS1500;Body	N_Shore	16	-	NO	-0.151023	0.000314528	3.40595	< 1e-07	-0.487534	0.00344901	-0.106017	1.64e-05	2.32291	1e-07	-0.692463	1.76258e-73
cg01442843	RASSF5;RASSF5;RASSF5	Ras association (RalGDS/AF-6) domain family member 5	Body;TSS1500;Body	N_Shore	1	-	NO	-0.313652	1.68938e-12	2.37049	0.00015	-0.487001	0.00348991	-0.336785	1e-07	1.4125	2.69e-06	-0.553688	5.46825e-42
cg13333107	EPS8	epidermal growth factor receptor pathway substrate 8	5'UTR	Open Sea	12	-	YES	-0.307724	3.19654e-09	5.15194	< 1e-07	-0.486455	0.00353233	-0.308675	1e-07	3.43385	1e-07	-0.56418	7.29417e-44
cg17740822	DUSP6;DUSP6	dual specificity phosphatase 6	Body;Body	N_Shore	12	CDMR	NO	-0.322032	3.29654e-10	4.11516	< 1e-07	-0.486434	0.00353391	-0.34313	1e-07	4.54579	1e-07	-0.683273	7.55818e-71
cg25330387	CLDN1	claudin 1	Body	N_Shore	3	CDMR	NO	-0.345688	1.99883e-09	24.4593	< 1e-07	-0.481719	0.00391881	-0.411981	1e-07	9.73078	1e-07	-0.688004	3.43358e-72
cg03143395	SORBS2	sorbin and SH3 domain containing 2	5'UTR	Open Sea	4	-	YES	0.174951	1.33536e-08	-4.3048	< 1e-07	-0.480994	0.00398111	NA	NA	-4.8666	1e-07	NA	NA
cg02086195	DHRS3	dehydrogenase/reductase (SDR family) member 3	Body	Island	1	-	NO	-0.157925	0.000368521	2.54978	0.00252	-0.480896	0.0039896	-0.230977	1e-07	2.66505	1e-07	-0.573522	1.36813e-45
cg19638572	RASSF5;RASSF5;RASSF5	Ras association (RalGDS/AF-6) domain family member 5	Body;Body;Body	S_Shelf	1	-	NO	-0.162656	7.97452e-09	2.37049	0.00015	-0.480732	0.00400388	-0.160413	1e-07	1.4125	2.69e-06	-0.471555	2.23666e-29
cg18973101	TMEM79;SMG5	transmembrane protein 79	TSS1500;Body	Open Sea	1	RDMR	NO	-0.227094	4.92195e-11	3.07068	0.000385	-0.479821	0.00408374	-0.22673	1e-07	3.39769	1e-07	-0.557983	9.51496e-43
cg13709496	TBC1D2	TBC1 domain family, member 2	Body	Open Sea	9	-	YES	-0.231377	5.15985e-10	3.89322	< 1e-07	-0.478486	0.0042032	-0.280047	1e-07	3.26443	1e-07	-0.710555	5.79581e-79
cg25096745	CD44;CD44;CD44;CD44;CD44	CD44 molecule (Indian blood group)	Body;Body;Body;Body;Body	Open Sea	11	-	YES	-0.286476	9.58184e-13	2.40929	0.000142	-0.478427	0.00420856	NA	NA	2.22783	1e-07	NA	NA
cg15937958	CXCL17;CXCL17	chemokine (C-X-C motif) ligand 17	1stExon;5'UTR	Open Sea	19	-	NO	-0.220099	5.64066e-08	2.34883	0.000668	-0.478353	0.00421533	-0.175851	1e-07	8.59741	1e-07	-0.67169	1.15115e-67
cg26247168	TRIM29	tripartite motif containing 29	Body	Open Sea	11	-	NO	-0.386634	8.83709e-11	3.28796	0.00403	-0.477491	0.00429427	-0.506466	1e-07	6.24248	1e-07	-0.637192	9.19786e-59
cg19709585	LAMB3;LAMB3;LAMB3	laminin, beta 3	TSS200;TSS1500;TSS200	Open Sea	1	-	YES	-0.219319	3.77022e-06	15.3829	< 1e-07	-0.477461	0.00429706	-0.244392	1e-07	13.7289	1e-07	-0.800178	5.60446e-114
cg08480461	MACF1	microtubule-actin crosslinking factor 1	Body	Open Sea	1	-	YES	-0.19232	2.42547e-10	2.15446	0.000283	-0.477055	0.00433467	-0.170248	1e-07	1.10956	NS	-0.384556	2.79568e-19
cg09135399	APOBEC3H;APOBEC3H;APOBEC3H;APOBEC3H	apolipoprotein B mRNA editing enzyme, catalytic polypeptide-like 3H	TSS200;TSS200;TSS200;TSS200	Open Sea	22	-	NO	-0.224449	3.79673e-13	3.19774	0.00466	-0.476684	0.00436933	-0.215005	1e-07	2.97496	1e-07	-0.557327	1.24501e-42
cg21812277	PARP4	poly (ADP-ribose) polymerase family, member 4	5'UTR	N_Shore	13	RDMR	NO	-0.306274	8.02555e-11	2.09969	0.000909	-0.476355	0.00440032	-0.343704	1e-07	1.70053	1e-07	-0.713385	7.36319e-80
cg00355019	TRIM29	tripartite motif containing 29	Body	Open Sea	11	-	NO	-0.284817	3.34352e-10	3.28796	0.00403	-0.476069	0.00442734	-0.322677	1e-07	6.24248	1e-07	-0.613913	9.80557e-54
cg20515580	SYT12	synaptotagmin XII	Body	Open Sea	11	-	YES	-0.221927	2.68508e-14	9.03293	< 1e-07	-0.474709	0.0045579	-0.18481	1e-07	67.1975	1e-07	-0.656203	1.25044e-63
cg06555246	TIMM44;CTXN1	translocase of inner mitochondrial membrane 44 homolog (yeast)	3'UTR;TSS1500	Island	19	-	NO	-0.21723	7.73935e-07	2.02924	0.00426	-0.474072	0.00462014	-0.206333	1e-07	7.35284	1e-07	-0.688073	3.28027e-72
cg02927679	DUSP5	dual specificity phosphatase 5	Body	S_Shore	10	RDMR	NO	-0.406911	9.41832e-12	3.70507	7.62e-05	-0.473527	0.00467401	-0.41817	1e-07	4.04828	1e-07	-0.758354	9.95307e-96
cg14237903	MRC2	mannose receptor, C type 2	Body	N_Shore	17	-	NO	-0.164605	0.000400645	4.88616	< 1e-07	-0.471781	0.00485034	-0.221685	1e-07	6.07358	1e-07	-0.584542	1.06306e-47
cg04042305	RAB27A;RAB27A;RAB27A;RAB27A	RAB27A, member RAS oncogene family	5'UTR;5'UTR;TSS1500;TSS200	Open Sea	15	-	NO	-0.160309	0.00147624	3.98555	< 1e-07	-0.471075	0.00492323	-0.20009	1e-07	2.65844	1e-07	-0.423108	2.14779e-23
cg15757292	TRIM29	tripartite motif containing 29	Body	Open Sea	11	-	NO	-0.18183	2.53877e-07	3.28796	0.00403	-0.470549	0.00497806	NA	NA	6.24248	1e-07	NA	NA
cg00228796	ECE1	endothelin converting enzyme 1	Body	N_Shore	1	-	NO	-0.201485	7.98143e-07	2.0697	0.000277	-0.470089	0.00502653	-0.201058	1e-07	2.72643	1e-07	-0.565959	3.45471e-44
cg01802532	NMU	neuromedin U	Body	Open Sea	4	-	YES	-0.224423	4.94939e-13	20.3145	0.000825	-0.468689	0.00517654	-0.234895	1e-07	19.1163	1e-07	-0.512897	2.69503e-35
cg21205392	MLLT11	myeloid/lymphoid or mixed-lineage leukemia (trithorax homolog, Drosophila); translocated to, 11	5'UTR	S_Shelf	1	-	NO	-0.174594	0.00086303	2.37896	0.000587	-0.468648	0.00518094	-0.138562	1e-07	2.21819	1e-07	-0.344175	1.61793e-15
cg07925867	CDH16	cadherin 16, KSP-cadherin	TSS1500	N_Shelf	16	-	NO	0.197706	3.32847e-09	-11.1428	0.000911	-0.468012	0.00525036	0.193198	1e-07	-41.5145	1e-07	-0.657778	4.98251e-64
cg25549791	GALE;GALE;GALE	UDP-galactose-4-epimerase	TSS200;5'UTR;5'UTR	N_Shore	1	-	NO	-0.151754	3.75219e-09	3.50307	< 1e-07	-0.466226	0.00544962	-0.178127	1e-07	7.33955	1e-07	-0.79014	3.2078e-109
cg13251181	C13orf33	mesenteric estrogen-dependent adipogenesis	Body	S_Shore	13	-	YES	-0.154412	0.00020155	2.36329	0.00217	-0.465623	0.00551839	-0.101553	9.35e-06	1.21503	NS	-0.611848	2.73304e-53
cg06619077	PDZK1IP1	PDZK1 interacting protein 1	TSS1500	Open Sea	1	-	NO	-0.160396	2.95355e-07	12.382	< 1e-07	-0.4652	0.00556701	-0.151589	5.38e-05	11.5368	1e-07	-0.705477	2.20931e-77
cg25821223	PERP	PERP, TP53 apoptosis effector	Body	N_Shore	6	CDMR	YES	-0.191169	0.00586292	2.55925	0.000891	-0.463757	0.00573581	-0.152485	5.6e-06	2.53624	1e-07	-0.645813	4.71715e-61
cg15464148	LPAR5	lysophosphatidic acid receptor 5	5'UTR	Open Sea	12	-	NO	-0.192144	1.7573e-09	5.91419	< 1e-07	-0.462766	0.00585424	-0.179227	1e-07	8.86135	1e-07	-0.800904	2.4772e-114
cg03547181	ADORA1;ADORA1	adenosine A1 receptor	TSS200;TSS200	N_Shore	1	-	YES	-0.304129	8.47595e-14	2.82002	0.00133	-0.462132	0.0059311	-0.348943	1e-07	5.30196	1e-07	-0.612891	1.62981e-53
cg14130664	FRMD3	FERM domain containing 3	Body	N_Shore	9	-	YES	-0.204746	9.73892e-08	3.81079	2.86e-05	-0.460796	0.00609595	-0.197721	1e-07	3.3654	1e-07	-0.456862	1.84652e-27
cg18184218	KIAA1217;KIAA1217;KIAA1217	KIAA1217	Body;Body;Body	Open Sea	10	-	NO	-0.301188	2.78981e-13	2.22171	0.01	-0.4593	0.00628511	-0.328085	1e-07	1.35752	0.000186	-0.567332	1.9342e-44
cg10586317	CD276;CD276	CD276 molecule	5'UTR;5'UTR	S_Shore	15	-	NO	-0.235259	6.54025e-09	2.06143	< 1e-07	-0.458814	0.00634768	-0.205322	1e-07	1.96149	1e-07	-0.748702	4.87028e-92
cg11628739	MRC2	mannose receptor, C type 2	Body	S_Shore	17	-	YES	-0.301646	9.57574e-15	4.88616	< 1e-07	-0.457993	0.00645454	-0.231644	1e-07	6.07358	1e-07	-0.705012	3.07253e-77
cg00990769	MATN2;MATN2	matrilin 2	Body;Body	Open Sea	8	-	YES	0.261147	5.26353e-14	-6.08	< 1e-07	-0.457065	0.00657712	0.302086	1e-07	-6.90714	1e-07	-0.650214	3.93212e-62
cg02641539	TM7SF4	dendrocyte expressed seven transmembrane protein	TSS1500	Open Sea	8	-	YES	-0.225929	9.08222e-11	17.2249	6.46e-05	-0.456936	0.00659426	-0.225507	1e-07	45.6624	1e-07	-0.764272	4.45471e-98
cg12869058	ABCA4	ATP-binding cassette, sub-family A (ABC1), member 4	TSS1500	Open Sea	1	-	NO	-0.352651	7.62458e-13	2.3332	0.0131	-0.456234	0.00668858	NA	NA	1.80096	1.21e-07	NA	NA
cg14652038	EPHA4	EPH receptor A4	Body	Open Sea	2	-	YES	-0.15105	1.31234e-05	2.40106	0.00165	-0.455908	0.0067328	-0.123349	1e-07	1.94497	1e-07	-0.42916	4.32661e-24
cg21915100	NPC2	Niemann-Pick disease, type C2	Body	N_Shelf	14	-	NO	-0.337041	5.31752e-11	3.4497	< 1e-07	-0.45505	0.00685022	-0.394227	1e-07	5.07478	1e-07	-0.650368	3.60128e-62
cg23200218	RYR1;RYR1	ryanodine receptor 1 (skeletal)	Body;Body	N_Shore	19	-	NO	-0.163676	2.01086e-07	6.51534	< 1e-07	-0.453219	0.00710674	NA	NA	6.56821	1e-07	NA	NA
cg02161011	AXIN2	axin 2	Body	N_Shelf	17	-	YES	0.153788	1.75918e-09	-2.473	0.000305	-0.451039	0.00742294	0.136061	1e-07	-2.40417	1e-07	-0.230191	1.64365e-07
cg24448013	GALE;GALE;GALE	UDP-galactose-4-epimerase	TSS200;5'UTR;5'UTR	N_Shore	1	-	NO	-0.195042	2.78836e-13	3.50307	< 1e-07	-0.449621	0.00763494	-0.203583	1e-07	7.33955	1e-07	-0.850041	1.97395e-142
cg11709763	COL13A1;COL13A1;COL13A1;COL13A1;COL13A1;COL13A1;COL13A1;COL13A1;COL13A1;COL13A1;COL13A1;COL13A1;COL13A1;COL13A1;COL13A1;COL13A1;COL13A1;COL13A1;COL13A1;COL13A1	collagen, type XIII, alpha 1	Body;Body;Body;Body;Body;Body;Body;Body;Body;Body;Body;Body;Body;Body;Body;Body;Body;Body;Body;Body	Open Sea	10	-	YES	-0.158212	0.00641558	5.13887	9.22e-06	-0.448588	0.00779262	-0.198022	1e-07	12.7001	1e-07	-0.534962	8.3886e-39
cg22526076	INPP4A;INPP4A;INPP4A;INPP4A	inositol polyphosphate-4-phosphatase, type I, 107kDa	5'UTR;5'UTR;5'UTR;5'UTR	Open Sea	2	-	YES	-0.221178	2.40368e-10	2.10188	2.86e-05	-0.445171	0.00833417	-0.223883	1e-07	1.50656	1e-07	-0.587415	3.59519e-48
cg01814191	DUSP6;DUSP6	dual specificity phosphatase 6	Body;Body	N_Shore	12	RDMR	NO	-0.182156	1.95276e-05	4.11516	< 1e-07	-0.445146	0.00833818	-0.235706	1e-07	4.54579	1e-07	-0.601388	4.38295e-51
cg00797102	KCNJ2	potassium channel, inwardly rectifying subfamily J, member 2	5'UTR	S_Shelf	17	-	NO	-0.257886	2.66795e-08	7.12511	< 1e-07	-0.443734	0.0085712	-0.333436	1e-07	8.71661	1e-07	-0.736148	1.74397e-87
cg27235662	CLDN16	claudin 16	1stExon	Open Sea	3	-	NO	-0.254811	1.29283e-09	11.1872	< 1e-07	-0.443192	0.00866212	-0.268801	1e-07	22.6945	1e-07	-0.654462	3.43519e-63
cg02402091	ACSL5;ACSL5;ACSL5;ACSL5	acyl-CoA synthetase long-chain family member 5	TSS1500;1stExon;5'UTR;5'UTR	Open Sea	10	-	NO	-0.307179	1.01787e-12	2.02808	0.00114	-0.442871	0.00871643	-0.310758	1e-07	1.72269	5.96e-07	-0.693184	1.0848e-73
cg14066757	KCNN4	potassium channel, calcium activated intermediate/small conductance subfamily N alpha, member 4	TSS200	Open Sea	19	-	NO	-0.27766	1.80852e-14	6.28842	< 1e-07	-0.441062	0.00902744	-0.213323	1e-07	10.1302	1e-07	-0.69723	6.93826e-75
cg15049101	FGFR2;FGFR2;FGFR2;FGFR2;FGFR2;FGFR2;FGFR2;FGFR2;FGFR2	fibroblast growth factor receptor 2	TSS200;5'UTR;5'UTR;TSS1500;5'UTR;TSS1500;5'UTR;5'UTR;5'UTR	N_Shelf	10	-	NO	0.159159	0.000189307	-2.54325	0.00109	-0.441054	0.00902874	0.232012	1e-07	-2.44417	1e-07	-0.38675	1.68474e-19
cg04519327	SPINT1;SPINT1;SPINT1	serine peptidase inhibitor, Kunitz type 1	3'UTR;3'UTR;3'UTR	Open Sea	15	-	YES	-0.227911	5.99971e-06	2.30691	0.000563	-0.438964	0.00939989	-0.273416	1e-07	2.7851	1e-07	-0.540107	1.17015e-39
cg03502889	ABTB2	ankyrin repeat and BTB (POZ) domain containing 2	Body	Open Sea	11	-	YES	-0.150288	1.92633e-09	3.945	< 1e-07	-0.437945	0.0095854	NA	NA	4.9165	1e-07	NA	NA
cg20925954	DUSP5	dual specificity phosphatase 5	TSS1500	N_Shore	10	-	NO	-0.185136	6.12736e-06	3.70507	7.62e-05	-0.436983	0.00976347	NA	NA	4.04828	1e-07	NA	NA
cg04470557	SLC22A4	solute carrier family 22 (organic cation/zwitterion transporter), member 4	Body	S_Shore	5	-	NO	-0.195452	7.94612e-11	3.36822	0.000118	-0.436816	0.0097947	-0.120807	0.000578	2.65714	1e-07	-0.700163	9.18648e-76
cg15761609	FAM20A	family with sequence similarity 20, member A	TSS1500	S_Shore	17	-	NO	-0.238767	1.54041e-10	7.842	< 1e-07	-0.435361	0.01007	-0.292266	1e-07	4.44798	1e-07	-0.812916	2.01454e-120
cg02325250	CSF2	colony stimulating factor 2 (granulocyte-macrophage)	TSS200	Open Sea	5	-	YES	-0.409189	9.11761e-17	5.75132	< 1e-07	-0.432663	0.010598	-0.354214	1e-07	8.89547	1e-07	-0.753915	5.20048e-94
cg07771160	ADAMTS5	ADAM metallopeptidase with thrombospondin type 1 motif, 5	Body	N_Shore	21	RDMR	NO	0.240106	1.04553e-09	-2.36128	0.016	-0.43073	0.0109904	0.34091	1e-07	-2.35177	1e-07	-0.356698	1.25544e-16
cg18800235	ABCA4	ATP-binding cassette, sub-family A (ABC1), member 4	Body	Open Sea	1	-	YES	-0.283358	6.40756e-10	2.3332	0.0131	-0.430037	0.0111342	-0.320789	1e-07	1.80096	1.21e-07	-0.568736	1.06601e-44
cg09258479	PDZK1IP1	PDZK1 interacting protein 1	TSS200	Open Sea	1	-	NO	-0.218777	9.33791e-11	12.382	< 1e-07	-0.42977	0.0111898	-0.177151	1e-07	11.5368	1e-07	-0.660703	8.89299e-65
cg14550985	RIN1	Ras and Rab interactor 1	TSS200	S_Shore	11	-	YES	-0.214204	2.0116e-06	2.69381	< 1e-07	-0.429061	0.0113392	-0.177561	2.72e-07	4.50384	1e-07	-0.753405	8.14717e-94
cg07266910	ZMAT3;ZMAT3	zinc finger, matrin-type 3	Body;Body	Open Sea	3	-	YES	-0.285835	1.15632e-08	3.85509	< 1e-07	-0.428738	0.0114077	-0.336421	1e-07	2.73088	1e-07	-0.229372	1.82288e-07
cg10820936	MREG	melanoregulin	Body	Open Sea	2	-	YES	-0.391481	7.84629e-15	2.69495	0.000162	-0.428478	0.0114632	-0.461625	1e-07	1.90262	1e-07	-0.547334	6.94306e-41
cg01136183	TM7SF4	dendrocyte expressed seven transmembrane protein	TSS1500	Open Sea	8	-	NO	-0.26128	1.09223e-05	17.2249	6.46e-05	-0.427745	0.0116206	-0.331252	1e-07	45.6624	1e-07	-0.811069	1.8572e-119
cg06435363	MTMR7	myotubularin related protein 7	Body	Open Sea	8	-	YES	-0.223629	1.0714e-10	2.41584	0.0366	-0.426594	0.0118718	-0.358445	1e-07	1.62754	1.21e-07	-0.537369	4.7228e-39
cg25637966	TMPRSS4;TMPRSS4	transmembrane protease, serine 4	Body;Body	Open Sea	11	-	NO	-0.222111	1.16867e-07	18.3525	0.000319	-0.426295	0.0119377	-0.218359	1e-07	43.4937	1e-07	-0.758634	7.73426e-96
cg15619820	PRDM16;PRDM16	PR domain containing 16	Body;Body	Open Sea	1	-	NO	0.195161	3.84438e-06	-2.73443	0.000139	-0.421937	0.0129347	0.296131	1e-07	-2.65879	1e-07	-0.357023	1.17303e-16
cg20943461	TMC8;TMC6;TMC8	transmembrane channel-like 8	5'UTR;5'UTR;1stExon	N_Shore	17	-	NO	-0.313802	1.00673e-13	4.17541	< 1e-07	-0.419114	0.0136172	-0.323571	1e-07	5.3082	1e-07	-0.804348	4.91291e-116
cg14146751	GNA14	guanine nucleotide binding protein (G protein), alpha 14	Body	N_Shore	9	-	NO	0.16811	1.09594e-07	-4.27565	1.6e-05	-0.418966	0.0136537	0.140956	1e-07	-3.7326	1e-07	-0.568769	1.05086e-44
cg16454107	TMEM100;TMEM100	transmembrane protein 100	5'UTR;5'UTR	Open Sea	17	-	NO	-0.253402	1.02837e-08	4.37198	0.000656	-0.417501	0.0140205	-0.308897	1e-07	3.09144	1.21e-07	-0.468418	5.84313e-29
cg04890607	HMGA2;HMGA2	high mobility group AT-hook 2	Body;Body	Open Sea	12	-	YES	-0.223899	2.65216e-05	35.2859	< 1e-07	-0.416198	0.0143537	-0.267433	1e-07	50.7664	1e-07	-0.587567	2.71211e-48
cg09360041	ABCA4	ATP-binding cassette, sub-family A (ABC1), member 4	TSS1500	Open Sea	1	-	NO	-0.332212	2.59102e-11	2.3332	0.0131	-0.415384	0.0145651	NA	NA	1.80096	1.21e-07	NA	NA
cg00772407	DUSP6;DUSP6	dual specificity phosphatase 6	Body;Body	N_Shore	12	RDMR	NO	-0.166135	2.03043e-05	4.11516	< 1e-07	-0.41252	0.0153302	-0.169414	1e-07	4.54579	1e-07	-0.522782	7.78664e-37
cg18699466	RUNX2;RUNX2;RUNX2	runt-related transcription factor 2	Body;Body;Body	Open Sea	6	-	YES	-0.247684	1.53337e-08	4.91473	1.6e-05	-0.412353	0.0153758	-0.243112	1e-07	3.3151	1e-07	-0.70468	3.88423e-77
cg18959422	MYBPH	myosin binding protein H	TSS1500	Open Sea	1	-	NO	-0.220845	1.31123e-08	4.70205	0.00239	-0.411883	0.0155046	-0.24825	1e-07	6.53953	1e-07	-0.587192	3.21585e-48
cg16582517	BHLHE40	basic helix-loop-helix family, member e40	3'UTR	S_Shore	3	RDMR	NO	-0.377042	3.285e-13	2.15653	< 1e-07	-0.410543	0.0158777	-0.374137	1e-07	2.83556	1e-07	-0.636987	6.09585e-59
cg11652182	KCNQ1;KCNQ1	potassium channel, voltage gated KQT-like subfamily Q, member 1	Body;Body	Open Sea	11	-	NO	0.197164	1.13634e-07	-2.19806	0.00046	-0.410277	0.0159524	NA	NA	-1.83011	1e-07	NA	NA
cg15777760	C16orf53;MVP;MVP	PAXIP1 associated glutamate-rich protein 1	3'UTR;5'UTR;5'UTR	S_Shelf	16	-	NO	-0.15209	0.0315989	2.3599	< 1e-07	-0.409161	0.0162699	-0.120955	3.91e-05	2.60104	1e-07	-0.404203	2.61051e-21
cg04132510	PRDM16;PRDM16	PR domain containing 16	Body;Body	Open Sea	1	-	NO	0.181213	1.79699e-09	-2.73443	0.000139	-0.408863	0.0163554	0.182105	1e-07	-2.65879	1e-07	-0.254061	6.78336e-09
cg02275784	DLG2	discs, large homolog 2 (Drosophila)	Body	Open Sea	11	-	YES	0.186359	2.71144e-06	-4.32502	9.22e-06	-0.408259	0.0165303	0.237472	1e-07	-11.3322	1e-07	-0.191734	1.40787e-05
cg26158270	MICALCL	MICAL C-terminal like	5'UTR	Open Sea	11	-	YES	-0.345648	3.6175e-09	4.14648	0.000952	-0.408061	0.0165879	-0.340959	1e-07	1.75191	0.000285	-0.54582	1.26153e-40
cg18892169	CTSS	cathepsin S	5'UTR	Open Sea	1	-	YES	-0.224171	2.68586e-05	2.82117	0.000815	-0.407594	0.0167244	-0.28996	1e-07	2.36903	1e-07	-0.546335	1.02984e-40
cg06633739	COL13A1;COL13A1;COL13A1;COL13A1;COL13A1;COL13A1;COL13A1;COL13A1;COL13A1;COL13A1;COL13A1;COL13A1;COL13A1;COL13A1;COL13A1;COL13A1;COL13A1;COL13A1;COL13A1;COL13A1	collagen, type XIII, alpha 1	Body;Body;Body;Body;Body;Body;Body;Body;Body;Body;Body;Body;Body;Body;Body;Body;Body;Body;Body;Body	Open Sea	10	-	YES	-0.154706	2.84291e-06	5.13887	9.22e-06	-0.407577	0.0167296	-0.163187	1e-07	12.7001	1e-07	-0.361231	4.83753e-17
cg04714466	SULT2B1	sulfotransferase family, cytosolic, 2B, member 1	Body	N_Shelf	19	-	NO	-0.185475	0.000287101	2.37254	0.0172	-0.407099	0.0168702	-0.190207	1e-07	2.59421	1e-07	-0.569349	8.21048e-45
cg14288876	TBC1D2	TBC1 domain family, member 2	Body	N_Shore	9	-	NO	-0.175411	0.00283192	3.89322	< 1e-07	-0.407092	0.0168723	-0.198601	1e-07	3.26443	1e-07	-0.296732	9.60212e-12
cg12649175	DPP4	dipeptidyl-peptidase 4	Body	N_Shelf	2	-	NO	-0.331228	1.33425e-09	23.0692	< 1e-07	-0.405184	0.0174443	-0.373644	1e-07	17.9874	1e-07	-0.736085	1.83499e-87
cg26119806	KCNS3	potassium voltage-gated channel, modifier subfamily S, member 3	5'UTR	S_Shore	2	RDMR	NO	-0.157854	4.67572e-06	2.32339	0.00134	-0.404585	0.0176275	-0.149432	2.45e-06	2.50986	1e-07	-0.523984	5.01992e-37
cg24308604	GALNT7	polypeptide N-acetylgalactosaminyltransferase 7	Body	S_Shore	4	-	NO	-0.233106	8.29957e-10	4.1561	< 1e-07	-0.40407	0.0177859	-0.319659	1e-07	3.95802	1e-07	-0.610106	6.44848e-53
cg11451043	HLA-DPA1	major histocompatibility complex, class II, DP alpha 1	TSS1500	Open Sea	6	-	NO	-0.190288	3.52108e-06	2.76311	0.0289	-0.403865	0.0178492	NA	NA	1.46733	0.0154	NA	NA
cg26369418	CSF2	colony stimulating factor 2 (granulocyte-macrophage)	TSS200	Open Sea	5	-	YES	-0.358677	3.84132e-15	5.75132	< 1e-07	-0.40144	0.0186139	-0.301615	1e-07	8.89547	1e-07	-0.738634	2.29421e-88
cg13150785	SPINT1;SPINT1;SPINT1	serine peptidase inhibitor, Kunitz type 1	Body;Body;Body	S_Shore	15	-	NO	-0.231636	1.41506e-05	2.30691	0.000563	-0.400791	0.0188231	NA	NA	2.7851	1e-07	NA	NA
cg16172329	DPP4	dipeptidyl-peptidase 4	Body	Open Sea	2	-	NO	-0.237646	1.42572e-06	23.0692	< 1e-07	-0.399916	0.0191083	-0.302545	1e-07	17.9874	1e-07	-0.467249	8.33631e-29
cg18703983	KCNS3	potassium voltage-gated channel, modifier subfamily S, member 3	5'UTR	Open Sea	2	-	YES	-0.23288	4.93647e-11	2.32339	0.00134	-0.399634	0.019201	-0.234562	1e-07	2.50986	1e-07	-0.542168	5.26499e-40
cg23449588	ODAM	odontogenic, ameloblast asssociated	Body	Open Sea	4	-	YES	0.186191	5.11445e-07	-3.13317	0.00566	-0.398209	0.019675	0.235964	1e-07	-21.8741	1e-07	-0.600672	6.16163e-51
cg09988837	CNIH3	cornichon family AMPA receptor auxiliary protein 3	Body	Open Sea	1	-	YES	-0.198502	5.42907e-12	2.07203	0.0119	-0.398124	0.0197037	-0.124452	1.05e-06	1.51885	6.15e-06	-0.461406	4.8248e-28
cg03190661	TMC8;TMC6	transmembrane channel-like 8	TSS200;5'UTR	N_Shore	17	-	NO	-0.313935	2.0621e-14	4.17541	< 1e-07	-0.397834	0.0198014	-0.276362	1e-07	5.3082	1e-07	-0.763879	6.41277e-98
cg27510066	CSGALNACT1;CSGALNACT1	chondroitin sulfate N-acetylgalactosaminyltransferase 1	Body;5'UTR	Open Sea	8	-	YES	0.158571	0.000792211	-3.96202	9.22e-06	-0.397679	0.019854	0.190677	1.38e-07	-4.61173	1e-07	-0.515136	1.2197e-35
cg09242181	LRP4	low density lipoprotein receptor-related protein 4	TSS1500	S_Shore	11	-	NO	-0.151625	1.31089e-05	15.3426	< 1e-07	-0.39761	0.0198774	-0.164401	1e-07	16.9229	1e-07	-0.678148	2.01761e-69
cg25928474	ABCC3;ABCC3	ATP-binding cassette, sub-family C (CFTR/MRP), member 3	Body;Body	S_Shelf	17	-	NO	-0.378015	5.87805e-14	5.03497	< 1e-07	-0.397172	0.0200263	-0.345787	1e-07	5.55604	1e-07	-0.602681	2.36271e-51
cg23151051	FAM176A	eva-1 homolog A (C. elegans)	5'UTR	S_Shore	2	-	NO	-0.205059	1.85707e-05	3.41497	< 1e-07	-0.396287	0.0203298	-0.247771	1e-07	4.24327	1e-07	-0.688088	3.2476e-72
cg07296256	ATP11A;ATP11A	ATPase, class VI, type 11A	Body;Body	N_Shelf	13	-	NO	-0.163165	4.77475e-07	2.73262	0.00036	-0.395926	0.0204549	-0.206739	1e-07	2.38935	1e-07	-0.512448	3.15677e-35
cg11836372	FGFR2;FGFR2;FGFR2;FGFR2;FGFR2;FGFR2;FGFR2;FGFR2;FGFR2	fibroblast growth factor receptor 2	TSS200;5'UTR;5'UTR;TSS1500;5'UTR;TSS1500;5'UTR;5'UTR;5'UTR	N_Shelf	10	-	NO	0.154325	1.2055e-05	-2.54325	0.00109	-0.392934	0.0215153	0.240719	1e-07	-2.44417	1e-07	-0.373281	3.55671e-18
cg10967990	RCC2;RCC2	regulator of chromosome condensation 2	Body;Body	S_Shelf	1	-	NO	-0.330885	2.05434e-08	2.82246	9.22e-06	-0.392339	0.0217316	-0.335905	1e-07	1.70363	1e-07	-0.536165	5.30939e-39
cg21188037	MYO1G;MYO1G	myosin IG	5'UTR;1stExon	Open Sea	7	-	NO	-0.291187	5.97534e-09	3.05096	0.00272	-0.391848	0.0219113	-0.259968	1e-07	3.22867	1e-07	-0.895241	4.55421e-179
cg24900654	KCNN4	potassium channel, calcium activated intermediate/small conductance subfamily N alpha, member 4	TSS200	Open Sea	19	-	NO	-0.164345	1.65306e-14	6.28842	< 1e-07	-0.391626	0.021993	-0.173721	1e-07	10.1302	1e-07	-0.764036	5.54485e-98
cg07239716	DUSP6;DUSP6	dual specificity phosphatase 6	Body;Body	N_Shore	12	RDMR	NO	-0.199021	4.00275e-05	4.11516	< 1e-07	-0.39121	0.0221468	-0.245691	1e-07	4.54579	1e-07	-0.593129	2.11923e-49
cg02460018	MANEAL;MANEAL;MANEAL;MANEAL	mannosidase, endo-alpha-like	Body;Body;5'UTR;1stExon	S_Shore	1	-	NO	-0.214566	8.56545e-05	2.98167	0.000124	-0.390506	0.0224092	-0.210857	1e-07	3.17696	1e-07	-0.262509	2.02399e-09
cg21637761	CYTSB;CYTSB;CYTSB;CYTSB	sperm antigen with calponin homology and coiled-coil domains 1	Body;Body;Body;Body	Open Sea	17	-	YES	-0.374463	4.422e-12	2.30154	0.00209	-0.390168	0.0225361	-0.33048	1e-07	2.16034	1e-07	-0.574902	7.5223e-46
cg13351583	SHC3;SHC3	SHC (Src homology 2 domain containing) transforming protein 3	1stExon;5'UTR	S_Shore	9	-	NO	-0.196726	8.13832e-10	3.71542	0.00403	-0.389896	0.0226382	-0.200321	1e-07	3.25563	1e-07	-0.500586	1.89815e-33
cg16406960	GNLY;GNLY	granulysin	TSS200;TSS200	Open Sea	2	-	NO	-0.326094	5.02377e-13	2.99161	0.023	-0.388258	0.0232638	NA	NA	2.60614	9.47e-07	NA	NA
cg15035324	PRKCE	protein kinase C, epsilon	Body	Open Sea	2	-	YES	0.197732	8.25255e-07	-3.19922	0.00453	-0.388173	0.0232967	0.241307	1e-07	-2.13756	1e-07	-0.343746	1.76266e-15
cg10234511	CASZ1;CASZ1	castor zinc finger 1	5'UTR;5'UTR	Open Sea	1	-	YES	0.283512	5.2104e-11	-2.15421	0.00327	-0.387602	0.0235183	0.321936	1e-07	-2.16872	1e-07	-0.371252	5.56296e-18
cg03142039	CDON	cell adhesion associated, oncogene regulated	5'UTR	N_Shore	11	-	NO	0.181811	1.2207e-05	-4.49892	6.46e-05	-0.387091	0.0237181	0.261965	1e-07	-4.48144	1e-07	-0.581911	4.24473e-47
cg18236877	CASZ1;CASZ1	castor zinc finger 1	Body;Body	Open Sea	1	-	NO	0.320963	6.19005e-10	-2.15421	0.00327	-0.386467	0.0239636	0.553512	1e-07	-2.16872	1e-07	-0.422015	3.48438e-23
cg01119135	C1orf116;C1orf116	chromosome 1 open reading frame 116	5'UTR;5'UTR	Open Sea	1	-	NO	-0.190118	6.82132e-05	3.04533	0.00113	-0.386429	0.0239788	-0.201978	1e-07	2.12885	1.88e-06	-0.669607	4.15077e-67
cg27581031	TMEM92	transmembrane protein 92	TSS1500	N_Shore	17	-	YES	-0.175905	1.6251e-05	2.64589	0.00996	-0.386361	0.0240056	-0.152374	1e-07	18.345	1e-07	-0.626343	1.74172e-56
cg00007420	C6orf168	failed axon connections homolog (Drosophila)	Body	N_Shore	6	-	NO	-0.150135	0.000930228	7.09794	< 1e-07	-0.385046	0.0245316	-0.181387	1e-07	7.40333	1e-07	-0.722117	1.07683e-82
cg03471346	ABL2;ABL2;ABL2;ABL2;ABL2;ABL2;ABL2;ABL2;ABL2	ABL proto-oncogene 2, non-receptor tyrosine kinase	Body;1stExon;Body;1stExon;Body;1stExon;1stExon;Body;Body	Open Sea	1	-	NO	-0.295512	1.58672e-12	2.45911	0.0018	-0.384933	0.0245773	-0.221984	1e-07	1.1161	0.0145	-0.475834	5.94026e-30
cg16986720	DLG2;DLG2	discs, large homolog 2 (Drosophila)	TSS1500;Body	Open Sea	11	-	YES	0.186769	5.86692e-05	-4.32502	9.22e-06	-0.384223	0.0248653	0.190717	1e-07	-11.3322	1e-07	-0.405375	1.95563e-21
cg06348826	PRDM16;PRDM16	PR domain containing 16	Body;Body	N_Shelf	1	CDMR	NO	0.157068	1.91958e-09	-2.73443	0.000139	-0.383207	0.0252826	0.158474	1e-07	-2.65879	1e-07	-0.400992	5.72571e-21
cg19408207	ZMAT3;ZMAT3	zinc finger, matrin-type 3	Body;Body	Open Sea	3	-	YES	-0.416791	1.82306e-13	3.85509	< 1e-07	-0.382684	0.0254998	NA	NA	2.73088	1e-07	NA	NA
cg16845126	RAMP1	receptor (G protein-coupled) activity modifying protein 1	Body	Open Sea	2	-	YES	-0.299442	3.46009e-14	3.09829	0.00216	-0.382539	0.0255601	-0.267512	1e-07	3.09758	1e-07	-0.710213	7.4296e-79
cg21209214	PRDM16;PRDM16	PR domain containing 16	Body;Body	Open Sea	1	-	NO	0.162795	1.47308e-06	-2.73443	0.000139	-0.382181	0.02571	0.158526	1e-07	-2.65879	1e-07	-0.210903	1.69848e-06
cg12165685	SLC1A5;SLC1A5;SLC1A5;SLC1A5	solute carrier family 1 (neutral amino acid transporter), member 5	1stExon;5'UTR;Body;5'UTR	N_Shelf	19	-	NO	-0.243951	3.79623e-13	2.08069	0.0231	-0.38217	0.0257144	-0.240174	1e-07	2.93497	1e-07	-0.624481	4.58156e-56
cg07168232	LAMB3;LAMB3;LAMB3	laminin, beta 3	Body;Body;Body	Open Sea	1	-	YES	-0.314702	3.4604e-11	15.3829	< 1e-07	-0.381746	0.0258931	-0.293009	1e-07	13.7289	1e-07	-0.806163	6.033e-117
cg02560744	MALL	mal, T-cell differentiation protein-like	Body	N_Shore	2	-	NO	-0.167261	0.000437957	2.47023	0.000573	-0.38166	0.0259293	-0.226178	1e-07	2.28275	1e-07	-0.531515	3.08065e-38
cg15393925	PLEKHA8	pleckstrin homology domain containing, family A (phosphoinositide binding specific) member 8	Body	Open Sea	7	-	YES	-0.193098	0.00294503	2.22631	0.00894	-0.381621	0.0259458	-0.255321	1e-07	-1.11739	0.016	0.225084	3.19878e-07
cg05132999	TTC39A	tetratricopeptide repeat domain 39A	Body	S_Shore	1	-	NO	-0.259217	1.75958e-07	2.02168	0.0461	-0.381286	0.0260874	-0.312042	1e-07	2.03176	1e-07	-0.265504	1.30481e-09
cg07568841	ZNRF2	zinc and ring finger 2, E3 ubiquitin protein ligase	Body	Open Sea	7	-	YES	-0.237712	6.20808e-10	2.04051	0.00345	-0.380945	0.0262326	-0.257287	1e-07	1.6635	1e-07	-0.528939	8.06536e-38
cg06793849	ODZ2	teneurin transmembrane protein 2	Body	Open Sea	5	-	NO	0.300918	3.13688e-13	-3.55233	0.0196	-0.380566	0.0263944	0.332122	1e-07	-5.16216	1e-07	-0.24128	3.89762e-08
cg22301418	ATP11A;ATP11A	ATPase, class VI, type 11A	Body;Body	Open Sea	13	-	YES	-0.210074	1.03125e-06	2.73262	0.00036	-0.380237	0.0265359	-0.32548	1e-07	2.38935	1e-07	-0.253229	7.62344e-09
cg22079077	DNAJC17;C15orf62	DnaJ (Hsp40) homolog, subfamily C, member 17	Body;TSS1500	Open Sea	15	-	NO	-0.290284	2.18664e-13	2.12323	0.0127	-0.380169	0.0265652	-0.289212	1e-07	1.6824	1e-07	-0.560047	4.06857e-43
cg05551003	HRH1;HRH1;HRH1	histamine receptor H1	5'UTR;TSS1500;5'UTR	Open Sea	3	-	YES	-0.173112	4.31653e-06	2.10958	0.0058	-0.378006	0.0275103	-0.146157	1e-07	4.68079	1e-07	-0.434923	9.12941e-25
cg01831657	COL23A1	collagen, type XXIII, alpha 1	Body	N_Shore	5	RDMR	NO	0.188767	3.20569e-09	-4.74876	0.00216	-0.377964	0.0275289	0.226176	1e-07	-7.54492	1e-07	-0.254166	6.68382e-09
cg15366423	MAPK4	mitogen-activated protein kinase 4	5'UTR	S_Shelf	18	-	NO	0.150164	0.00101053	-16.1745	< 1e-07	-0.376695	0.0280964	0.185237	1e-07	-18.3415	1e-07	-0.277937	1.98695e-10
cg08297393	LONRF2	LON peptidase N-terminal domain and ring finger 2	Body	N_Shore	2	CDMR	NO	-0.217848	0.000283285	5.09042	4.73e-05	-0.376627	0.0281273	-0.321825	1e-07	3.19713	1e-07	-0.422713	2.38173e-23
cg03320170	PRICKLE1	prickle homolog 1 (Drosophila)	5'UTR	N_Shore	12	RDMR	NO	-0.180817	3.07254e-06	2.11281	0.00583	-0.3756	0.0285937	-0.185777	1e-07	1.93554	1e-07	-0.528148	1.08209e-37
cg25881591	NTM;NTM;NTM;NTM	neurotrimin	TSS1500;TSS1500;TSS1500;Body	N_Shore	11	-	NO	-0.245487	8.41895e-05	4.23319	0.00445	-0.375372	0.0286985	-0.272055	1e-07	3.86511	1e-07	-0.489662	7.18298e-32
cg25731261	BBC3;BBC3;BBC3;BBC3;BBC3;BBC3	BCL2 binding component 3	1stExon;5'UTR;1stExon;5'UTR;1stExon;5'UTR	S_Shore	19	-	NO	-0.31975	1.00995e-12	2.84942	< 1e-07	-0.373905	0.0293782	-0.276823	1e-07	4.45679	1e-07	-0.434629	9.89157e-25
cg03290131	DUSP5	dual specificity phosphatase 5	Body	Open Sea	10	-	YES	-0.157036	5.63785e-05	3.70507	7.62e-05	-0.370881	0.0308208	-0.153566	1e-07	4.04828	1e-07	-0.500013	2.30426e-33
cg18414381	EHF	ets homologous factor	5'UTR	Open Sea	11	-	NO	-0.178632	7.3653e-08	3.53835	0.0431	-0.370116	0.0311949	-0.180055	1e-07	1.15017	NS	-0.55866	7.20698e-43
cg04242577	SLC34A2	solute carrier family 34 (type II sodium/phosphate cotransporter), member 2	5'UTR	S_Shore	4	-	NO	-0.155536	2.75461e-06	20.0512	< 1e-07	-0.368871	0.0318116	NA	NA	18.1982	1e-07	NA	NA
cg22380322	COL8A2	collagen, type VIII, alpha 2	TSS1500	Open Sea	1	-	NO	-0.162133	1.32072e-05	4.77319	< 1e-07	-0.36475	0.0339241	-0.176014	1e-07	2.22562	1.53e-06	-0.538018	2.61456e-39
cg15353603	DPP4	dipeptidyl-peptidase 4	Body	Open Sea	2	-	YES	-0.172184	6.30739e-07	23.0692	< 1e-07	-0.364504	0.0340538	-0.201479	1e-07	17.9874	1e-07	-0.46426	2.05513e-28
cg02196805	CSF2	colony stimulating factor 2 (granulocyte-macrophage)	1stExon	Open Sea	5	-	NO	-0.353115	1.36107e-13	5.75132	< 1e-07	-0.364469	0.034072	-0.308681	1e-07	8.89547	1e-07	-0.781714	2.00681e-105
cg15911409	CXCR7	atypical chemokine receptor 3	5'UTR	S_Shelf	2	-	NO	0.163844	0.000172192	-2.96322	0.000246	-0.363188	0.0347539	0.197802	1e-07	-1.99837	1e-07	-0.389656	9.30675e-20
cg11139446	SGCD;SGCD;SGCD	sarcoglycan, delta (35kDa dystrophin-associated glycoprotein)	Body;Body;Body	Open Sea	5	-	YES	0.157634	2.51622e-07	-3.44136	0.002	-0.362822	0.034951	NA	NA	-5.20563	1e-07	NA	NA
cg22720392	PRDM16;PRDM16	PR domain containing 16	Body;Body	Open Sea	1	-	NO	0.251366	7.60459e-09	-2.73443	0.000139	-0.362171	0.0353033	0.404969	1e-07	-2.65879	1e-07	-0.276507	2.47907e-10
cg16066219	ACSL5;ACSL5;ACSL5;ACSL5	acyl-CoA synthetase long-chain family member 5	TSS1500;1stExon;5'UTR;5'UTR	Open Sea	10	-	NO	-0.335902	6.89952e-14	2.02808	0.00114	-0.361936	0.0354314	-0.370495	1e-07	1.72269	5.96e-07	-0.607722	2.0713e-52
cg06271190	TMEM100;TMEM100;TMEM100	transmembrane protein 100	5'UTR;1stExon;5'UTR	Open Sea	17	-	NO	-0.178976	0.00023682	4.37198	0.000656	-0.36112	0.035878	-0.217457	1e-07	3.09144	1.21e-07	-0.407212	1.24078e-21
cg25743622	SUSD4	sushi domain containing 4	Body	Open Sea	1	-	YES	-0.190588	2.15584e-06	2.60721	0.0243	-0.359627	0.0367079	-0.144054	1.05e-06	2.4345	1e-07	-0.271709	5.16176e-10
cg27373371	STK32A;STK32A	serine/threonine kinase 32A	3'UTR;Body	Open Sea	5	-	NO	-0.16059	0.00694645	6.79393	< 1e-07	-0.359362	0.0368569	NA	NA	5.82818	1e-07	NA	NA
cg26269881	BHLHE40	basic helix-loop-helix family, member e40	Body	N_Shore	3	RDMR	NO	-0.198948	1.83509e-07	2.15653	< 1e-07	-0.358332	0.0374402	-0.230932	1e-07	2.83556	1e-07	-0.467123	8.66269e-29
cg20221707	TMEM92	transmembrane protein 92	TSS1500	N_Shelf	17	-	NO	-0.216741	4.05852e-08	2.64589	0.00996	-0.35821	0.03751	NA	NA	18.345	1e-07	NA	NA
cg20971407	BHLHE40	basic helix-loop-helix family, member e40	Body	S_Shore	3	RDMR	NO	-0.289079	2.85131e-11	2.15653	< 1e-07	-0.355817	0.0388962	-0.290232	1e-07	2.83556	1e-07	-0.583585	1.6329e-47
cg25655096	LPAR5;LPAR5	lysophosphatidic acid receptor 5	1stExon;5'UTR	Open Sea	12	-	NO	-0.218281	5.36052e-12	5.91419	< 1e-07	-0.354242	0.0398311	-0.211287	1e-07	8.86135	1e-07	-0.805546	1.23328e-116
cg09877117	BBC3;BBC3;BBC3;BBC3;BBC3;BBC3;BBC3	BCL2 binding component 3	1stExon;5'UTR;TSS1500;1stExon;5'UTR;1stExon;5'UTR	S_Shore	19	-	NO	-0.190045	2.67143e-11	2.84942	< 1e-07	-0.351355	0.0415914	NA	NA	4.45679	1e-07	NA	NA
cg05924780	LPAR5	lysophosphatidic acid receptor 5	TSS1500	Open Sea	12	-	NO	-0.196013	2.39573e-11	5.91419	< 1e-07	-0.350315	0.042241	-0.185987	1e-07	8.86135	1e-07	-0.765885	9.92172e-99
cg13204568	DHRS3	dehydrogenase/reductase (SDR family) member 3	TSS1500	S_Shore	1	-	YES	-0.262678	2.38073e-11	2.54978	0.00252	-0.349266	0.0429044	-0.310484	1e-07	2.66505	1e-07	-0.624317	4.98761e-56
cg08388507	TG	thyroglobulin	Body	Open Sea	8	-	YES	0.150728	2.24337e-07	-2.36468	0.0209	-0.348665	0.0432883	0.114991	4.03e-07	-3.31939	1e-07	-0.302982	3.33387e-12
cg05638787	DNAJC17;C15orf62;C15orf62	DnaJ (Hsp40) homolog, subfamily C, member 17	Body;1stExon;5'UTR	Open Sea	15	-	NO	-0.353956	3.22164e-13	2.12323	0.0127	-0.348192	0.0435919	NA	NA	1.6824	1e-07	NA	NA
cg22356428	RASSF5;RASSF5	Ras association (RalGDS/AF-6) domain family member 5	Body;Body	Open Sea	1	-	YES	-0.261716	3.30073e-06	2.37049	0.00015	-0.347367	0.0441261	-0.258488	1e-07	1.4125	2.69e-06	-0.413488	2.56664e-22
cg20688651	HMGA2;RPSAP52;HMGA2	high mobility group AT-hook 2	Body;TSS200;Body	S_Shore	12	-	NO	-0.187615	0.00176545	35.2859	< 1e-07	-0.346125	0.0449404	-0.1992	4.03e-07	50.7664	1e-07	-0.593655	1.66042e-49
cg13420744	DHRS3	dehydrogenase/reductase (SDR family) member 3	TSS1500	S_Shore	1	-	YES	-0.197397	2.68971e-07	2.54978	0.00252	-0.34444	0.0460648	-0.247468	1e-07	2.66505	1e-07	-0.51199	3.7094e-35
cg18733757	ACSL5;ACSL5;ACSL5	acyl-CoA synthetase long-chain family member 5	TSS1500;TSS200;5'UTR	Open Sea	10	-	NO	-0.263418	1.1879e-14	2.02808	0.00114	-0.343772	0.0465163	-0.232698	1e-07	1.72269	5.96e-07	-0.521237	1.36512e-36
cg25700533	DNAJC17;C15orf62	DnaJ (Hsp40) homolog, subfamily C, member 17	Body;TSS200	Open Sea	15	-	NO	-0.346263	9.81388e-11	2.12323	0.0127	-0.342726	0.0472309	-0.419771	1e-07	1.6824	1e-07	-0.523146	6.81764e-37
cg13300480	ROR1;ROR1	receptor tyrosine kinase-like orphan receptor 1	Body;Body	Open Sea	1	-	YES	-0.217897	1.85816e-09	2.96337	0.00121	-0.342549	0.0473529	NA	NA	1.43838	0.0365	NA	NA
cg02902865	DHRS3	dehydrogenase/reductase (SDR family) member 3	TSS1500	S_Shore	1	-	YES	-0.3601	2.41365e-14	2.54978	0.00252	-0.340812	0.0485613	-0.335454	1e-07	2.66505	1e-07	-0.669089	5.70251e-67
cg01686739	BTBD11	BTB (POZ) domain containing 11	Body	Open Sea	12	-	YES	0.283774	4.98543e-11	-3.30264	0.000341	-0.340332	0.0488995	0.277331	1e-07	-3.2382	1e-07	-0.726793	2.94421e-84
cg15454698	SLC6A6;SLC6A6;SLC6A6	solute carrier family 6 (neurotransmitter transporter), member 6	5'UTR;5'UTR;5'UTR	Open Sea	3	-	YES	-0.257362	1.17765e-12	2.18994	0.000103	-0.339554	0.0494517	-0.27568	1e-07	1.45655	2.86e-05	-0.490163	6.0974e-32
cg27315958	MTMR7	myotubularin related protein 7	Body	Open Sea	8	-	YES	-0.173984	4.22746e-09	2.41584	0.0366	-0.339405	0.0495578	-0.216472	1e-07	1.62754	1.21e-07	-0.548515	4.3459e-41
cg00260201	PRR15L	proline rich 15-like	3'UTR	Open Sea	17	-	NO	-0.176385	5.41163e-06	-3.75971	0.00176	0.358835	0.0371544	-0.143284	1.22e-05	-2.51342	1e-07	0.240279	4.45125e-08
cg00619628	MTHFD1L	methylenetetrahydrofolate dehydrogenase (NADP+ dependent) 1-like	Body	Open Sea	6	-	NO	0.20162	0.000263961	2.20072	9.22e-06	0.359032	0.0370431	0.229657	1e-07	2.40555	1e-07	0.381991	5.02984e-19
cg03731131	KCNN4	potassium channel, calcium activated intermediate/small conductance subfamily N alpha, member 4	Body	Island	19	-	YES	0.152788	4.55764e-06	6.28842	< 1e-07	0.361576	0.0356277	0.132099	1e-07	10.1302	1e-07	0.633987	3.06822e-58
cg23207077	PLEKHN1;PLEKHN1	pleckstrin homology domain containing, family N member 1	Body;Body	N_Shore	1	-	NO	0.221339	4.06186e-14	4.11105	0.000814	0.362049	0.0353697	0.21426	1e-07	14.4364	1e-07	0.512428	3.17855e-35
cg26267310	PLEKHA4;HSD17B14;PLEKHA4	pleckstrin homology domain containing, family A (phosphoinositide binding specific) member 4	3'UTR;TSS1500;Body	Island	19	-	NO	0.228477	1.96453e-05	2.66741	1.6e-05	0.364421	0.0340975	0.234998	1e-07	2.14585	1e-07	0.532095	2.47793e-38
cg18919660	FLRT2	fibronectin leucine rich transmembrane protein 2	5'UTR	Open Sea	14	-	YES	-0.279507	6.81241e-11	-3.54338	0.00332	0.366765	0.0328776	-0.2602	1e-07	-3.0672	1e-07	-0.0640732	0.150092
cg22870661	IL17RD	interleukin 17 receptor D	Body	Open Sea	3	-	YES	0.194746	1.17886e-08	3.14209	0.00165	0.371609	0.0304684	0.233934	1e-07	3.37684	1e-07	0.444515	6.40651e-26
cg12421116	ROR1;ROR1	receptor tyrosine kinase-like orphan receptor 1	Body;Body	Open Sea	1	-	YES	0.185652	2.51686e-07	2.96337	0.00121	0.376984	0.0279665	NA	NA	1.43838	0.0365	NA	NA
cg20951054	ZNF219;C14orf176	zinc finger protein 219	5'UTR;Body	N_Shore	14	-	NO	-0.279449	6.18083e-11	-2.18045	0.00775	0.379088	0.0270341	-0.252412	1e-07	-3.34262	1e-07	0.379564	8.7277e-19
cg16254374	BNC1	basonuclin 1	TSS1500	S_Shore	15	-	NO	0.157835	3.62534e-05	6.41158	0.00289	0.384244	0.0248567	0.175894	1e-07	5.34512	1e-07	0.205458	3.16141e-06
cg24671734	BTBD11	BTB (POZ) domain containing 11	Body	Open Sea	12	-	YES	-0.333775	4.07125e-11	-3.30264	0.000341	0.39762	0.0198739	-0.389089	1e-07	-3.2382	1e-07	0.609109	1.05188e-52
cg05217312	KIAA1217	KIAA1217	5'UTR	Open Sea	10	-	YES	0.164665	0.00508344	2.22171	0.01	0.398162	0.019691	0.155879	4.09e-06	1.35752	0.000186	0.241215	3.93144e-08
cg07266144	PDLIM4;PDLIM4	PDZ and LIM domain 4	Body;Body	Island	5	-	NO	0.151286	1.22603e-05	9.77248	< 1e-07	0.398955	0.0194256	0.280832	1e-07	7.16016	1e-07	0.308888	1.19832e-12
cg07775417	AGPAT9	1-acylglycerol-3-phosphate O-acyltransferase 9	Body	Open Sea	4	-	YES	-0.231155	1.4644e-08	-2.65116	9.22e-06	0.415002	0.0146653	-0.231134	1e-07	-2.22168	1e-07	0.475401	6.79762e-30
cg15649702	ABTB2	ankyrin repeat and BTB (POZ) domain containing 2	Body	Open Sea	11	-	YES	0.254654	5.3577e-14	3.945	< 1e-07	0.415419	0.014556	0.265727	1e-07	4.9165	1e-07	0.394874	2.49712e-20
cg22985172	MTHFD1L	methylenetetrahydrofolate dehydrogenase (NADP+ dependent) 1-like	Body	Open Sea	6	-	NO	0.192919	8.52156e-06	2.20072	9.22e-06	0.41819	0.013847	0.244607	1e-07	2.40555	1e-07	0.426148	9.64425e-24
cg12024811	KALRN;KALRN	kalirin, RhoGEF kinase	Body;Body	Open Sea	3	-	YES	-0.372603	1.16844e-13	-2.49198	0.0258	0.420517	0.0132742	NA	NA	1.23488	0.00175	NA	NA
cg04130557	SORBS2	sorbin and SH3 domain containing 2	5'UTR	Open Sea	4	-	YES	-0.179335	0.00106281	-4.3048	< 1e-07	0.420793	0.0132077	-0.155014	1.69e-06	-4.8666	1e-07	0.517677	5.76259e-36
cg23720929	APOD;APOD	apolipoprotein D	1stExon;5'UTR	Open Sea	3	-	NO	-0.2044	8.5916e-05	-4.62306	0.00324	0.432674	0.0105957	-0.28898	1e-07	-8.35221	1e-07	-0.255193	5.78334e-09
cg00935717	ZMAT4;ZMAT4	zinc finger, matrin-type 4	Body;Body	Open Sea	8	-	YES	-0.280989	1.24049e-11	-8.61378	3.36e-05	0.433547	0.0104225	NA	NA	-28.4413	1e-07	NA	NA
cg11335179	SLC26A9;SLC26A9	solute carrier family 26 (anion exchanger), member 9	5'UTR;5'UTR	Open Sea	1	-	YES	-0.2348	1.70974e-06	-2.46963	0.0277	0.438603	0.00946522	NA	NA	-3.16043	1e-07	NA	NA
cg04295144	ICAM5	intercellular adhesion molecule 5, telencephalin	Body	Island	19	-	NO	0.316553	1.81768e-10	8.04534	< 1e-07	0.439883	0.00923512	0.427358	1e-07	12.5573	1e-07	0.433934	1.19493e-24
cg26381514	ITPR2	inositol 1,4,5-trisphosphate receptor, type 2	Body	Open Sea	12	-	YES	0.275134	1.94428e-09	2.14905	0.000601	0.440118	0.00919336	0.377621	1e-07	1.42728	1e-07	0.186284	2.47623e-05
cg26837962	C16orf45;C16orf45	chromosome 16 open reading frame 45	Body;Body	Open Sea	16	-	YES	0.168996	4.12581e-05	2.19227	0.000115	0.442028	0.00886009	0.248719	1e-07	3.06179	1e-07	0.260099	2.87083e-09
cg22481263	PLEKHN1;PLEKHN1	pleckstrin homology domain containing, family N member 1	Body;Body	Island	1	-	NO	0.165587	1.92792e-07	4.11105	0.000814	0.445165	0.00833515	0.18289	1e-07	14.4364	1e-07	0.575281	6.379e-46
cg11969108	DPP6;DPP6;DPP6	dipeptidyl-peptidase 6	Body;Body;Body	N_Shelf	7	-	NO	-0.173995	8.08493e-05	-6.68836	0.000229	0.449175	0.00770267	-0.181006	1.38e-07	-41.421	1e-07	0.458235	1.23334e-27
cg04067066	WNT10A	wingless-type MMTV integration site family, member 10A	Body	N_Shore	2	-	NO	0.16362	4.51185e-05	3.16329	0.00324	0.454141	0.00697659	0.172225	1e-07	5.06041	1e-07	0.344283	1.68843e-15
cg03003434	SYTL3	synaptotagmin-like 3	Body	Open Sea	6	-	YES	-0.219836	8.84389e-08	-2.46488	6.46e-05	0.45474	0.00689313	NA	NA	-2.39718	1e-07	NA	NA
cg03650189	ICAM5	intercellular adhesion molecule 5, telencephalin	Body	Island	19	-	NO	0.161195	9.13993e-09	8.04534	< 1e-07	0.456885	0.00660112	0.173307	1e-07	12.5573	1e-07	0.524296	4.47739e-37
cg06266189	NGEF;NGEF	neuronal guanine nucleotide exchange factor	Body;Body	N_Shore	2	-	NO	0.211074	1.11461e-08	10.2689	< 1e-07	0.459876	0.00621168	0.230631	1e-07	27.5892	1e-07	0.565855	3.60863e-44
cg24237862	ELMO1;ELMO1	engulfment and cell motility 1	Body;TSS1500	Open Sea	7	-	NO	-0.243873	9.45822e-11	-4.39613	9.22e-05	0.462914	0.00583647	-0.250047	1e-07	-5.24224	1e-07	0.674594	1.89224e-68
cg02771117	FAM167A;C8orf12	family with sequence similarity 167, member A	3'UTR;Body	Open Sea	8	-	NO	-0.24096	8.46373e-11	-7.38123	0.00153	0.476024	0.00443163	-0.203333	1e-07	-6.51342	1e-07	0.608792	1.22852e-52
cg26894354	FMOD	fibromodulin	3'UTR	Open Sea	1	-	NO	-0.164536	9.03392e-06	-3.24014	2.86e-05	0.477656	0.00427905	-0.155081	1e-07	-3.64333	1e-07	0.399922	7.42497e-21
cg22559034	FLJ42709;FLJ42709	NR2F1 antisense RNA 1	Body;Body	S_Shore	5	RDMR	NO	0.248703	3.98752e-07	4.39196	< 1e-07	0.478892	0.0041666	0.292557	1e-07	4.66493	1e-07	0.640486	9.0404e-60
cg15143788	FLJ42709;FLJ42709	NR2F1 antisense RNA 1	Body;Body	S_Shore	5	CDMR	YES	0.217319	1.63231e-06	4.39196	< 1e-07	0.480151	0.00405458	0.250758	1e-07	4.66493	1e-07	0.559163	7.07444e-43
cg15231202	APOD;APOD	apolipoprotein D	1stExon;5'UTR	Open Sea	3	-	NO	-0.167322	6.03027e-05	-4.62306	0.00324	0.482919	0.00381757	-0.180092	1e-07	-8.35221	1e-07	-0.339308	5.10677e-15
cg19797741	FLJ42709;FLJ42709	NR2F1 antisense RNA 1	Body;Body	S_Shore	5	RDMR	YES	0.170892	5.76884e-05	4.39196	< 1e-07	0.483075	0.0038046	0.187496	1e-07	4.66493	1e-07	0.410931	4.89713e-22
cg21093043	ZMAT4;ZMAT4	zinc finger, matrin-type 4	Body;Body	Open Sea	8	-	YES	-0.15808	1.77888e-08	-8.61378	3.36e-05	0.484152	0.00371592	NA	NA	-28.4413	1e-07	NA	NA
cg14722693	CSGALNACT1;CSGALNACT1;CSGALNACT1	chondroitin sulfate N-acetylgalactosaminyltransferase 1	5'UTR;Body;5'UTR	Open Sea	8	-	YES	-0.246866	1.62864e-11	-3.96202	9.22e-06	0.498185	0.00271389	NA	NA	-4.61173	1e-07	NA	NA
cg14643264	MOBKL2B	MOB kinase activator 3B	Body	Open Sea	9	-	NO	-0.198927	0.000929018	-2.5892	0.000635	0.502747	0.0024433	-0.209619	2.2e-06	-2.55603	1e-07	0.100426	0.0238744
cg00920938	BMP1;BMP1;BMP1	bone morphogenetic protein 1	Body;Body;Body	S_Shore	8	-	YES	-0.256961	6.76374e-10	-2.82131	0.000831	0.50394	0.00237653	-0.240948	1e-07	2.59647	1e-07	-0.660055	1.30492e-64
cg05155047	PLEKHG4B	pleckstrin homology domain containing, family G (with RhoGef domain) member 4B	Body	N_Shore	5	-	YES	-0.163501	0.00238462	-3.47271	0.00379	0.511394	0.00199431	-0.149461	4.03e-07	-8.08021	1e-07	0.069692	0.117417
cg22272100	BMP1	bone morphogenetic protein 1	3'UTR	Open Sea	8	-	YES	-0.33214	1.27428e-10	-2.82131	0.000831	0.539989	0.000979842	-0.288381	1e-07	2.59647	1e-07	-0.655251	2.17442e-63
cg15011409	ICAM5	intercellular adhesion molecule 5, telencephalin	Body	Island	19	DMR	NO	0.190818	5.31616e-11	8.04534	< 1e-07	0.540942	0.000955856	0.165005	1e-07	12.5573	1e-07	0.552968	7.31397e-42
cg11317199	TRIM14;TRIM14;TRIM14;TRIM14	tripartite motif containing 14	Body;Body;Body;Body	Island	9	-	NO	0.159551	1.03987e-07	3.60742	9.22e-06	0.543214	0.000900769	0.193249	1e-07	1.91592	1e-07	0.304372	2.62572e-12
cg13916421	KCNK2;KCNK2;KCNK2	potassium channel, two pore domain subfamily K, member 2	Body;Body;Body	Open Sea	1	-	YES	-0.155682	0.000108514	-6.79338	0.000523	0.547151	0.000811915	-0.176621	1e-07	-8.87897	1e-07	0.132316	0.00286248
cg22861369	PDLIM4;PDLIM4	PDZ and LIM domain 4	3'UTR;3'UTR	S_Shore	5	-	NO	0.182497	1.44536e-07	9.77248	< 1e-07	0.553249	0.000689535	0.193422	1e-07	7.16016	1e-07	0.626108	1.96907e-56
cg22129545	UCN	urocortin	TSS200	Island	2	-	NO	0.162704	0.0010115	2.75069	0.00121	0.554891	0.000659506	0.253158	1e-07	2.89133	1e-07	0.223067	3.99156e-07
cg04541368	FLJ42709;FLJ42709	NR2F1 antisense RNA 1	Body;Body	S_Shore	5	CDMR	YES	0.263827	3.3377e-06	4.39196	< 1e-07	0.555488	0.000648869	0.410114	1e-07	4.66493	1e-07	0.59174	4.02481e-49
cg07320630	GCOM1;GCOM1	GRINL1A complex locus 1	Body;Body	Open Sea	15	-	NO	-0.257485	3.66798e-07	-2.52627	0.00211	0.562071	0.000541328	NA	NA	-2.94649	1e-07	NA	NA
cg01979352	RGS16	regulator of G-protein signaling 16	3'UTR	N_Shelf	1	-	NO	-0.21236	1.23399e-06	-2.82367	0.000933	0.576357	0.000360525	-0.226815	1e-07	-3.40663	1e-07	0.387624	1.3754e-19
cg07841353	COL23A1	collagen, type XXIII, alpha 1	Body	Open Sea	5	-	NO	-0.216715	1.51569e-06	-4.74876	0.00216	0.579167	0.000332085	-0.255936	1e-07	-7.54492	1e-07	0.289575	3.12574e-11
cg10110335	SYN2;TIMP4;SYN2	synapsin II	Body;Body;Body	N_Shelf	3	-	NO	-0.336701	1.53212e-10	-5.3422	4.28e-05	0.580562	0.000318721	-0.37824	1e-07	-3.49277	1e-07	0.436419	6.74788e-25
cg05098343	ELMO1	engulfment and cell motility 1	Body	Open Sea	7	-	YES	-0.207189	4.20375e-05	-4.39613	9.22e-05	0.617206	0.000101021	NA	NA	-5.24224	1e-07	NA	NA
cg09071093	GLI1;GLI1;GLI1	GLI family zinc finger 1	3'UTR;3'UTR;3'UTR	N_Shelf	12	-	NO	-0.186392	0.00152807	-3.45881	0.0187	0.63624	5.24535e-05	-0.174054	1e-07	-6.80037	1e-07	0.209053	2.10145e-06
cg22851420	HPCAL4	hippocalcin like 4	Body	Island	1	-	NO	0.20883	5.89808e-10	11.0234	0.00436	0.640991	4.42305e-05	0.280852	1e-07	16.1509	1e-07	0.422706	2.38582e-23
cg16329896	TNS3	tensin 3	5'UTR	Open Sea	7	-	YES	-0.318265	5.53306e-11	-2.60885	5.14e-05	0.644386	3.90876e-05	-0.29782	1e-07	-2.85968	1e-07	0.22736	2.34675e-07
cg01921323	DPP6;DPP6	dipeptidyl-peptidase 6	Body;Body	Open Sea	7	-	YES	-0.187259	9.45251e-09	-6.68836	0.000229	0.649418	3.24548e-05	-0.19678	1e-07	-41.421	1e-07	0.588887	1.48753e-48
cg23662097	ITPR1;ITPR1;ITPR1	inositol 1,4,5-trisphosphate receptor, type 1	Body;Body;Body	Open Sea	3	-	YES	-0.18366	6.76259e-13	-4.01547	0.00141	0.650901	3.07036e-05	-0.138161	1e-07	-5.96936	1e-07	0.516123	8.58536e-36
cg07499182	STARD13	StAR-related lipid transfer (START) domain containing 13	Body	Open Sea	13	-	YES	-0.323659	1.2036e-08	-3.16677	1.6e-05	0.657132	2.42422e-05	-0.344559	1e-07	-2.8184	1e-07	0.517681	5.7545e-36
cg00770443	WSCD2	WSC domain containing 2	Body	Open Sea	12	-	NO	-0.19096	1.04242e-06	-9.08023	0.000767	0.663432	1.89844e-05	-0.195183	1e-07	-37.1474	1e-07	0.737286	6.912e-88
cg13717817	IL17RD	interleukin 17 receptor D	Body	Open Sea	3	-	YES	0.197047	2.55991e-10	3.14209	0.00165	0.683635	8.32871e-06	0.199188	1e-07	3.37684	1e-07	0.348513	6.76076e-16
cg15909981	TMPRSS6	transmembrane protease, serine 6	Body	Island	22	-	YES	0.185152	6.42554e-05	5.61621	3.36e-05	0.702056	3.70697e-06	0.200847	1e-07	56.0587	1e-07	0.677745	2.60412e-69
cg22255773	DPP6;DPP6;DPP6	dipeptidyl-peptidase 6	Body;Body;Body	Open Sea	7	-	YES	-0.226792	1.76087e-09	-6.68836	0.000229	0.709994	2.56647e-06	-0.254517	1e-07	-41.421	1e-07	0.565146	4.86233e-44
cg17006281	DPP6;DPP6;DPP6	dipeptidyl-peptidase 6	Body;Body;Body	S_Shelf	7	-	NO	-0.168102	5.23665e-11	-6.68836	0.000229	0.736134	6.98629e-07	-0.17947	1e-07	-41.421	1e-07	0.514174	1.71618e-35
