# Supplementary material for: Integrated data analysis reveals potential drivers and pathways disrupted by DNA methylation in papillary thyroid carcinomas
Source: Clin Epigenetics. 2017 May 2;9:45. doi: 10.1186/s13148-017-0346-2 (PMC5414166; doi:10.1186/s13148-017-0346-2)
Supplement: Supplementary file 6 — Disease, biological functions, and canonical pathways potentially regulated by methylation in PTC samples. (XLSX 11 kb) [file 13148_2017_346_MOESM6_ESM.xlsx]

## Sheet: Table S4
	Disease and biological function analysis
	Ingenuity Annotation	p-Value	Activation z-score
	cell movement	4.01e-12	2.278
	migration of cells	1.33e-09	2.842
	cell movement of leukocytes	1.9e-07	2.426
	leukocyte migration	2.42e-07	2.637
	breast or colorectal cancer	4.19e-06	2
	cell viability	4.43e-05	2.634
	cell survival	7.18e-05	2.258
	growth of tumor	0.00011	2.123
	cell movement of dendritic cells	0.000143	2.2
	cell movement of mononuclear leukocytes	0.000159	2.469
	transport of molecule	0.000161	2.443
	quantity of trophoblast giant cells	0.000169	2
	cell movement of lymphocytes	0.000323	2.503
	migration of mononuclear leukocytes	0.000581	2.101
	invasion of carcinoma cell lines	0.000843	2.596
	cell movement of breast cancer cell lines	0.000859	2.23
	differentiation of leukocytes	0.00171	3.153
	cellular homeostasis	0.00218	2.048
	morbidity or mortality	0.00228	-2.579
	organismal death	0.00308	-2.713
	differentiation of mononuclear leukocytes	0.00308	2.677
	differentiation of myeloid cells	0.00346	2.362
	mitogenesis	0.00491	2.085
	development of connective tissue	0.00495	2.41
	Canonical pathway analysis IPA
	Ingenuity Annotation	P.Value
	Hepatic Fibrosis / Hepatic Stellate Cell Activation	2.75423e-05
	VDR/RXR Activation	5.24807e-05
	Endothelin-1 Signaling	0.000676083
	Circadian Rhythm Signaling	0.00269153
	Axonal Guidance Signaling	0.0040738
	GPCR-Mediated Nutrient Sensing in Enteroendocrine Cells	0.0057544
	FGF Signaling	0.00588844
	The Visual Cycle	0.00691831
	UDP-N-acetyl-D-galactosamine Biosynthesis I	0.00851138
	Canonical pathway analysis KOBAS
	KEGG Orthology Annotation System	P.Value
	Retinoid cycle disease events	0.000392747
	FGF signaling pathway	0.000549697
	Degradation of the extracellular matrix	0.000686025
	Extracellular matrix organization	0.000719009
	Collagen formation	0.00111292
	The canonical retinoid cycle in rods (twilight vision)	0.0012622
	Diseases associated with visual transduction	0.00162598
	Visual phototransduction	0.00162598
	Ras signaling pathway	0.00187072
	Thyroid hormone synthesis	0.00202144
	Potassium Channels	0.00211136
	Signaling by FGFR mutants	0.00604063
	Transcriptional misregulation in cancer	0.00614036
	Signaling by Retinoic Acid	0.00644175
	G alpha (q) signalling events	0.00645337
	Integrin cell surface interactions	0.00713591
	Signal Transduction	0.00729329
	Signaling by FGFR2 mutants	0.00816979
	Activated point mutants of FGFR2	0.00816979
	Histamine H1 receptor mediated signaling pathway	0.00878348
