# Supplementary material for: Integrated data analysis reveals potential drivers and pathways disrupted by DNA methylation in papillary thyroid carcinomas
Source: Clin Epigenetics. 2017 May 2;9:45. doi: 10.1186/s13148-017-0346-2 (PMC5414166; doi:10.1186/s13148-017-0346-2)
Supplement: Supplementary file 7 — Differentially methylated probes in BRAFV600E PTC samples. Legend. FGD functional genomic distribution, CHR chromosome, DMR differential methylation region, RDMR reprogramming-specific differentially methylated region, CDMR cancer-specific differentially methylated region, ND not described, NA not available, NS not significant. (XLSX 624 kb) [file 13148_2017_346_MOESM7_ESM.xlsx]

## Sheet: Table S5
CpG TARGET ID	GENE SYMBOL	GENE NAME	FGD	CHR	CpG CONTENT	DMR	ENHANCER	INTERNAL DATA RESULTS			TCGA DATABASE
								DELTA BETA	P.Value	adj.P.Val	DELTA BETA	P.Value	FDR
cg09043214	TNFRSF1A	tumor necrosis factor receptor superfamily, member 1A	Body	12	S Shelf	-	NO	-0.144735	0.00465666	1	-0.24	< 1E-07	< 1E-07
cg23752651	TNFRSF1A	tumor necrosis factor receptor superfamily, member 1A	Body	12	Open Sea	-	NO	-0.178238	0.00210432	1	-0.24	< 1E-07	< 1E-07
cg09853702	NA	-	INTERGENIC	12	Open Sea	-	YES	-0.10756	0.0472056	1	-0.24	< 1E-07	< 1E-07
cg23501051	NA	-	TSS1500;Body;Body;Body	11	S Shoe	RDMR	YES	-0.229153	0.000359394	1	-0.23	< 1E-07	< 1E-07
cg27549186	TIMP2	TIMP metallopeptidase inhibitor 2	Body	17	Open Sea	-	YES	-0.12008	0.0434337	1	-0.22	< 1E-07	< 1E-07
cg01135464	NA	-	INTERGENIC	17	Open Sea	-	YES	-0.161185	0.00642976	1	-0.22	5.9e-06	7.69e-05
cg22365276	ANXA2	annexin A2	5'UTR;5'UTR;Body;5'UTR	15	N Shore	RDMR	YES	-0.118929	0.0183696	1	-0.22	4.03e-05	0.000337
cg05696969	SH3RF2	SH3 domain containing ring finger 2	Body	5	Open Sea	-	YES	-0.148097	0.0023733	1	-0.22	< 1E-07	< 1E-07
cg09658183	LLGL1	lethal giant larvae homolog 1 (Drosophila)	Body	17	Open Sea	-	YES	-0.230833	1.94633e-06	0.878794	-0.22	< 1E-07	< 1E-07
cg26438942	NA	-	INTERGENIC	15	Open Sea	-	YES	-0.178133	0.00164106	1	-0.22	< 1E-07	< 1E-07
cg07563611	VAC14	Vac14 homolog (S. cerevisiae)	Body	16	N Shore	-	YES	-0.114211	0.00994494	1	-0.22	< 1E-07	< 1E-07
cg07796002	ARHGEF1	Rho guanine nucleotide exchange factor (GEF) 1	Body;Body;Body	19	S Shelf	-	YES	-0.106365	0.000707455	1	-0.22	2e-07	7.66e-06
cg00768487	UBXN11	UBX domain protein 11	Body;Body;Body	1	Open Sea	-	NO	-0.170049	0.00493062	1	-0.22	6e-07	1.53e-05
cg02322400	MAML2	mastermind-like 2 (Drosophila)	Body	11	Open Sea	-	YES	-0.128168	0.0101928	1	-0.21	< 1E-07	< 1E-07
cg10667102	NA	-	INTERGENIC	19	N Shore	-	NO	-0.121554	0.0151137	1	-0.21	< 1E-07	< 1E-07
cg01862311	NA	-	INTERGENIC	8	S Shoe	-	NO	-0.164636	0.00238663	1	-0.21	< 1E-07	< 1E-07
cg16429725	KIFC3	kinesin family member C3	Body;Body;Body	16	S Shelf	-	YES	-0.139313	0.00781539	1	-0.21	< 1E-07	< 1E-07
cg25124300	XDH	xanthine dehydrogenase	Body	2	Open Sea	-	YES	-0.114908	0.0291983	1	-0.21	< 1E-07	< 1E-07
cg10187713	NA	-	INTERGENIC	20	N Shore	CDMR	NO	-0.212201	0.000425919	1	-0.21	< 1E-07	< 1E-07
cg26247168	TRIM29	tripartite motif containing 29	Body	11	Open Sea	-	NO	-0.180512	0.00283834	1	-0.21	< 1E-07	5.02e-06
cg15244778	NA	-	INTERGENIC	11	Open Sea	-	YES	-0.18679	0.0028952	1	-0.21	< 1E-07	5.02e-06
cg02187259	FAM49A	family with sequence similarity 49, member A	5'UTR	2	Open Sea	-	NO	-0.124977	0.00464329	1	-0.21	2e-07	7.66e-06
cg26203572	NA	-	INTERGENIC	7	Open Sea	-	YES	-0.207052	0.00012708	1	-0.21	3.6e-06	5.46e-05
cg26192309	NA	-	INTERGENIC	1	Open Sea	-	YES	-0.105258	0.0399836	1	-0.21	4.2e-06	6.06e-05
cg02073465	GCNT3	glucosaminyl (N-acetyl) transferase 3, mucin type	1stExon;5'UTR	15	Open Sea	-	NO	-0.136838	0.00484816	1	-0.2	< 1E-07	< 1E-07
cg14009561	TNFRSF1A	tumor necrosis factor receptor superfamily, member 1A	Body	12	Open Sea	-	NO	-0.157601	0.00320659	1	-0.2	< 1E-07	5.02e-06
cg19791637	NA	-	INTERGENIC	2	Open Sea	-	YES	-0.134102	0.00841272	1	-0.2	2e-07	7.66e-06
cg03611487	NA	-	TSS1500;Body;Body;Body	11	S Shoe	RDMR	YES	-0.139473	0.027431	1	-0.2	3e-07	1.02e-05
cg19955173	TNK2	tyrosine kinase, non-receptor, 2	Body;Body	3	S Shoe	-	NO	-0.187149	0.000496117	1	-0.2	5e-07	1.34e-05
cg01858698	NA	-	INTERGENIC	1	N Shore	-	NO	-0.114481	0.0160228	1	-0.2	< 1E-07	< 1E-07
cg07094785	NA	-	INTERGENIC	11	S Shelf	-	YES	-0.23598	6.84858e-05	1	-0.2	< 1E-07	< 1E-07
cg07999953	GJB3	gap junction protein, beta 3, 31kDa	5'UTR;5'UTR	1	N Shore	-	NO	-0.227536	3.2961e-05	1	-0.2	< 1E-07	< 1E-07
cg27579501	AXL	AXL receptor tyrosine kinase	Body;Body	19	N Shelf	-	NO	-0.112958	0.0376636	1	-0.2	< 1E-07	< 1E-07
cg08266177	NA	-	INTERGENIC	14	Open Sea	-	YES	-0.162896	0.0179023	1	-0.2	< 1E-07	< 1E-07
cg16989719	NA	-	INTERGENIC	2	N Shelf	-	YES	-0.165954	0.00302362	1	-0.2	< 1E-07	5.02e-06
cg09220326	CDCP1	CUB domain containing protein 1	Body;Body	3	Open Sea	-	YES	-0.129318	0.0383687	1	-0.2	< 1E-07	5.02e-06
cg06932535	NA	-	INTERGENIC	14	Open Sea	-	YES	-0.172361	0.00311288	1	-0.2	< 1E-07	5.02e-06
cg08419450	NA	-	INTERGENIC	10	Open Sea	-	YES	-0.142071	0.0103265	1	-0.2	2e-07	7.66e-06
cg19773937	FGGY	FGGY carbohydrate kinase domain containing	Body;Body	1	Open Sea	-	YES	-0.139388	0.0268082	1	-0.2	2e-07	7.66e-06
cg08327038	CIRH1A	cirrhosis, autosomal recessive 1A (cirhin)	Body	16	Open Sea	-	YES	-0.203128	0.000435546	1	-0.2	2e-07	7.66e-06
cg16365424	NA	-	INTERGENIC	1	Open Sea	-	YES	-0.16146	0.00839587	1	-0.2	3e-07	1.02e-05
cg01715025	RNF115	ring finger protein 115	Body	1	Open Sea	-	YES	-0.176221	0.00496723	1	-0.2	6e-07	1.53e-05
cg15720535	AGPAT2	1-acylglycerol-3-phosphate O-acyltransferase 2	TSS1500;TSS1500	9	Island	-	NO	-0.15327	0.00157795	1	-0.2	2.21e-05	0.000206
cg16596317	NA	-	INTERGENIC	1	Open Sea	-	YES	-0.120141	0.0105191	1	-0.19	< 1E-07	< 1E-07
cg03280622	PLEC	plectin	Body;Body;Body;Body	8	N Shore	RDMR	YES	-0.132768	0.0212418	1	-0.19	< 1E-07	< 1E-07
cg22202381	NA	-	INTERGENIC	13	N Shelf	-	YES	-0.131232	0.0169706	1	-0.19	< 1E-07	< 1E-07
cg00437411	GCNT3	glucosaminyl (N-acetyl) transferase 3, mucin type	TSS200	15	Open Sea	-	NO	-0.156077	0.00140419	1	-0.19	< 1E-07	< 1E-07
cg24749089	FMNL2	formin-like 2	Body	2	Open Sea	-	YES	-0.168679	0.00472328	1	-0.19	< 1E-07	5.02e-06
cg02325250	CSF2	colony stimulating factor 2 (granulocyte-macrophage)	TSS200	5	Open Sea	-	YES	-0.132275	0.00226949	1	-0.19	< 1E-07	5.02e-06
cg01323212	NA	-	INTERGENIC	6	S Shelf	-	NO	-0.216855	7.85725e-05	1	-0.19	< 1E-07	5.02e-06
cg05351785	TGM1	transglutaminase 1	TSS1500	14	Open Sea	-	YES	-0.185133	0.00132187	1	-0.19	< 1E-07	5.02e-06
cg08917117	NA	-	INTERGENIC	10	Open Sea	-	YES	-0.124136	0.00742144	1	-0.19	< 1E-07	5.02e-06
cg14284257	PON2	paraoxonase 2	Body;Body	7	N Shelf	-	NO	-0.161639	0.00164756	1	-0.19	1e-07	5.02e-06
cg10110335	SYN2	synapsin II	Body;Body;Body	3	N Shelf	-	NO	-0.12879	0.0184474	1	-0.19	2e-07	7.66e-06
cg13670531	AFAP1L2	actin filament associated protein 1-like 2	Body;Body	10	Open Sea	-	YES	-0.130715	0.0157413	1	-0.19	2e-07	7.66e-06
cg17366225	NA	-	INTERGENIC	4	N Shore	-	NO	-0.132421	0.00160814	1	-0.19	2e-07	7.66e-06
cg20140201	C2orf54	chromosome 2 open reading frame 54	TSS200	2	Open Sea	-	NO	-0.1653	0.00468355	1	-0.19	2e-07	7.66e-06
cg18052274	NA	-	TSS1500;Body;Body;Body	11	S Shoe	RDMR	YES	-0.132027	0.0309114	1	-0.19	2e-07	7.66e-06
cg15699321	SH3RF1	SH3 domain containing ring finger 1	Body	4	Open Sea	-	YES	-0.131915	0.0069326	1	-0.19	2e-07	7.66e-06
cg08579420	ASIC2	acid sensing (proton gated) ion channel 2	Body;Body	17	Open Sea	-	YES	-0.144333	0.0136788	1	-0.19	2e-07	7.66e-06
cg09435170	NA	-	INTERGENIC	4	Open Sea	-	YES	-0.102854	0.0254828	1	-0.19	2e-07	7.66e-06
cg09493621	NA	-	INTERGENIC	15	Open Sea	-	YES	-0.127958	0.0264931	1	-0.19	3e-07	1.02e-05
cg09106231	NA	-	INTERGENIC	1	Open Sea	-	YES	-0.130803	0.00868403	1	-0.19	3e-07	1.02e-05
cg14082893	NA	-	INTERGENIC	15	Open Sea	-	YES	-0.13413	0.00313891	1	-0.19	4e-07	1.22e-05
cg16578085	NA	-	INTERGENIC	4	Open Sea	-	YES	-0.12358	0.0247395	1	-0.19	4e-07	1.22e-05
cg14096207	SUSD4	sushi domain containing 4	Body	1	Open Sea	DMR	NO	-0.107877	0.0463935	1	-0.19	5e-07	1.34e-05
cg00355019	TRIM29	tripartite motif containing 29	Body	11	Open Sea	-	NO	-0.131358	0.00486221	1	-0.19	6e-07	1.53e-05
cg08141959	NA	-	INTERGENIC	13	Open Sea	-	YES	-0.12632	0.0247726	1	-0.19	6e-07	1.53e-05
cg16576811	NEDD4L	neural precursor cell expressed, developmentally down-regulated 4-like, E3 ubiquitin protein ligase	5'UTR;Body;TSS200;5'UTR;5'UTR;Body;Body;Body;5'UTR	18	Open Sea	-	NO	-0.117829	0.0342356	1	-0.19	1.1e-06	2.42e-05
cg02579668	NA	-	INTERGENIC	1	Open Sea	-	YES	-0.1233	0.0231316	1	-0.19	1.2e-06	2.58e-05
cg21341586	EIF4E	eukaryotic translation initiation factor 4E	5'UTR;1stExon;5'UTR;TSS1500;1stExon	4	S Shoe	RDMR	NO	-0.15883	0.0235533	1	-0.19	1.4e-06	2.84e-05
cg01832672	VPS37B	vacuolar protein sorting 37 homolog B (S. cerevisiae)	Body	12	Open Sea	-	YES	-0.213252	0.00120961	1	-0.19	1.4e-06	2.84e-05
cg01702055	NA	-	INTERGENIC	6	Open Sea	-	YES	-0.172968	0.00266429	1	-0.19	1.8e-06	3.36e-05
cg24565274	NA	-	TSS200;Body;Body;Body	11	S Shoe	-	NO	-0.143783	0.013253	1	-0.19	1.9e-06	3.52e-05
cg05928904	NA	-	INTERGENIC	17	Open Sea	-	YES	-0.177309	0.000943463	1	-0.19	2.6e-06	4.23e-05
cg10025586	WHAMM	WAS protein homolog associated with actin, golgi membranes and microtubules	Body	15	Open Sea	-	YES	-0.159625	0.000862139	1	-0.19	3.7e-06	5.55e-05
cg10809485	FAM150A	family with sequence similarity 150, member A	Body	8	Open Sea	-	YES	-0.139405	0.0138924	1	-0.19	6.3e-06	8.04e-05
cg08729279	NA	-	INTERGENIC	2	Open Sea	-	YES	-0.126084	0.0208702	1	-0.19	< 1E-07	< 1E-07
cg01291854	ELK3	ELK3, ETS-domain protein (SRF accessory protein 2)	5'UTR	12	Open Sea	-	YES	-0.14526	0.00528295	1	-0.19	< 1E-07	< 1E-07
cg12535109	NA	-	INTERGENIC	2	Open Sea	-	YES	-0.162008	0.00435182	1	-0.19	< 1E-07	< 1E-07
cg26950867	FN1	fibronectin 1	Body;Body;Body;Body;Body;Body;Body	2	N Shore	RDMR	NO	-0.115266	0.0210126	1	-0.19	< 1E-07	< 1E-07
cg09968361	SERPINA1	serpin peptidase inhibitor, clade A (alpha-1 antiproteinase, antitrypsin), member 1	5'UTR;5'UTR;5'UTR;5'UTR;5'UTR;5'UTR;TSS200;5'UTR;5'UTR;5'UTR;5'UTR	14	Open Sea	-	YES	-0.130714	0.0229789	1	-0.19	< 1E-07	5.02e-06
cg24882709	NA	-	INTERGENIC	10	Open Sea	-	YES	-0.147796	0.00358493	1	-0.19	< 1E-07	5.02e-06
cg03795574	IGF1R	insulin-like growth factor 1 receptor	Body	15	Open Sea	-	YES	-0.110139	0.0160014	1	-0.19	3e-07	1.02e-05
cg08418872	TNFRSF1A	tumor necrosis factor receptor superfamily, member 1A	Body	12	Open Sea	-	NO	-0.124284	0.006756	1	-0.19	3e-07	1.02e-05
cg07091529	FAM49A	family with sequence similarity 49, member A	5'UTR	2	Open Sea	-	NO	-0.131566	0.00576208	1	-0.19	4e-07	1.22e-05
cg00592695	ST3GAL1	ST3 beta-galactoside alpha-2,3-sialyltransferase 1	5'UTR;5'UTR	8	Open Sea	-	YES	-0.190871	0.00539089	1	-0.19	6e-07	1.53e-05
cg14753094	HSD17B12	hydroxysteroid (17-beta) dehydrogenase 12	Body	11	Open Sea	-	YES	-0.178914	0.00400726	1	-0.19	9e-07	2.07e-05
cg27121309	ACER3	alkaline ceramidase 3	3'UTR	11	Open Sea	-	YES	-0.174049	0.0100687	1	-0.19	1.8e-06	3.36e-05
cg18178715	NA	-	INTERGENIC	1	Open Sea	-	YES	-0.159582	0.00850206	1	-0.19	2e-06	3.57e-05
cg02927679	DUSP5	dual specificity phosphatase 5	Body	10	S Shoe	RDMR	NO	-0.149976	0.0133427	1	-0.19	2.3e-06	3.97e-05
cg07694621	NA	-	INTERGENIC	2	Open Sea	-	YES	-0.148422	0.0162101	1	-0.18	< 1E-07	< 1E-07
cg06817454	NA	-	INTERGENIC	1	Open Sea	-	YES	-0.121284	0.0139478	1	-0.18	< 1E-07	< 1E-07
cg19972648	KCNMA1	potassium channel, calcium activated large conductance subfamily M alpha, member 1	Body;Body;Body;Body	10	Open Sea	-	YES	-0.123407	0.0255675	1	-0.18	< 1E-07	< 1E-07
cg13333107	EPS8	epidermal growth factor receptor pathway substrate 8	5'UTR	12	Open Sea	-	YES	-0.183378	0.000497691	1	-0.18	< 1E-07	< 1E-07
cg00264419	TNFRSF10B	tumor necrosis factor receptor superfamily, member 10b	Body;Body;Body	8	N Shelf	-	NO	-0.10008	0.0240006	1	-0.18	< 1E-07	5.02e-06
cg20127859	MROH6	maestro heat-like repeat family member 6	TSS1500	8	N Shelf	-	NO	-0.155177	0.00162109	1	-0.18	< 1E-07	5.02e-06
cg20938708	SAP30BP	SAP30 binding protein	Body	17	Open Sea	-	YES	-0.162699	0.000818399	1	-0.18	< 1E-07	5.02e-06
cg11424376	GALNT2	polypeptide N-acetylgalactosaminyltransferase 2	Body	1	Open Sea	-	YES	-0.130759	0.0107295	1	-0.18	< 1E-07	5.02e-06
cg19958593	NA	-	INTERGENIC	14	Open Sea	-	YES	-0.120099	0.0155654	1	-0.18	1e-07	5.02e-06
cg19303524	GRIP1	glutamate receptor interacting protein 1	Body	12	Open Sea	-	YES	-0.162379	0.00256537	1	-0.18	1e-07	5.02e-06
cg24178897	NA	-	INTERGENIC	14	Open Sea	-	YES	-0.118697	0.0169549	1	-0.18	1e-07	5.02e-06
cg16163382	NA	-	INTERGENIC	2	Open Sea	-	YES	-0.113281	0.0113905	1	-0.18	2e-07	7.66e-06
cg19448644	DOCK3	dedicator of cytokinesis 3	Body	3	Open Sea	-	YES	-0.12499	0.0358167	1	-0.18	3e-07	1.02e-05
cg19249874	NA	-	INTERGENIC	7	S Shoe	-	NO	-0.18874	0.000165415	1	-0.18	3e-07	1.02e-05
cg27377632	FSTL3	follistatin-like 3 (secreted glycoprotein)	Body	19	N Shore	-	NO	-0.139849	0.00413038	1	-0.18	3e-07	1.02e-05
cg22172610	NA	-	INTERGENIC	5	Open Sea	-	YES	-0.126143	0.00198132	1	-0.18	4e-07	1.22e-05
cg09290175	NA	-	INTERGENIC	22	Island	-	NO	-0.15537	0.00716814	1	-0.18	4e-07	1.22e-05
cg02196805	CSF2	colony stimulating factor 2 (granulocyte-macrophage)	1stExon	5	Open Sea	-	NO	-0.109982	0.0186813	1	-0.18	5e-07	1.34e-05
cg14473904	CHD2	chromodomain helicase DNA binding protein 2	Body;Body	15	Open Sea	-	YES	-0.132376	0.0121762	1	-0.18	5e-07	1.34e-05
cg10967990	RCC2	regulator of chromosome condensation 2	Body;Body	1	S Shelf	-	NO	-0.232598	7.65995e-05	1	-0.18	5e-07	1.34e-05
cg08328750	KRT15	keratin 15, type I	TSS200	17	Open Sea	-	NO	-0.134392	0.00272328	1	-0.18	5e-07	1.34e-05
cg26700919	LDLRAD4	low density lipoprotein receptor class A domain containing 4	5'UTR;5'UTR	18	Open Sea	DMR	YES	-0.100087	0.0367253	1	-0.18	7e-07	1.7e-05
cg03354616	BCKDHB	branched chain keto acid dehydrogenase E1, beta polypeptide	Body;Body	6	Open Sea	-	YES	-0.187908	0.0026694	1	-0.18	1.1e-06	2.42e-05
cg02697979	ABTB2	ankyrin repeat and BTB (POZ) domain containing 2	Body	11	Open Sea	-	YES	-0.125853	0.0207768	1	-0.18	1.3e-06	2.72e-05
cg01136183	DCSTAMP	dendrocyte expressed seven transmembrane protein	TSS1500	8	Open Sea	-	NO	-0.204416	0.000491003	1	-0.18	1.8e-06	3.36e-05
cg15903956	NA	-	INTERGENIC	15	Open Sea	-	YES	-0.125815	0.00831493	1	-0.18	2e-06	3.57e-05
cg27145347	ALDH3B1	aldehyde dehydrogenase 3 family, member B1	3'UTR;3'UTR;3'UTR	11	N Shelf	-	YES	-0.223783	0.000285486	1	-0.18	2e-06	3.57e-05
cg17818061	NA	-	INTERGENIC	17	Open Sea	-	YES	-0.123985	0.0376398	1	-0.18	2.2e-06	3.82e-05
cg17220055	HIVEP3	human immunodeficiency virus type I enhancer binding protein 3	5'UTR;5'UTR	1	Open Sea	-	YES	-0.130488	0.0205513	1	-0.18	2.5e-06	4.1e-05
cg27183818	NA	-	INTERGENIC	1	Open Sea	-	YES	-0.11621	0.024103	1	-0.18	4.6e-06	6.5e-05
cg06173216	MAL2	mal, T-cell differentiation protein 2 (gene/pseudogene)	TSS1500	8	N Shore	CDMR	NO	-0.146878	0.00207696	1	-0.18	5.5e-06	7.29e-05
cg25571414	SLC34A2	solute carrier family 34 (type II sodium/phosphate cotransporter), member 2	5'UTR	4	S Shelf	-	YES	-0.150995	0.0084016	1	-0.18	5.8e-06	7.61e-05
cg18184218	KIAA1217	KIAA1217	Body;Body;Body	10	Open Sea	-	NO	-0.105975	0.00865076	1	-0.18	1.05e-05	0.000117
cg12697139	NA	-	INTERGENIC	1	Open Sea	-	YES	-0.117465	0.0108613	1	-0.18	1.25e-05	0.000134
cg04990202	S100A16	S100 calcium binding protein A16	5'UTR	1	Open Sea	-	YES	-0.131997	0.016333	1	-0.18	1.6e-05	0.00016
cg13471209	NA	-	INTERGENIC	1	Open Sea	-	NO	-0.111647	0.0172498	1	-0.18	0.000106	0.000716
cg09040552	FN1	fibronectin 1	Body;Body;Body;Body;Body;Body;Body	2	N Shelf	-	NO	-0.165142	0.000467601	1	-0.18	< 1E-07	5.02e-06
cg05256179	ABHD16A	abhydrolase domain containing 16A	Body	6	Open Sea	-	NO	-0.237959	7.51729e-07	0.339416	-0.18	< 1E-07	5.02e-06
cg09923954	NA	-	INTERGENIC	10	Open Sea	-	YES	-0.128654	0.0162663	1	-0.18	1e-07	5.02e-06
cg01229943	NA	-	INTERGENIC	6	Open Sea	-	YES	-0.105561	0.0285256	1	-0.18	4e-07	1.22e-05
cg03090969	NA	-	INTERGENIC	8	Open Sea	-	YES	-0.112181	0.00662065	1	-0.18	5e-07	1.34e-05
cg15903562	PIK3C2B	phosphatidylinositol-4-phosphate 3-kinase, catalytic subunit type 2 beta	Body	1	Open Sea	-	YES	-0.139724	0.0243271	1	-0.18	5e-07	1.34e-05
cg23537419	KCP	kielin/chordin-like protein	Body;Body	7	S Shelf	-	NO	-0.199663	0.000673812	1	-0.18	7e-07	1.7e-05
cg02010852	CRB2	crumbs family member 2	TSS200	9	Open Sea	-	NO	-0.112919	0.00937294	1	-0.18	1.1e-06	2.42e-05
cg23560676	NSMCE2	non-SMC element 2, MMS21 homolog (S. cerevisiae)	Body	8	Open Sea	-	YES	-0.187135	0.00723103	1	-0.18	1.1e-06	2.42e-05
cg04658021	PER1	period circadian clock 1	TSS1500	17	S Shoe	RDMR	YES	-0.161783	0.0055923	1	-0.18	1.3e-06	2.72e-05
cg16651768	NA	-	INTERGENIC	1	Open Sea	-	YES	-0.180883	0.000743815	1	-0.18	1.6e-06	3.14e-05
cg01432692	NA	-	INTERGENIC	1	Open Sea	-	YES	-0.152098	0.00476498	1	-0.18	1.8e-06	3.36e-05
cg25451249	NA	-	TSS200;Body;Body;Body	11	S Shoe	-	NO	-0.100348	0.0269909	1	-0.18	4.8e-06	6.68e-05
cg00263677	CRISPLD2	cysteine-rich secretory protein LCCL domain containing 2	Body	16	Open Sea	-	YES	-0.13837	0.00824701	1	-0.18	7.9e-06	9.29e-05
cg21707633	SCD5	stearoyl-CoA desaturase 5	Body;Body	4	Open Sea	-	YES	-0.110494	0.0142298	1	-0.18	8.5e-06	9.91e-05
cg07388969	NA	-	INTERGENIC	15	Open Sea	-	YES	-0.106371	0.042708	1	-0.18	9.5e-06	0.000109
cg25707722	NA	-	INTERGENIC	12	N Shore	-	YES	0.112522	0.0337106	1	-0.17	5.86e-05	0.000447
cg19251326	LY6G6C	lymphocyte antigen 6 complex, locus G6C	Body	6	N Shelf	-	NO	-0.207182	0.000127703	1	-0.17	< 1E-07	< 1E-07
cg25928474	ABCC3	ATP-binding cassette, sub-family C (CFTR/MRP), member 3	Body;Body	17	S Shelf	-	NO	-0.154483	0.00111874	1	-0.17	< 1E-07	< 1E-07
cg02484352	PDLIM4	PDZ and LIM domain 4	Body;Body	5	Open Sea	-	YES	-0.147549	0.0101075	1	-0.17	< 1E-07	5.02e-06
cg09218076	DPF3	D4, zinc and double PHD fingers, family 3	Body	14	Open Sea	-	YES	-0.118012	0.00662969	1	-0.17	1e-07	5.02e-06
cg01704739	NA	-	INTERGENIC	3	Open Sea	-	YES	-0.114694	0.0170215	1	-0.17	1e-07	5.02e-06
cg08198430	TGM1	transglutaminase 1	TSS1500	14	Open Sea	-	YES	-0.194216	0.000342291	1	-0.17	1e-07	5.02e-06
cg05275832	NA	-	INTERGENIC	2	Open Sea	-	YES	-0.162011	0.00225758	1	-0.17	1e-07	5.02e-06
cg04057599	NA	-	INTERGENIC	11	Open Sea	-	YES	-0.126828	0.0258938	1	-0.17	2e-07	7.66e-06
cg14417896	NA	-	INTERGENIC	15	Open Sea	-	YES	-0.11361	0.00801411	1	-0.17	2e-07	7.66e-06
cg12629689	MUTYH	mutY homolog	5'UTR;Body;Body;TSS1500;Body;5'UTR;5'UTR	1	N Shore	-	NO	-0.128687	0.0352854	1	-0.17	4e-07	1.22e-05
cg26130864	SLC4A11	solute carrier family 4, sodium borate transporter, member 11	3'UTR	20	N Shore	-	YES	-0.158867	0.0051311	1	-0.17	4e-07	1.22e-05
cg24954967	NA	-	INTERGENIC	3	Open Sea	-	YES	-0.105252	0.0322681	1	-0.17	7e-07	1.7e-05
cg00502926	RNASE7	ribonuclease, RNase A family, 7	TSS1500	14	Open Sea	-	NO	-0.129816	0.00568406	1	-0.17	7e-07	1.7e-05
cg15809077	NA	-	INTERGENIC	2	Open Sea	-	YES	-0.106187	0.00977463	1	-0.17	8e-07	1.91e-05
cg14408823	NA	-	INTERGENIC	11	Open Sea	RDMR	NO	-0.279243	1.67792e-07	0.0757603	-0.17	8e-07	1.91e-05
cg04280548	TRIM29	tripartite motif containing 29	Body	11	Open Sea	-	NO	-0.138687	0.00629541	1	-0.17	9e-07	2.07e-05
cg01772439	ARHGEF37	Rho guanine nucleotide exchange factor (GEF) 37	3'UTR	5	Open Sea	-	YES	-0.154392	0.00104763	1	-0.17	1.3e-06	2.72e-05
cg07319315	MGAT5	mannosyl (alpha-1,6-)-glycoprotein beta-1,6-N-acetyl-glucosaminyltransferase	Body	2	Open Sea	-	YES	-0.116287	0.0263345	1	-0.17	1.3e-06	2.72e-05
cg10063575	AMHR2	anti-Mullerian hormone receptor, type II	Body;Body;Body	12	Open Sea	-	YES	-0.104602	0.0367329	1	-0.17	1.6e-06	3.14e-05
cg16724070	NA	-	INTERGENIC	1	Open Sea	-	YES	-0.123789	0.0112325	1	-0.17	2e-06	3.57e-05
cg05541460	NA	-	INTERGENIC	22	N Shore	-	YES	-0.134395	0.000754221	1	-0.17	3.1e-06	4.88e-05
cg23007325	XKR6	XK, Kell blood group complex subunit-related family, member 6	Body	8	Open Sea	-	YES	-0.19151	0.000900698	1	-0.17	3.2e-06	5.01e-05
cg18750819	SMARCAL1	SWI/SNF related, matrix associated, actin dependent regulator of chromatin, subfamily a-like 1	Body;Body	2	Open Sea	-	YES	-0.188541	0.00330831	1	-0.17	3.3e-06	5.11e-05
cg01621390	NA	-	INTERGENIC	12	Open Sea	-	YES	-0.119467	0.0144025	1	-0.17	3.3e-06	5.11e-05
cg24405567	NA	-	INTERGENIC	15	Open Sea	-	YES	-0.141881	0.00392785	1	-0.17	4.3e-06	6.18e-05
cg07220152	NA	-	INTERGENIC	6	Open Sea	-	YES	-0.130851	0.00977772	1	-0.17	4.6e-06	6.5e-05
cg11820824	S100A16	S100 calcium binding protein A16	5'UTR	1	Open Sea	-	YES	-0.165831	0.00393276	1	-0.17	5.9e-06	7.69e-05
cg00300794	CACNA1H	calcium channel, voltage-dependent, T type, alpha 1H subunit	Body;Body	16	S Shoe	-	NO	-0.109684	0.0302851	1	-0.17	6e-06	7.74e-05
cg04001071	NA	-	INTERGENIC	13	Open Sea	-	YES	-0.110482	0.0360486	1	-0.17	7.3e-06	8.8e-05
cg09723979	NA	-	TSS200;Body;Body;Body	11	S Shoe	-	NO	-0.111975	0.0352525	1	-0.17	7.5e-06	8.96e-05
cg09126279	NA	-	INTERGENIC	4	Open Sea	-	YES	-0.133312	0.00897397	1	-0.17	9.6e-06	0.00011
cg14042308	RIN1	Ras and Rab interactor 1	TSS1500	11	S Shelf	-	NO	-0.135184	0.0125512	1	-0.17	9.7e-06	0.00011
cg14189441	NA	-	INTERGENIC	10	Open Sea	DMR	NO	-0.142998	0.0147287	1	-0.17	1.03e-05	0.000115
cg07551060	GRK5	G protein-coupled receptor kinase 5	Body	10	Open Sea	-	YES	-0.107944	0.0390775	1	-0.17	1.34e-05	0.000142
cg26531231	CHRNA9	cholinergic receptor, nicotinic, alpha 9 (neuronal)	TSS1500	4	Open Sea	-	YES	-0.144815	0.0204447	1	-0.17	1.35e-05	0.000142
cg13460850	NA	-	INTERGENIC	3	S Shoe	RDMR	YES	-0.172877	4.84589e-05	1	-0.17	3.75e-05	0.00032
cg27227497	PKD1	polycystic kidney disease 1 (autosomal dominant)	Body;Body	16	S Shelf	-	NO	-0.141716	0.0253681	1	-0.17	5.31e-05	0.000417
cg20518446	AHNAK	AHNAK nucleoprotein	TSS1500;TSS1500	11	Island	-	NO	-0.110991	0.0471603	1	-0.17	6.96e-05	0.000514
cg11309217	FN1	fibronectin 1	Body;Body;Body;Body;Body;Body;Body	2	N Shore	RDMR	NO	-0.117459	0.0353543	1	-0.17	7.53e-05	0.000543
cg13449535	MIR200B	microRNA 200b	TSS1500	1	S Shoe	-	NO	-0.123308	0.0328872	1	-0.17	0.0002146	0.00127
cg24156261	CMSS1	cms1 ribosomal small subunit homolog (yeast)	Body;5'UTR;5'UTR	3	Open Sea	-	YES	-0.146148	0.00123397	1	-0.17	< 1E-07	< 1E-07
cg12323347	DUSP5	dual specificity phosphatase 5	TSS1500	10	N Shore	-	NO	-0.1061	0.0106071	1	-0.17	< 1E-07	< 1E-07
cg15594444	FGGY	FGGY carbohydrate kinase domain containing	Body;Body	1	Open Sea	-	YES	-0.112879	0.039695	1	-0.17	< 1E-07	< 1E-07
cg11763800	C14orf80	chromosome 14 open reading frame 80	TSS1500	14	N Shore	-	NO	-0.104653	0.00310139	1	-0.17	< 1E-07	5.02e-06
cg01878963	NA	-	INTERGENIC	1	Open Sea	-	YES	-0.119717	0.0181485	1	-0.17	4e-07	1.22e-05
cg01380194	ARAP1	ArfGAP with RhoGAP domain, ankyrin repeat and PH domain 1	5'UTR	11	Open Sea	-	YES	-0.151206	0.00580357	1	-0.17	5e-07	1.34e-05
cg05251389	BIK	BCL2-interacting killer (apoptosis-inducing)	3'UTR	22	Open Sea	-	YES	-0.123977	0.00291631	1	-0.17	5e-07	1.34e-05
cg27227804	CLEC16A	C-type lectin domain family 16, member A	Body	16	Open Sea	-	YES	-0.137758	0.0185769	1	-0.17	1.3e-06	2.72e-05
cg16479476	NA	-	INTERGENIC	6	Open Sea	-	YES	-0.161329	0.00754928	1	-0.17	1.6e-06	3.14e-05
cg13745870	SPATA12	spermatogenesis associated 12	1stExon;5'UTR;5'UTR	3	Open Sea	-	NO	-0.110468	0.0434466	1	-0.17	2.4e-06	4.09e-05
cg12126243	DAAM1	dishevelled associated activator of morphogenesis 1	Body	14	Open Sea	-	YES	-0.13308	0.0050483	1	-0.17	7.2e-06	8.8e-05
cg00856273	NA	-	INTERGENIC	1	Open Sea	-	NO	-0.100908	0.0391539	1	-0.17	2.1e-05	0.000196
cg03475293	NA	-	INTERGENIC	6	N Shore	-	NO	-0.120759	0.0301346	1	-0.17	0.0002109	0.00125
cg04957903	VPS41	vacuolar protein sorting 41 homolog (S. cerevisiae)	Body;Body	7	Open Sea	-	YES	-0.113178	0.0325574	1	-0.16	2e-07	7.66e-06
cg25285433	SLC34A2	solute carrier family 34 (type II sodium/phosphate cotransporter), member 2	5'UTR	4	S Shoe	-	NO	-0.114189	0.00775735	1	-0.16	2e-07	7.66e-06
cg17001464	LINC-PINT	long intergenic non-protein coding RNA, p53 induced transcript	Body;Body	7	Open Sea	-	YES	-0.131684	0.00587767	1	-0.16	3e-07	1.02e-05
cg15105060	TBC1D14	TBC1 domain family, member 14	Body;Body;Body	4	N Shelf	-	YES	-0.111203	0.0391502	1	-0.16	4e-07	1.22e-05
cg06963192	SUCO	SUN domain containing ossification factor	Body;Body	1	Open Sea	-	YES	-0.110048	0.0179115	1	-0.16	4e-07	1.22e-05
cg15937958	CXCL17	chemokine (C-X-C motif) ligand 17	1stExon;5'UTR	19	Open Sea	-	NO	-0.105097	0.0141341	1	-0.16	4e-07	1.22e-05
cg14643399	NA	-	INTERGENIC	13	Open Sea	-	YES	-0.118169	0.0295821	1	-0.16	5e-07	1.34e-05
cg09461545	SEL1L3	sel-1 suppressor of lin-12-like 3 (C. elegans)	Body	4	Open Sea	-	YES	-0.119954	0.0137989	1	-0.16	5e-07	1.34e-05
cg06631999	STMN1	stathmin 1	Body	1	Open Sea	-	YES	-0.113186	0.0228836	1	-0.16	5e-07	1.34e-05
cg15974698	TGM1	transglutaminase 1	TSS1500	14	Open Sea	-	YES	-0.190643	0.000224668	1	-0.16	6e-07	1.53e-05
cg04165508	NA	-	INTERGENIC	1	Open Sea	-	YES	-0.126181	0.0185081	1	-0.16	7e-07	1.7e-05
cg22717825	PLA2G2E	phospholipase A2, group IIE	TSS200	1	Open Sea	-	NO	-0.137541	0.00985728	1	-0.16	1e-06	2.26e-05
cg18926409	NA	-	INTERGENIC	15	Open Sea	-	NO	-0.230069	2.60244e-05	1	-0.16	1.2e-06	2.58e-05
cg06345909	NA	-	INTERGENIC	22	S Shelf	-	NO	-0.132051	0.00164273	1	-0.16	1.5e-06	3.01e-05
cg14757107	GMPR	guanosine monophosphate reductase	Body	6	Open Sea	-	YES	-0.214206	2.744e-05	1	-0.16	1.7e-06	3.27e-05
cg10979364	NA	-	INTERGENIC	5	Open Sea	-	YES	-0.125089	0.00188315	1	-0.16	1.8e-06	3.36e-05
cg11421182	BLCAP	bladder cancer associated protein	5'UTR;TSS1500;5'UTR;5'UTR;5'UTR	20	N Shelf	-	NO	-0.148539	0.00158242	1	-0.16	2e-06	3.57e-05
cg16023337	KRT13	keratin 13, type I	TSS1500;TSS1500	17	Open Sea	-	NO	-0.162503	0.00290038	1	-0.16	2.5e-06	4.1e-05
cg09293559	ZFHX3	zinc finger homeobox 3	Body;Body	16	Open Sea	-	YES	-0.139431	0.013545	1	-0.16	2.9e-06	4.66e-05
cg04212846	RUNX1	runt-related transcription factor 1	Body;Body	21	S Shelf	RDMR	YES	-0.203331	0.00105959	1	-0.16	4.2e-06	6.06e-05
cg25043986	NA	-	INTERGENIC	10	Open Sea	-	YES	-0.127383	0.0371133	1	-0.16	4.2e-06	6.06e-05
cg05264377	TRERF1	transcriptional regulating factor 1	3'UTR	6	Open Sea	-	YES	-0.129852	0.0209732	1	-0.16	4.9e-06	6.8e-05
cg24495350	HEXA	hexosaminidase A (alpha polypeptide)	Body	15	Open Sea	-	YES	-0.178624	0.000821248	1	-0.16	5.1e-06	6.97e-05
cg24067652	PFDN1	prefoldin subunit 1	Body	5	Open Sea	-	YES	-0.172778	0.00338712	1	-0.16	5.1e-06	6.97e-05
cg13780718	ZSWIM1	zinc finger, SWIM-type containing 1	3'UTR	20	Open Sea	-	NO	-0.124889	0.00784525	1	-0.16	5.5e-06	7.29e-05
cg25437886	LIMD1	LIM domains containing 1	Body	3	Open Sea	-	YES	-0.125542	0.00902282	1	-0.16	6.7e-06	8.44e-05
cg00120332	NA	-	INTERGENIC	6	Open Sea	-	YES	-0.106112	0.0494651	1	-0.16	6.8e-06	8.51e-05
cg15567340	CHRNA4	cholinergic receptor, nicotinic, alpha 4 (neuronal)	3'UTR	20	S Shoe	-	NO	-0.169536	0.00530101	1	-0.16	6.8e-06	8.51e-05
cg02145866	MIR548G	microRNA 548g	Body	3	Open Sea	-	YES	-0.148106	0.00816936	1	-0.16	7.2e-06	8.8e-05
cg21637761	SPECC1	sperm antigen with calponin homology and coiled-coil domains 1	Body;Body;Body;Body	17	Open Sea	-	YES	-0.112572	0.0415341	1	-0.16	7.9e-06	9.29e-05
cg07910075	S100A16	S100 calcium binding protein A16	5'UTR	1	Open Sea	-	YES	-0.160814	0.00663715	1	-0.16	8.9e-06	0.000103
cg03221073	HMCN1	hemicentin 1	Body;Body	1	Open Sea	-	YES	-0.13305	0.00906658	1	-0.16	9e-06	0.000104
cg01311222	HEG1	heart development protein with EGF-like domains 1	TSS1500	3	S Shoe	-	YES	-0.159067	0.00591752	1	-0.16	9.3e-06	0.000107
cg24348240	UBXN11	UBX domain protein 11	Body;Body;Body	1	Open Sea	DMR	NO	-0.125444	0.00476848	1	-0.16	1e-05	0.000113
cg27153327	MEIOB	meiosis specific with OB domains	5'UTR;5'UTR	16	N Shore	-	NO	-0.101371	0.0112709	1	-0.16	1.02e-05	0.000114
cg03901576	NA	-	INTERGENIC	3	Open Sea	-	YES	-0.112183	0.0402326	1	-0.16	1.02e-05	0.000114
cg05088820	ASAP2	ArfGAP with SH3 domain, ankyrin repeat and PH domain 2	Body;Body	2	Open Sea	-	YES	-0.164897	0.00351859	1	-0.16	1.25e-05	0.000134
cg20129082	NA	-	TSS200;Body;Body;Body	11	S Shoe	-	NO	-0.103197	0.00519	1	-0.16	1.63e-05	0.000162
cg03414932	FGFRL1	fibroblast growth factor receptor-like 1	Body;Body;Body	4	S Shoe	-	NO	-0.111407	0.00120539	1	-0.16	1.8e-05	0.000174
cg04343045	NA	-	INTERGENIC	20	S Shelf	-	NO	-0.129765	0.0238212	1	-0.16	1.94e-05	0.000184
cg20562359	NA	-	INTERGENIC	17	Open Sea	-	NO	-0.140946	0.0242473	1	-0.16	3.63e-05	0.000311
cg03678566	LRP5	low density lipoprotein receptor-related protein 5	Body	11	Open Sea	-	YES	-0.162691	0.00524027	1	-0.16	3.95e-05	0.000332
cg21097788	ITPK1	inositol-tetrakisphosphate 1-kinase	Body;Body;Body	14	Open Sea	-	YES	-0.248777	5.26157e-06	1	-0.16	4.22e-05	0.00035
cg18859033	S100A16	S100 calcium binding protein A16	5'UTR	1	Open Sea	-	YES	-0.124184	0.0107016	1	-0.16	5.67e-05	0.000442
cg20765408	PARP4	poly (ADP-ribose) polymerase family, member 4	5'UTR	13	N Shore	RDMR	NO	-0.151411	0.00921731	1	-0.16	7.32e-05	0.000532
cg06597431	NA	-	INTERGENIC	12	Open Sea	-	NO	-0.25053	0.000140371	1	-0.16	0.0003685	0.00198
cg19651003	BSG	basigin (Ok blood group)	3'UTR;3'UTR;3'UTR	19	S Shoe	-	YES	-0.184364	3.07402e-08	0.0138796	-0.16	< 1E-07	< 1E-07
cg12229082	ATG9B	autophagy related 9B	TSS200	7	N Shelf	-	NO	-0.108179	0.00358095	1	-0.16	< 1E-07	5.02e-06
cg16236228	NA	-	INTERGENIC	12	N Shelf	-	YES	-0.167327	0.00135472	1	-0.16	9e-07	2.07e-05
cg01833222	LAMB2	laminin, beta 2 (laminin S)	Body	3	S Shelf	-	NO	-0.192831	1.34569e-05	1	-0.16	1.5e-06	3.01e-05
cg02460018	MANEAL	mannosidase, endo-alpha-like	Body;Body;5'UTR;1stExon	1	S Shoe	-	NO	-0.174434	0.000851124	1	-0.16	1.7e-06	3.27e-05
cg13573745	NA	-	INTERGENIC	9	S Shelf	-	NO	-0.153493	0.000204281	1	-0.16	2.2e-06	3.82e-05
cg15554941	DERA	deoxyribose-phosphate aldolase (putative)	Body	12	Open Sea	-	YES	-0.106085	0.0282788	1	-0.16	3.3e-06	5.11e-05
cg23920016	NOS1AP	nitric oxide synthase 1 (neuronal) adaptor protein	Body;Body	1	Open Sea	-	YES	-0.126654	0.0432777	1	-0.16	3.6e-06	5.46e-05
cg09429735	EIF4E3	eukaryotic translation initiation factor 4E family member 3	Body;5'UTR;5'UTR;5'UTR	3	Open Sea	-	YES	-0.102568	0.0373563	1	-0.16	3.7e-06	5.55e-05
cg06373721	NA	-	INTERGENIC	20	Open Sea	CDMR	NO	-0.180095	0.0020975	1	-0.16	4.2e-06	6.06e-05
cg02285155	NA	-	INTERGENIC	10	Open Sea	-	YES	-0.122344	0.0106414	1	-0.16	8.2e-06	9.61e-05
cg17115419	NA	-	INTERGENIC	10	Open Sea	-	NO	-0.158121	0.00293367	1	-0.16	1e-05	0.000113
cg24492202	SH3BP2	SH3-domain binding protein 2	5'UTR	4	Open Sea	-	YES	-0.125415	0.00552526	1	-0.16	1.58e-05	0.000159
cg03992638	CXXC5	CXXC finger protein 5	5'UTR	5	N Shelf	-	NO	-0.125518	0.0248007	1	-0.16	5.84e-05	0.000447
cg01021552	CDH11	cadherin 11, type 2, OB-cadherin (osteoblast)	5'UTR	16	Open Sea	-	YES	-0.110215	0.00450572	1	-0.16	7.4e-05	0.000537
cg23201812	NA	-	INTERGENIC	11	Open Sea	-	YES	-0.101984	0.0450369	1	-0.16	0.0003091	0.00172
cg13817518	NA	-	INTERGENIC	9	Open Sea	-	YES	-0.101345	0.0231997	1	-0.15	3.1e-06	4.88e-05
cg14210790	NA	-	INTERGENIC	15	N Shore	-	YES	-0.123343	0.011937	1	-0.15	< 1E-07	5.02e-06
cg14240304	LTBP3	latent transforming growth factor beta binding protein 3	Body;5'UTR;Body	11	N Shore	-	NO	-0.138184	0.00279282	1	-0.15	1e-07	5.02e-06
cg09906448	LY6G6C	lymphocyte antigen 6 complex, locus G6C	Body	6	N Shelf	-	NO	-0.171846	0.00122163	1	-0.15	2e-07	7.66e-06
cg25525825	TRIM27	tripartite motif containing 27	Body	6	N Shore	-	NO	-0.116788	0.00304875	1	-0.15	2e-07	7.66e-06
cg11213150	ANGPTL2	angiopoietin-like 2	5'UTR;Body	9	Open Sea	RDMR	NO	-0.107768	0.0333325	1	-0.15	3e-07	1.02e-05
cg07633702	NA	-	INTERGENIC	18	Open Sea	-	NO	-0.11639	0.00637133	1	-0.15	5e-07	1.34e-05
cg16850150	RFTN1	raftlin, lipid raft linker 1	Body	3	Open Sea	-	YES	-0.100964	0.0171658	1	-0.15	5e-07	1.34e-05
cg23746577	ZBTB7C	zinc finger and BTB domain containing 7C	3'UTR	18	N Shore	-	NO	-0.18404	0.000751763	1	-0.15	6e-07	1.53e-05
cg07127410	ZNRF3	zinc and ring finger 3	Body	22	S Shoe	-	YES	-0.111446	0.0111636	1	-0.15	9e-07	2.07e-05
cg23233650	NA	-	INTERGENIC	5	S Shelf	-	YES	-0.177706	0.000660273	1	-0.15	1.7e-06	3.27e-05
cg13009302	NEDD4L	neural precursor cell expressed, developmentally down-regulated 4-like, E3 ubiquitin protein ligase	5'UTR;Body;Body;Body;5'UTR;5'UTR;5'UTR;Body	18	S Shoe	-	YES	-0.13139	0.0046158	1	-0.15	1.8e-06	3.36e-05
cg04805065	MIR33B	microRNA 33b	TSS1500;Body;Body	17	S Shoe	-	NO	-0.159658	7.98825e-05	1	-0.15	2e-06	3.57e-05
cg19580930	NA	-	INTERGENIC	5	Open Sea	-	YES	-0.179984	0.000447164	1	-0.15	2e-06	3.57e-05
cg01057945	NA	-	Body	12	Open Sea	-	YES	-0.111559	0.00374744	1	-0.15	2.4e-06	4.09e-05
cg24681963	NA	-	INTERGENIC	2	N Shore	-	YES	-0.108428	0.0190574	1	-0.15	2.5e-06	4.1e-05
cg21723861	NA	-	INTERGENIC	17	S Shelf	-	NO	-0.160423	0.000506444	1	-0.15	3e-06	4.78e-05
cg03127388	PLEKHA6	pleckstrin homology domain containing, family A member 6	Body	1	Open Sea	-	YES	-0.136799	0.00858797	1	-0.15	3.1e-06	4.88e-05
cg15668538	TTC19	tetratricopeptide repeat domain 19	3'UTR	17	Open Sea	-	NO	-0.108591	0.0149863	1	-0.15	3.8e-06	5.63e-05
cg18919660	FLRT2	fibronectin leucine rich transmembrane protein 2	5'UTR	14	Open Sea	-	YES	-0.10792	0.0145554	1	-0.15	3.8e-06	5.63e-05
cg13385220	LGR6	leucine-rich repeat containing G protein-coupled receptor 6	Body;Body;Body	1	Open Sea	-	YES	-0.110409	0.0414501	1	-0.15	4.2e-06	6.06e-05
cg04879722	ZBTB20	zinc finger and BTB domain containing 20	5'UTR;5'UTR	3	Open Sea	-	YES	-0.14534	0.00751267	1	-0.15	5.4e-06	7.28e-05
cg05368724	FAM178B	family with sequence similarity 178, member B	5'UTR;Body	2	Open Sea	-	NO	-0.120094	0.0305549	1	-0.15	5.7e-06	7.53e-05
cg14989661	OXSR1	oxidative stress responsive 1	Body	3	Open Sea	-	YES	-0.133816	0.00198086	1	-0.15	7.6e-06	8.99e-05
cg19697512	PPCDC	phosphopantothenoylcysteine decarboxylase	Body	15	Open Sea	-	YES	-0.147188	0.0122886	1	-0.15	1.09e-05	0.000121
cg00061185	LIMA1	LIM domain and actin binding 1	Body;Body;Body	12	Open Sea	-	YES	-0.139335	0.00131299	1	-0.15	1.1e-05	0.000122
cg15499560	ELMSAN1	ELM2 and Myb/SANT-like domain containing 1	Body;Body	14	Open Sea	-	YES	-0.197449	0.000851748	1	-0.15	1.21e-05	0.000132
cg05468458	NA	-	INTERGENIC	5	S Shelf	-	NO	-0.151628	0.000503223	1	-0.15	1.26e-05	0.000135
cg02166842	EGFR	epidermal growth factor receptor	Body;Body;Body;Body	7	Open Sea	-	YES	-0.104908	0.0467134	1	-0.15	1.29e-05	0.000137
cg10463626	TNXB	tenascin XB	Body	6	N Shore	-	YES	-0.164384	0.000629243	1	-0.15	1.52e-05	0.000155
cg13718141	SHB	Src homology 2 domain containing adaptor protein B	Body	9	Open Sea	-	YES	-0.112638	0.0329916	1	-0.15	1.57e-05	0.000159
cg06215984	NA	-	INTERGENIC	1	Open Sea	-	NO	-0.14318	0.00286187	1	-0.15	1.58e-05	0.000159
cg25597366	NA	-	INTERGENIC	14	Open Sea	-	YES	-0.130789	0.0148945	1	-0.15	1.75e-05	0.000171
cg18066690	SPIDR	scaffolding protein involved in DNA repair	Body	8	Open Sea	-	YES	-0.165816	0.00354429	1	-0.15	2.29e-05	0.000211
cg04706229	LINC01599	long intergenic non-protein coding RNA 1599	Body	14	Open Sea	-	YES	-0.193979	0.000213977	1	-0.15	2.48e-05	0.000227
cg03928887	PLCD3	phospholipase C, delta 3	Body	17	S Shoe	-	YES	-0.127376	0.0092278	1	-0.15	2.63e-05	0.000239
cg08995609	RIN1	Ras and Rab interactor 1	TSS200	11	S Shoe	-	YES	-0.104911	0.0184346	1	-0.15	2.73e-05	0.000246
cg21331386	NA	-	INTERGENIC	17	N Shelf	-	NO	-0.142065	0.0134856	1	-0.15	2.84e-05	0.000254
cg18800235	ABCA4	ATP-binding cassette, sub-family A (ABC1), member 4	Body	1	Open Sea	-	YES	-0.110888	0.0211462	1	-0.15	2.86e-05	0.000256
cg25632577	NA	-	INTERGENIC	8	Open Sea	-	YES	-0.16211	0.00141193	1	-0.15	2.87e-05	0.000256
cg10296755	MSLN	mesothelin	TSS1500;TSS1500	16	Open Sea	-	NO	-0.104063	0.0145212	1	-0.15	3.2e-05	0.000281
cg11533712	NA	-	INTERGENIC	22	S Shoe	-	NO	-0.101314	0.0300853	1	-0.15	3.34e-05	0.000291
cg14356330	FIG4	FIG4 phosphoinositide 5-phosphatase	Body	6	Open Sea	-	YES	-0.110405	0.0412473	1	-0.15	3.45e-05	0.0003
cg08657449	DCSTAMP	dendrocyte expressed seven transmembrane protein	TSS1500	8	Open Sea	-	YES	-0.188154	0.00129162	1	-0.15	4.39e-05	0.00036
cg14129735	NA	-	INTERGENIC	6	Open Sea	DMR	YES	-0.142241	0.00853034	1	-0.15	4.44e-05	0.000362
cg27579233	ZBTB40	zinc finger and BTB domain containing 40	Body;Body	1	Open Sea	-	NO	-0.127399	0.0182745	1	-0.15	4.84e-05	0.00039
cg00432953	NA	-	INTERGENIC	3	N Shore	-	NO	-0.164412	0.00808085	1	-0.15	4.97e-05	0.000396
cg03972751	NA	-	INTERGENIC	2	Open Sea	-	YES	-0.128243	0.0301831	1	-0.15	5.15e-05	0.000407
cg11680590	SLCO3A1	solute carrier organic anion transporter family, member 3A1	Body;Body	15	Open Sea	-	YES	-0.159094	0.00162307	1	-0.15	5.68e-05	0.000442
cg14562054	RIN1	Ras and Rab interactor 1	TSS1500	11	S Shelf	-	NO	-0.11812	0.0212849	1	-0.15	6.14e-05	0.000465
cg13309012	MIR155HG	MIR155 host gene	Body;TSS200	21	Open Sea	-	NO	-0.149042	0.00245926	1	-0.15	6.23e-05	0.000471
cg05775517	NA	-	INTERGENIC	15	Open Sea	-	YES	-0.111047	0.0299735	1	-0.15	0.0001145	0.000763
cg03663556	NA	-	INTERGENIC	7	Open Sea	-	YES	-0.111439	0.0196527	1	-0.15	0.000144	0.000922
cg13985234	NA	-	INTERGENIC	5	Open Sea	-	YES	-0.14895	0.000188137	1	-0.15	0.0001794	0.0011
cg20712980	NRF1	nuclear respiratory factor 1	Body;Body	7	Open Sea	-	YES	-0.100246	0.0352798	1	-0.15	0.0002144	0.00127
cg10841248	NA	-	INTERGENIC	5	S Shelf	-	NO	-0.190213	1.08189e-05	1	-0.15	2e-07	7.66e-06
cg06541733	NA	-	INTERGENIC	5	Open Sea	-	YES	-0.110722	0.0321692	1	-0.15	1.4e-06	2.84e-05
cg26167249	NA	-	INTERGENIC	11	Open Sea	-	YES	-0.130082	0.00412033	1	-0.15	2.2e-06	3.82e-05
cg26451345	ADGRF4	adhesion G protein-coupled receptor F4	TSS200	6	Open Sea	-	NO	-0.128401	0.00258713	1	-0.15	2.5e-06	4.1e-05
cg19053223	ATXN7L1	ataxin 7-like 1	Body	7	Open Sea	-	YES	-0.137233	0.0133776	1	-0.15	3e-06	4.78e-05
cg17185622	CPQ	carboxypeptidase Q	Body	8	Open Sea	-	YES	-0.13085	0.00856552	1	-0.15	3.7e-06	5.55e-05
cg18030943	LAMP3	lysosomal-associated membrane protein 3	Body	3	N Shelf	-	NO	-0.119492	0.00587891	1	-0.15	6.2e-06	7.94e-05
cg06828335	KCNMA1	potassium channel, calcium activated large conductance subfamily M alpha, member 1	Body;Body;Body;Body	10	Open Sea	-	YES	-0.110411	0.0100442	1	-0.15	1.41e-05	0.000146
cg06250720	NA	-	INTERGENIC	10	Open Sea	-	NO	-0.148031	0.00311746	1	-0.15	1.54e-05	0.000157
cg03950253	BPGM	2,3-bisphosphoglycerate mutase	5'UTR;5'UTR	7	Open Sea	-	YES	-0.116816	0.00376556	1	-0.15	1.67e-05	0.000164
cg25491905	THY1	Thy-1 cell surface antigen	3'UTR	11	N Shelf	-	YES	-0.122372	0.0272199	1	-0.15	5.88e-05	0.000448
cg02813710	NA	-	INTERGENIC	7	Open Sea	-	YES	-0.153095	0.00345802	1	-0.15	8.06e-05	0.000574
cg06333725	SGMS1	sphingomyelin synthase 1	5'UTR	10	Open Sea	-	YES	-0.131164	0.0129704	1	-0.15	0.0001272	0.000834
cg07586956	NA	-	INTERGENIC	2	Open Sea	-	YES	-0.106011	0.0180967	1	-0.15	0.0001628	0.00102
cg10869531	SH3BP2	SH3-domain binding protein 2	5'UTR	4	Open Sea	-	YES	-0.113846	0.0241364	1	-0.15	0.0002991	0.00167
cg13399773	EPB41L1	erythrocyte membrane protein band 4.1-like 1	TSS1500	20	Open Sea	-	NO	-0.11067	0.0199776	1	-0.14	9e-05	0.000625
cg20993403	EPB41L1	erythrocyte membrane protein band 4.1-like 1	TSS200	20	Open Sea	-	NO	-0.128996	0.00378021	1	-0.14	0.0001522	0.00097
cg12236880	NA	-	INTERGENIC	15	Open Sea	-	YES	-0.12312	0.00614515	1	-0.14	2e-07	7.66e-06
cg25219246	PTPRF	protein tyrosine phosphatase, receptor type, F	Body;Body	1	N Shelf	-	YES	-0.155246	0.00261886	1	-0.14	3e-07	1.02e-05
cg20951054	ZNF219	zinc finger protein 219	5'UTR;Body	14	N Shore	-	NO	-0.16147	0.000107899	1	-0.14	6e-07	1.53e-05
cg20157095	ALDH3B1	aldehyde dehydrogenase 3 family, member B1	5'UTR;5'UTR;5'UTR	11	Open Sea	-	YES	-0.153593	0.000539479	1	-0.14	7e-07	1.7e-05
cg02275084	CAMTA1	calmodulin binding transcription activator 1	Body	1	Open Sea	-	YES	-0.175002	0.000479707	1	-0.14	1.4e-06	2.84e-05
cg22272100	BMP1	bone morphogenetic protein 1	3'UTR	8	Open Sea	-	YES	-0.195195	0.000117943	1	-0.14	1.7e-06	3.27e-05
cg17112426	DMKN	dermokine	TSS200;TSS200;TSS200;TSS200	19	Open Sea	-	YES	-0.117262	0.000922678	1	-0.14	2.1e-06	3.71e-05
cg23916878	NA	-	INTERGENIC	6	Open Sea	-	YES	-0.103182	0.0119137	1	-0.14	2.2e-06	3.82e-05
cg21307155	SLC4A11	solute carrier family 4, sodium borate transporter, member 11	Body	20	N Shore	-	NO	-0.107627	0.00545611	1	-0.14	2.5e-06	4.1e-05
cg16677448	DMKN	dermokine	TSS200;TSS200;TSS200;TSS200	19	Open Sea	-	YES	-0.111985	0.0021587	1	-0.14	4e-06	5.91e-05
cg22396119	NA	-	INTERGENIC	8	Open Sea	-	YES	-0.102145	0.00545788	1	-0.14	4.4e-06	6.31e-05
cg24760467	LZTS2	leucine zipper, putative tumor suppressor 2	5'UTR	10	S Shoe	RDMR	NO	-0.184902	0.000440887	1	-0.14	4.5e-06	6.4e-05
cg11974162	NA	-	INTERGENIC	2	Open Sea	-	YES	-0.211162	2.56708e-05	1	-0.14	4.7e-06	6.59e-05
cg11028075	SORBS1	sorbin and SH3 domain containing 1	1stExon;5'UTR;5'UTR;5'UTR;1stExon;5'UTR;5'UTR;1stExon;5'UTR;5'UTR;1stExon;1stExon	10	Open Sea	-	NO	-0.108761	0.01461	1	-0.14	5e-06	6.88e-05
cg12747410	MS4A15	membrane-spanning 4-domains, subfamily A, member 15	TSS1500;TSS1500	11	Open Sea	-	NO	-0.104367	0.039624	1	-0.14	5.5e-06	7.29e-05
cg11819702	NA	-	INTERGENIC	5	Open Sea	-	YES	-0.104929	0.0196784	1	-0.14	6.5e-06	8.22e-05
cg03727673	RAP1GAP	RAP1 GTPase activating protein	Body;5'UTR;5'UTR	1	Open Sea	-	NO	-0.207706	8.33339e-06	1	-0.14	7.6e-06	8.99e-05
cg14321936	MAPKAPK3	mitogen-activated protein kinase-activated protein kinase 3	Body	3	Open Sea	-	YES	-0.100326	0.0145858	1	-0.14	8.4e-06	9.82e-05
cg02126235	SERPINA1	serpin peptidase inhibitor, clade A (alpha-1 antiproteinase, antitrypsin), member 1	5'UTR;5'UTR;5'UTR;5'UTR;5'UTR;5'UTR;5'UTR;5'UTR;5'UTR;5'UTR;1stExon;5'UTR	14	Open Sea	-	YES	-0.121022	0.0230468	1	-0.14	9.2e-06	0.000106
cg16699198	GRAMD1B	GRAM domain containing 1B	Body	11	Open Sea	-	YES	-0.132321	0.00394779	1	-0.14	1.15e-05	0.000126
cg22304799	NA	-	INTERGENIC	2	Open Sea	-	YES	-0.136341	0.0137135	1	-0.14	1.21e-05	0.000132
cg04508114	ABLIM1	actin binding LIM protein 1	TSS200;TSS200	10	Open Sea	-	YES	-0.12059	0.0328375	1	-0.14	1.4e-05	0.000146
cg21710826	MACC1	metastasis associated in colon cancer 1	5'UTR	7	Open Sea	-	YES	-0.145224	0.000445364	1	-0.14	1.43e-05	0.000148
cg09262732	GIGYF1	GRB10 interacting GYF protein 1	5'UTR;1stExon	7	S Shoe	-	NO	-0.128678	0.0185794	1	-0.14	1.44e-05	0.000149
cg27618305	PKD1L1	polycystic kidney disease 1 like 1	Body	7	Open Sea	-	YES	-0.185964	0.00101577	1	-0.14	1.52e-05	0.000155
cg09049451	NA	-	INTERGENIC	11	Open Sea	-	YES	-0.154993	0.0104649	1	-0.14	1.65e-05	0.000163
cg21927365	NA	-	INTERGENIC	3	S Shelf	-	NO	-0.104728	0.0313261	1	-0.14	1.76e-05	0.000171
cg03292149	CBLC	Cbl proto-oncogene C, E3 ubiquitin protein ligase	TSS1500;TSS1500	19	N Shore	-	NO	-0.212109	5.76347e-05	1	-0.14	1.87e-05	0.000179
cg19106968	MGAT5	mannosyl (alpha-1,6-)-glycoprotein beta-1,6-N-acetyl-glucosaminyltransferase	Body	2	Open Sea	-	YES	-0.149334	0.000450509	1	-0.14	2.04e-05	0.000193
cg12749164	NA	-	INTERGENIC	1	Open Sea	-	YES	-0.155566	0.00521453	1	-0.14	2.4e-05	0.000221
cg08424423	CDSN	corneodesmosin	1stExon;5'UTR	6	Open Sea	-	NO	-0.181961	0.0013008	1	-0.14	3.28e-05	0.000286
cg25368586	ANKRD10	ankyrin repeat domain 10	Body	13	Open Sea	-	YES	-0.131283	0.0206193	1	-0.14	3.6e-05	0.00031
cg14240790	NA	-	INTERGENIC	11	Open Sea	-	YES	-0.106312	0.0302025	1	-0.14	3.81e-05	0.000324
cg14575854	GRB7	growth factor receptor-bound protein 7	5'UTR;5'UTR	17	Open Sea	-	YES	-0.144735	0.00394375	1	-0.14	4.1e-05	0.000342
cg00390511	AOAH	acyloxyacyl hydrolase (neutrophil)	Body	7	Open Sea	-	NO	-0.115848	0.00252472	1	-0.14	4.24e-05	0.000351
cg04761746	SCOC	short coiled-coil protein	TSS1500	4	S Shelf	-	NO	-0.124311	0.0145682	1	-0.14	4.31e-05	0.000356
cg15857661	MIR146B	microRNA 146b	TSS200	10	S Shelf	-	NO	-0.131208	0.00761521	1	-0.14	4.43e-05	0.000362
cg21536783	TACSTD2	tumor-associated calcium signal transducer 2	3'UTR;1stExon	1	N Shore	-	NO	-0.189391	0.000301656	1	-0.14	4.65e-05	0.000378
cg16783186	NA	-	INTERGENIC	2	Open Sea	-	YES	-0.109768	0.0167193	1	-0.14	4.78e-05	0.000387
cg26540004	SLC38A9	solute carrier family 38, member 9	Body	5	Open Sea	-	YES	-0.11342	0.0209861	1	-0.14	4.8e-05	0.000388
cg22918434	NA	-	INTERGENIC	12	Open Sea	-	YES	-0.135115	0.023487	1	-0.14	5.08e-05	0.000404
cg06342072	NA	-	INTERGENIC	13	Open Sea	-	YES	-0.105651	0.0288897	1	-0.14	5.11e-05	0.000405
cg13010869	NA	-	INTERGENIC	6	Open Sea	-	YES	-0.134933	0.00955405	1	-0.14	5.76e-05	0.000445
cg25591377	MIR1288	microRNA 1288	TSS1500;Body	17	Open Sea	-	NO	-0.122563	0.0218421	1	-0.14	7.3e-05	0.000532
cg06321045	CDSN	corneodesmosin	TSS200;5'UTR	6	Open Sea	-	NO	-0.125531	0.00210972	1	-0.14	7.45e-05	0.00054
cg10198568	FRMD4A	FERM domain containing 4A	Body	10	Open Sea	-	YES	-0.112405	0.0421959	1	-0.14	7.48e-05	0.00054
cg01106572	ASIC3	acid sensing (proton gated) ion channel 3	TSS1500;TSS1500;3'UTR;TSS1500	7	N Shore	-	YES	-0.140131	0.00386095	1	-0.14	7.48e-05	0.00054
cg23998240	INF2	inverted formin, FH2 and WH2 domain containing	5'UTR;5'UTR;5'UTR	14	N Shore	-	YES	-0.171842	0.000730014	1	-0.14	8.25e-05	0.000586
cg21606696	BCL3	B-cell CLL/lymphoma 3	Body	19	N Shore	-	YES	-0.128744	0.0290361	1	-0.14	9.57e-05	0.000659
cg11314684	AKT3	v-akt murine thymoma viral oncogene homolog 3	Body;Body	1	Open Sea	-	NO	-0.122197	0.00988342	1	-0.14	9.61e-05	0.000659
cg01447344	NA	-	INTERGENIC	1	Open Sea	-	YES	-0.130948	0.00256096	1	-0.14	9.88e-05	0.000673
cg22505006	ZBTB7B	zinc finger and BTB domain containing 7B	5'UTR	1	Open Sea	-	NO	-0.10374	0.0142704	1	-0.14	0.0001145	0.000763
cg10736330	GPR183	G protein-coupled receptor 183	TSS1500;Body;Body;Body	13	Open Sea	-	YES	-0.115342	0.0295504	1	-0.14	0.0001146	0.000763
cg23447569	AHNAK	AHNAK nucleoprotein	TSS1500;TSS1500	11	S Shoe	-	NO	-0.137783	0.00633667	1	-0.14	0.0001223	0.000806
cg18955629	SLC4A2	solute carrier family 4 (anion exchanger), member 2	Body	7	S Shelf	DMR	NO	-0.181889	0.000374458	1	-0.14	0.0001365	0.000887
cg18809729	TOLLIP	toll interacting protein	Body	11	Island	-	NO	-0.142054	0.012032	1	-0.14	0.000141	0.000909
cg15161667	LRP4	low density lipoprotein receptor-related protein 4	TSS1500	11	S Shoe	-	NO	-0.145675	0.0112968	1	-0.14	0.0001594	0.001
cg00362381	RAB40C	RAB40C, member RAS oncogene family	Body	16	S Shoe	-	NO	-0.176462	0.00031678	1	-0.14	0.0001597	0.001
cg24834199	LBR	lamin B receptor	5'UTR;5'UTR	1	N Shore	-	YES	-0.104607	0.0134421	1	-0.14	0.0001605	0.001
cg14391855	RIN1	Ras and Rab interactor 1	TSS200	11	S Shoe	-	YES	-0.114477	0.0106925	1	-0.14	0.0001632	0.00102
cg25498969	STAG1	stromal antigen 1	Body	3	Open Sea	-	YES	-0.159992	0.00797695	1	-0.14	0.000174	0.00107
cg27584013	NA	-	INTERGENIC	1	Open Sea	-	YES	-0.187579	0.000691704	1	-0.14	0.0001858	0.00114
cg13345122	STK39	serine threonine kinase 39	Body	2	Open Sea	-	YES	-0.15997	0.00772798	1	-0.14	0.0002266	0.00133
cg08923594	CAMTA1	calmodulin binding transcription activator 1	Body	1	Open Sea	-	YES	-0.124507	0.0485526	1	-0.14	0.0002319	0.00135
cg14637685	CACNA1C	calcium channel, voltage-dependent, L type, alpha 1C subunit	Body;Body;Body;Body;Body;Body;Body;Body;Body;Body;Body;Body;Body;Body;Body;Body;Body;Body;Body;Body;Body;Body;Body	12	Open Sea	-	YES	-0.170007	0.00317689	1	-0.14	0.0002912	0.00163
cg24028260	NA	-	INTERGENIC	6	Open Sea	-	YES	-0.149333	0.00310149	1	-0.14	0.0003152	0.00174
cg23709535	ANKS1A	ankyrin repeat and sterile alpha motif domain containing 1A	Body	6	Open Sea	-	YES	-0.168268	0.00196971	1	-0.14	0.0003273	0.0018
cg05785932	KCNMA1	potassium channel, calcium activated large conductance subfamily M alpha, member 1	Body;Body;Body;Body	10	Open Sea	-	YES	-0.155546	0.0053645	1	-0.14	0.0003826	0.00205
cg23232299	GNG12	guanine nucleotide binding protein (G protein), gamma 12	5'UTR	1	Open Sea	-	YES	-0.121519	0.0139001	1	-0.14	0.0004055	0.00215
cg01349034	NA	-	INTERGENIC	10	Open Sea	-	YES	-0.172945	0.00577875	1	-0.14	0.0004862	0.00249
cg04519775	NA	-	INTERGENIC	2	N Shelf	-	NO	-0.132099	0.00897261	1	-0.14	0.0004941	0.00251
cg00349061	SLC30A2	solute carrier family 30 (zinc transporter), member 2	Body;Body	1	N Shore	-	YES	-0.128776	3.87481e-05	1	-0.14	0.000514	0.00259
cg19819654	MRPL4	mitochondrial ribosomal protein L4	3'UTR;3'UTR;3'UTR	19	Open Sea	-	NO	-0.11867	0.029213	1	-0.14	0.0005551	0.00276
cg12591625	OPCML	opioid binding protein/cell adhesion molecule-like	Body	11	S Shoe	-	NO	-0.140429	0.0126177	1	-0.14	0.0012199	0.00531
cg01553231	NA	-	INTERGENIC	5	S Shoe	-	YES	-0.111155	0.018182	1	-0.14	0.0015878	0.00672
cg18279625	NA	-	INTERGENIC	3	N Shelf	-	NO	-0.114231	0.00395852	1	-0.14	1.2e-06	2.58e-05
cg20756245	NA	-	Body;Body	4	N Shore	-	NO	-0.164871	0.00112782	1	-0.14	1.6e-06	3.14e-05
cg21022906	LINC01588	long intergenic non-protein coding RNA 1588	1stExon;5'UTR	14	S Shelf	-	NO	-0.191181	0.000114992	1	-0.14	5.5e-06	7.29e-05
cg19724567	IFRD1	interferon-related developmental regulator 1	TSS200	7	Open Sea	-	YES	-0.133444	0.000198979	1	-0.14	7.3e-06	8.8e-05
cg10413475	SAMD12	sterile alpha motif domain containing 12	Body;Body	8	Open Sea	-	YES	-0.140752	0.00239234	1	-0.14	1.28e-05	0.000136
cg13935127	RIMS3	regulating synaptic membrane exocytosis 3	5'UTR	1	N Shelf	-	YES	-0.132219	0.000812965	1	-0.14	1.61e-05	0.000161
cg06122825	NA	-	INTERGENIC	1	Open Sea	-	YES	-0.13795	0.000537306	1	-0.14	2.09e-05	0.000196
cg14329285	NA	-	INTERGENIC	3	Open Sea	-	YES	-0.102897	0.0250221	1	-0.14	2.18e-05	0.000203
cg03732759	NA	-	INTERGENIC	4	N Shore	-	NO	-0.11339	0.0189826	1	-0.14	0.0001501	0.000958
cg13054419	NA	-	INTERGENIC	13	Open Sea	-	YES	-0.107823	0.0192895	1	-0.13	0.000187	0.00114
cg22175814	NA	-	INTERGENIC	17	Open Sea	-	NO	-0.116541	0.0208742	1	-0.13	0.0055766	0.0196
cg05220069	ABHD11-AS1	ABHD11 antisense RNA 1 (tail to tail)	Body	7	N Shelf	-	NO	-0.14754	0.00120427	1	-0.13	< 1E-07	< 1E-07
cg00516092	NA	-	INTERGENIC	20	S Shelf	-	NO	-0.114308	0.00178513	1	-0.13	2e-07	7.66e-06
cg07528209	NA	-	INTERGENIC	2	Open Sea	-	NO	-0.120448	0.000254795	1	-0.13	4e-07	1.22e-05
cg10318080	NA	-	INTERGENIC	2	Open Sea	-	YES	-0.119799	0.00819664	1	-0.13	5e-07	1.34e-05
cg26625897	NA	-	INTERGENIC	17	Open Sea	-	YES	-0.152405	6.6668e-05	1	-0.13	5e-07	1.34e-05
cg09709565	CREB3L1	cAMP responsive element binding protein 3-like 1	Body	11	N Shore	-	NO	-0.124241	0.00117276	1	-0.13	7e-07	1.7e-05
cg10213812	FOXN1	forkhead box N1	TSS1500	17	Open Sea	-	NO	-0.216088	2.20597e-06	0.996025	-0.13	8e-07	1.91e-05
cg20923498	INPP4A	inositol polyphosphate-4-phosphatase, type I, 107kDa	5'UTR;5'UTR;5'UTR;5'UTR	2	Open Sea	-	YES	-0.142271	0.00145226	1	-0.13	9e-07	2.07e-05
cg04468741	MICAL2	microtubule associated monooxygenase, calponin and LIM domain containing 2	5'UTR	11	Open Sea	-	YES	-0.12291	0.00163867	1	-0.13	9e-07	2.07e-05
cg01692088	NA	-	INTERGENIC	1	N Shore	-	NO	-0.141759	0.00266731	1	-0.13	1e-06	2.26e-05
cg26103306	KIAA0922	KIAA0922	Body;Body	4	Open Sea	-	YES	-0.171412	0.00425122	1	-0.13	1.4e-06	2.84e-05
cg27287305	NA	-	INTERGENIC	4	S Shelf	RDMR	NO	-0.123671	0.0094338	1	-0.13	1.4e-06	2.84e-05
cg22352499	SEC14L2	SEC14-like 2 (S. cerevisiae)	Body;3'UTR	22	Open Sea	-	NO	-0.117134	0.00653197	1	-0.13	1.9e-06	3.52e-05
cg01115923	KIFC3	kinesin family member C3	Body;Body;Body	16	N Shore	-	YES	-0.150995	0.00149102	1	-0.13	2e-06	3.57e-05
cg24542821	NA	-	INTERGENIC	2	S Shoe	-	YES	-0.177876	0.000141283	1	-0.13	2.1e-06	3.71e-05
cg22245858	SCNN1A	sodium channel, non voltage gated 1 alpha subunit	TSS200	12	Open Sea	-	YES	-0.133238	0.000461029	1	-0.13	2.5e-06	4.1e-05
cg07800959	CNIH3	cornichon family AMPA receptor auxiliary protein 3	Body	1	Open Sea	-	YES	-0.16139	0.00339369	1	-0.13	2.8e-06	4.51e-05
cg14894245	GPX4	glutathione peroxidase 4	3'UTR;3'UTR;3'UTR	19	N Shore	-	NO	-0.147464	2.10803e-05	1	-0.13	4.2e-06	6.06e-05
cg16421467	FAM71D	family with sequence similarity 71, member D	TSS1500	14	Open Sea	-	NO	-0.116128	0.027742	1	-0.13	4.8e-06	6.68e-05
cg21638357	GIGYF1	GRB10 interacting GYF protein 1	Body	7	S Shoe	-	NO	-0.164583	0.00431945	1	-0.13	5.4e-06	7.28e-05
cg09070415	TINAGL1	tubulointerstitial nephritis antigen-like 1	TSS1500	1	Open Sea	-	NO	-0.124089	0.00552465	1	-0.13	5.5e-06	7.29e-05
cg06025774	NA	-	INTERGENIC	5	Open Sea	-	YES	-0.116878	0.0050448	1	-0.13	6.1e-06	7.84e-05
cg15338967	NA	-	INTERGENIC	13	Open Sea	-	YES	-0.110564	0.0103314	1	-0.13	7e-06	8.65e-05
cg10727432	SIPA1L1	signal-induced proliferation-associated 1 like 1	Body	14	Open Sea	-	YES	-0.13978	0.000647576	1	-0.13	7.2e-06	8.8e-05
cg20060632	SLC39A2	solute carrier family 39 (zinc transporter), member 2	TSS200	14	Open Sea	-	YES	-0.14886	0.000969052	1	-0.13	7.3e-06	8.8e-05
cg24040043	YOD1	YOD1 deubiquitinase	TSS1500	1	N Shore	CDMR	NO	-0.118616	0.0184207	1	-0.13	7.3e-06	8.8e-05
cg00792251	CAPN2	calpain 2, (m/II) large subunit	TSS1500	1	Open Sea	-	NO	-0.122519	0.0209168	1	-0.13	1.23e-05	0.000133
cg24897320	CYB561D1	cytochrome b561 family, member D1	3'UTR;3'UTR;3'UTR;3'UTR;3'UTR	1	Open Sea	-	YES	-0.155976	0.00394355	1	-0.13	1.37e-05	0.000144
cg11615509	SHROOM3	shroom family member 3	Body	4	Open Sea	-	YES	-0.164836	0.000455722	1	-0.13	1.38e-05	0.000145
cg11496569	AKT3	v-akt murine thymoma viral oncogene homolog 3	Body;Body	1	Open Sea	-	NO	-0.158753	0.00156217	1	-0.13	1.39e-05	0.000145
cg21656246	SLCO3A1	solute carrier organic anion transporter family, member 3A1	Body;Body	15	Open Sea	-	YES	-0.11638	0.00141669	1	-0.13	1.45e-05	0.000149
cg01125010	TMC8	transmembrane channel-like 8	Body	17	N Shelf	-	YES	-0.230137	1.39355e-05	1	-0.13	1.57e-05	0.000159
cg21157873	CGN	cingulin	5'UTR	1	S Shelf	-	NO	-0.159005	0.00135307	1	-0.13	1.59e-05	0.000159
cg05251190	MIR146B	microRNA 146b	TSS200	10	S Shelf	-	NO	-0.120762	0.0117309	1	-0.13	1.65e-05	0.000163
cg02030275	NA	-	INTERGENIC	20	N Shore	-	NO	-0.155884	0.000272515	1	-0.13	1.78e-05	0.000173
cg09839874	CMTM1	CKLF-like MARVEL transmembrane domain containing 1	Body;Body;Body;Body;Body;Body;Body;Body	16	S Shelf	-	YES	-0.101692	0.017003	1	-0.13	1.86e-05	0.000179
cg08027265	NA	-	INTERGENIC	7	N Shore	-	NO	-0.14336	0.0045135	1	-0.13	2.06e-05	0.000194
cg24652919	HCFC1R1	host cell factor C1 regulator 1 (XPO1 dependent)	Body;Body;Body;TSS1500;TSS1500	16	N Shore	-	NO	-0.115746	0.00662593	1	-0.13	2.1e-05	0.000196
cg00770443	WSCD2	WSC domain containing 2	Body	12	Open Sea	-	NO	-0.12741	0.00142033	1	-0.13	2.26e-05	0.000209
cg04216240	RHOD	ras homolog family member D	TSS1500	11	N Shore	-	YES	-0.139134	0.00309583	1	-0.13	2.38e-05	0.000219
cg19514854	NA	-	INTERGENIC	17	Open Sea	-	YES	-0.12504	0.003402	1	-0.13	2.51e-05	0.000228
cg11586666	WWC1	WW and C2 domain containing 1	Body;Body;Body	5	Open Sea	-	YES	-0.180281	0.000465384	1	-0.13	3.73e-05	0.000319
cg26874999	TANGO6	transport and golgi organization 6 homolog (Drosophila)	Body	16	Open Sea	-	YES	-0.120962	0.0250002	1	-0.13	4.25e-05	0.000351
cg07945221	MSLN	mesothelin	TSS1500;TSS1500	16	Open Sea	-	NO	-0.106204	0.00182396	1	-0.13	4.4e-05	0.00036
cg02539882	SEPT8	septin 8	Body;5'UTR;Body;Body	5	N Shelf	-	NO	-0.133459	0.0201911	1	-0.13	4.95e-05	0.000396
cg26210364	NA	-	INTERGENIC	11	Open Sea	-	YES	-0.115518	0.0075611	1	-0.13	4.96e-05	0.000396
cg19441201	NA	-	INTERGENIC	3	Open Sea	-	YES	-0.164066	0.00122832	1	-0.13	5.68e-05	0.000442
cg14053001	PFN4	profilin family, member 4	3'UTR	2	Open Sea	-	NO	-0.146665	0.00731615	1	-0.13	5.74e-05	0.000444
cg08099331	CLEC16A	C-type lectin domain family 16, member A	TSS1500;TSS1500	16	N Shore	-	NO	-0.138138	0.0116306	1	-0.13	5.84e-05	0.000447
cg24735489	CDSN	corneodesmosin	TSS200;5'UTR	6	Open Sea	-	NO	-0.166321	0.000652676	1	-0.13	6.31e-05	0.000476
cg09981830	NA	-	INTERGENIC	7	Open Sea	-	YES	-0.117	0.0154345	1	-0.13	6.52e-05	0.000488
cg12999063	NA	-	INTERGENIC	3	Open Sea	-	YES	-0.126897	0.0279752	1	-0.13	6.64e-05	0.000494
cg05571448	PPP3CA	protein phosphatase 3, catalytic subunit, alpha isozyme	Body;Body;Body	4	Open Sea	-	YES	-0.103872	0.0312444	1	-0.13	6.86e-05	0.000507
cg13579473	PSD3	pleckstrin and Sec7 domain containing 3	Body	8	Open Sea	-	YES	-0.151699	0.00351429	1	-0.13	7.93e-05	0.000569
cg04014685	NA	-	INTERGENIC	3	Open Sea	-	YES	-0.104859	0.0203608	1	-0.13	8.35e-05	0.00059
cg17243643	RDH5	retinol dehydrogenase 5 (11-cis/9-cis)	1stExon;5'UTR	12	S Shelf	-	NO	-0.127286	0.0496123	1	-0.13	8.41e-05	0.000593
cg11067786	LOXL3	lysyl oxidase-like 3	5'UTR;TSS1500	2	N Shore	-	NO	-0.111917	0.00319934	1	-0.13	8.49e-05	0.000593
cg26648103	SYT12	synaptotagmin XII	5'UTR	11	S Shoe	-	NO	-0.120461	0.00634666	1	-0.13	9.69e-05	0.000664
cg02723774	MYO1C	myosin IC	Body;Body;Body	17	N Shelf	-	NO	-0.17442	0.000998711	1	-0.13	0.0001122	0.000754
cg16041798	MTHFD1	methylenetetrahydrofolate dehydrogenase (NADP+ dependent) 1, methenyltetrahydrofolate cyclohydrolase, formyltetrahydrofolate synthetase	Body	14	Open Sea	-	YES	-0.113306	0.00814448	1	-0.13	0.0001126	0.000755
cg16432031	DHRS3	dehydrogenase/reductase (SDR family) member 3	Body	1	N Shelf	-	NO	-0.173112	0.0010894	1	-0.13	0.0001261	0.000828
cg11832339	BBOX1	butyrobetaine (gamma), 2-oxoglutarate dioxygenase (gamma-butyrobetaine hydroxylase) 1	TSS1500	11	Open Sea	-	NO	-0.149492	0.00121296	1	-0.13	0.0001325	0.000866
cg00515756	DAGLA	diacylglycerol lipase, alpha	5'UTR	11	Open Sea	-	YES	-0.127014	0.0215126	1	-0.13	0.000137	0.000888
cg11169848	NA	-	Body;TSS1500;TSS1500	11	S Shoe	-	NO	-0.101697	0.00552273	1	-0.13	0.0001398	0.000903
cg04960602	NA	-	INTERGENIC	13	Open Sea	-	NO	-0.113551	0.00364332	1	-0.13	0.0001469	0.000939
cg15149205	NA	-	INTERGENIC	8	Open Sea	-	YES	-0.120973	0.0251852	1	-0.13	0.0001558	0.000987
cg05548402	NA	-	INTERGENIC	16	Open Sea	-	YES	-0.132475	0.00625103	1	-0.13	0.0001581	0.000996
cg20840795	CIT	citron rho-interacting serine/threonine kinase	Body	12	S Shoe	-	YES	-0.122308	0.00794711	1	-0.13	0.0001602	0.001
cg07453857	TNIK	TRAF2 and NCK interacting kinase	Body;Body;Body;Body;Body;Body;Body;Body	3	Open Sea	-	YES	-0.109487	0.0339036	1	-0.13	0.0001685	0.00104
cg13888509	STRA6	stimulated by retinoic acid 6	5'UTR;TSS1500;TSS200;5'UTR;5'UTR	15	Open Sea	-	NO	-0.119913	0.0159224	1	-0.13	0.0002051	0.00123
cg02039404	NA	-	INTERGENIC	2	N Shore	RDMR	NO	-0.125629	0.000218756	1	-0.13	0.0002056	0.00123
cg15978778	C7orf65	chromosome 7 open reading frame 65	TSS1500	7	Open Sea	-	YES	-0.114345	0.0278485	1	-0.13	0.0002304	0.00134
cg13824815	SIAE	sialic acid acetylesterase	Body	11	Open Sea	-	YES	-0.142537	0.0195092	1	-0.13	0.0002608	0.00149
cg06533895	DCUN1D3	DCN1, defective in cullin neddylation 1, domain containing 3	5'UTR	16	N Shelf	-	NO	-0.154154	0.0170284	1	-0.13	0.0002621	0.0015
cg12860764	ATP10A	ATPase, class V, type 10A	Body	15	Open Sea	-	YES	-0.126971	0.0216889	1	-0.13	0.0002733	0.00155
cg25821223	PERP	PERP, TP53 apoptosis effector	Body	6	N Shore	CDMR	YES	-0.119133	0.0388287	1	-0.13	0.0002832	0.00159
cg00734471	NA	-	INTERGENIC	8	Open Sea	-	YES	-0.116807	0.0165408	1	-0.13	0.0003322	0.00182
cg01055121	ARNTL	aryl hydrocarbon receptor nuclear translocator-like	Body;Body;Body	11	Open Sea	-	YES	-0.242005	1.17595e-05	1	-0.13	0.0003641	0.00196
cg07384522	CDSN	corneodesmosin	5'UTR;1stExon;5'UTR	6	Open Sea	-	NO	-0.150423	0.00741687	1	-0.13	0.0004208	0.00222
cg01053241	NA	-	INTERGENIC	8	N Shore	-	NO	-0.106581	0.0256229	1	-0.13	0.0004356	0.00229
cg17105814	NA	-	INTERGENIC	4	Open Sea	-	YES	-0.117188	0.00703817	1	-0.13	0.000449	0.00234
cg10758902	OVOL1	ovo-like zinc finger 1	Body	11	Open Sea	-	NO	-0.177986	0.000100953	1	-0.13	0.0004622	0.00239
cg01105356	CIITA	class II, major histocompatibility complex, transactivator	Body	16	Open Sea	-	YES	-0.113422	0.0194955	1	-0.13	0.0004932	0.00251
cg01582937	SORBS3	sorbin and SH3 domain containing 3	5'UTR	8	S Shoe	-	YES	-0.133478	0.00589853	1	-0.13	0.0004947	0.00251
cg11700630	NA	-	INTERGENIC	17	S Shelf	-	NO	-0.155624	0.00941506	1	-0.13	0.0005507	0.00275
cg00239117	UBE2F	ubiquitin-conjugating enzyme E2F (putative)	Body	2	Open Sea	-	YES	-0.144175	0.0123998	1	-0.13	0.0005529	0.00275
cg11075854	EP400	E1A binding protein p400	Body	12	Open Sea	-	NO	-0.189565	0.00446723	1	-0.13	0.0006274	0.00306
cg25700533	DNAJC17	DnaJ (Hsp40) homolog, subfamily C, member 17	Body;TSS200	15	Open Sea	-	NO	-0.114794	0.0400939	1	-0.13	0.0006801	0.00327
cg03109660	RELL1	RELT-like 1	Body;Body	4	N Shelf	-	NO	-0.117679	0.0199339	1	-0.13	0.0006946	0.00332
cg06061257	SDK2	sidekick cell adhesion molecule 2	Body	17	Open Sea	-	YES	-0.125343	0.00128279	1	-0.13	0.0007118	0.00337
cg16861964	CHST11	carbohydrate (chondroitin 4) sulfotransferase 11	Body	12	Open Sea	-	YES	-0.150026	0.0111712	1	-0.13	0.0009407	0.0043
cg19734190	TBC1D14	TBC1 domain family, member 14	Body;Body;Body	4	Open Sea	-	YES	-0.136149	0.0156576	1	-0.13	0.0009641	0.00438
cg24836281	LTBP4	latent transforming growth factor beta binding protein 4	Body	19	N Shelf	-	NO	-0.116695	0.0271988	1	-0.13	0.0016492	0.00693
cg04088289	ALDH4A1	aldehyde dehydrogenase 4 family, member A1	Body;Body;Body	1	S Shoe	-	YES	-0.194313	0.00106445	1	-0.13	0.0017264	0.00719
cg10987926	SSU72	SSU72 RNA polymerase II CTD phosphatase homolog (S. cerevisiae)	Body	1	S Shoe	-	NO	-0.119394	0.00925798	1	-0.13	0.0022672	0.00907
cg13134297	NA	-	INTERGENIC	7	Open Sea	-	NO	-0.17823	0.00459308	1	-0.13	0.0027783	0.0109
cg23629166	PEX10	peroxisomal biogenesis factor 10	TSS1500;TSS1500	1	N Shore	-	NO	-0.117231	0.0014607	1	-0.13	0.00281	0.011
cg01931028	MAEA	macrophage erythroblast attacher	Body;Body	4	S Shelf	-	NO	-0.129914	0.0455926	1	-0.13	0.0058655	0.0205
cg08782022	MGRN1	mahogunin ring finger 1, E3 ubiquitin protein ligase	Body;Body;Body;Body	16	N Shore	-	YES	-0.15014	0.0257786	1	-0.13	0.0127015	0.0391
cg10061384	NA	-	INTERGENIC	1	N Shore	-	YES	-0.121443	0.00463545	1	-0.13	2.5e-06	4.1e-05
cg03421358	PEMT	phosphatidylethanolamine N-methyltransferase	Body;Body;Body	17	Open Sea	-	YES	-0.205036	2.56763e-05	1	-0.13	7.4e-06	8.86e-05
cg25278343	ITGB7	integrin, beta 7	Body	12	N Shore	-	YES	-0.164958	0.00231828	1	-0.13	7.6e-06	8.99e-05
cg00857862	MAP4	microtubule-associated protein 4	Body;TSS1500;Body;TSS1500	3	Open Sea	-	NO	-0.13193	0.00190448	1	-0.13	1.86e-05	0.000179
cg24531534	LOXL2	lysyl oxidase-like 2	Body	8	Open Sea	-	YES	-0.111991	0.031587	1	-0.13	4.15e-05	0.000345
cg04102161	NA	-	INTERGENIC	16	Open Sea	-	NO	-0.123955	0.00368699	1	-0.13	4.4e-05	0.00036
cg10112265	NA	-	INTERGENIC	11	N Shelf	-	NO	-0.128234	0.0065264	1	-0.13	7.05e-05	0.000519
cg03048947	LBR	lamin B receptor	Body;Body	1	N Shelf	-	NO	-0.170432	0.000281504	1	-0.13	0.0004726	0.00243
cg22014579	C19orf33	chromosome 19 open reading frame 33	Body;3'UTR;3'UTR;3'UTR;3'UTR;3'UTR;3'UTR;3'UTR	19	Open Sea	-	YES	-0.121763	0.00267983	1	-0.13	0.0013256	0.00571
cg15681229	ZC3H3	zinc finger CCCH-type containing 3	Body	8	Open Sea	-	NO	-0.111735	0.00240953	1	-0.13	0.0016941	0.00707
cg08389588	NA	-	INTERGENIC	13	Open Sea	-	YES	-0.139979	0.0149521	1	-0.12	0.0002293	0.00134
cg01562537	TSPAN18	tetraspanin 18	5'UTR	11	Open Sea	-	YES	0.101531	0.012373	1	-0.12	0.0002433	0.0014
cg13180844	NA	-	INTERGENIC	2	Open Sea	-	YES	0.140864	0.00822153	1	-0.12	0.0039889	0.0147
cg17352045	PPP1R2P1	protein phosphatase 1, regulatory (inhibitor) subunit 2 pseudogene 1	Body	6	Island	-	NO	-0.108779	0.0455801	1	-0.12	0.0040328	0.0148
cg00642970	NA	-	TSS1500	8	Open Sea	-	NO	-0.112561	0.0430036	1	-0.12	0.0055535	0.0195
cg17172331	TNRC6C	trinucleotide repeat containing 6C	Body;Body	17	Open Sea	-	NO	-0.162537	0.00466651	1	-0.12	0.0126526	0.039
cg20424311	SCOC	short coiled-coil protein	5'UTR	4	Open Sea	-	YES	-0.108577	0.0047243	1	-0.12	1e-07	5.02e-06
cg04237436	TRIM44	tripartite motif containing 44	Body	11	Open Sea	-	YES	-0.172516	0.000309652	1	-0.12	2.4e-06	4.09e-05
cg02655361	NA	-	INTERGENIC	3	Open Sea	-	YES	-0.108925	0.00610995	1	-0.12	2.6e-06	4.23e-05
cg15975980	WDR86	WD repeat domain 86	Body	7	Open Sea	-	YES	-0.105982	0.0220846	1	-0.12	2.7e-06	4.37e-05
cg03596178	TMC8	transmembrane channel-like 8	3'UTR	17	S Shoe	-	NO	-0.136304	0.00733081	1	-0.12	3.5e-06	5.37e-05
cg14051181	ADAP1	ArfGAP with dual PH domains 1	Body	7	S Shelf	-	NO	-0.11126	0.00703888	1	-0.12	3.6e-06	5.46e-05
cg02053920	PSORS1C1	psoriasis susceptibility 1 candidate 1	5'UTR	6	Open Sea	-	NO	-0.134154	0.00117959	1	-0.12	3.8e-06	5.63e-05
cg02763671	TRMT2A	tRNA methyltransferase 2 homolog A (S. cerevisiae)	Body;Body;TSS1500	22	N Shore	-	NO	-0.124783	5.20704e-05	1	-0.12	5.4e-06	7.28e-05
cg25708364	SLC5A10	solute carrier family 5 (sodium/sugar cotransporter), member 10	Body;Body;Body	17	N Shore	-	YES	-0.158826	0.000214016	1	-0.12	6.4e-06	8.12e-05
cg00108715	NT5DC2	5'-nucleotidase domain containing 2	Body;Body	3	N Shore	-	NO	-0.190767	1.32367e-05	1	-0.12	6.4e-06	8.12e-05
cg17184165	CHDH	choline dehydrogenase	Body	3	N Shore	-	NO	-0.119829	0.00532877	1	-0.12	7e-06	8.65e-05
cg00966557	PPARGC1B	peroxisome proliferator-activated receptor gamma, coactivator 1 beta	Body	5	Open Sea	-	YES	-0.122959	0.00284123	1	-0.12	9.5e-06	0.000109
cg16137928	NA	-	INTERGENIC	6	Open Sea	-	YES	-0.101465	0.00754681	1	-0.12	1.02e-05	0.000114
cg26037504	RDH5	retinol dehydrogenase 5 (11-cis/9-cis)	TSS1500	12	S Shelf	-	NO	-0.111077	0.0333587	1	-0.12	1.09e-05	0.000121
cg24282479	NA	-	INTERGENIC	6	Open Sea	-	YES	-0.105535	0.00115612	1	-0.12	1.16e-05	0.000127
cg05151709	NA	-	INTERGENIC	1	S Shoe	-	YES	-0.114838	0.0028472	1	-0.12	1.39e-05	0.000145
cg26333564	NA	-	INTERGENIC	14	S Shelf	-	NO	-0.107172	0.004554	1	-0.12	1.49e-05	0.000153
cg26922451	NA	-	INTERGENIC	1	S Shelf	-	NO	-0.206278	1.04476e-05	1	-0.12	1.63e-05	0.000162
cg19255608	S100A16	S100 calcium binding protein A16	5'UTR	1	Open Sea	-	YES	-0.151296	0.00296867	1	-0.12	1.73e-05	0.000169
cg14977938	ZFYVE21	zinc finger, FYVE domain containing 21	Body	14	N Shelf	-	YES	-0.18771	4.96427e-05	1	-0.12	1.92e-05	0.000183
cg14373210	COL12A1	collagen, type XII, alpha 1	5'UTR;5'UTR	6	N Shore	RDMR	NO	-0.110873	0.00715226	1	-0.12	2.25e-05	0.000209
cg03861143	SYT8	synaptotagmin VIII	1stExon;5'UTR	11	Open Sea	-	NO	-0.10933	0.0486547	1	-0.12	2.51e-05	0.000228
cg00181327	NA	-	INTERGENIC	13	Open Sea	-	YES	-0.121645	0.00818774	1	-0.12	2.71e-05	0.000246
cg14186336	GSN	gelsolin	5'UTR;5'UTR;5'UTR;5'UTR;5'UTR;5'UTR;5'UTR	9	Open Sea	-	NO	-0.128021	0.00858058	1	-0.12	2.72e-05	0.000246
cg15615645	WBP1L	WW domain binding protein 1-like	Body;Body	10	Open Sea	-	YES	-0.102237	0.0406503	1	-0.12	2.77e-05	0.000249
cg18122696	SYT8	synaptotagmin VIII	TSS1500	11	Open Sea	-	NO	-0.1081	0.0362127	1	-0.12	2.77e-05	0.000249
cg00346446	MRPL24	mitochondrial ribosomal protein L24	TSS1500;TSS1500	1	S Shoe	-	NO	-0.119526	0.000564031	1	-0.12	3.05e-05	0.000269
cg00347746	NA	-	INTERGENIC	19	N Shelf	-	NO	-0.124081	0.0111815	1	-0.12	3.28e-05	0.000286
cg09704401	NA	-	INTERGENIC	2	S Shoe	-	YES	-0.151325	0.000170493	1	-0.12	3.85e-05	0.000325
cg24199006	ITPRIP	inositol 1,4,5-trisphosphate receptor interacting protein	5'UTR	10	Open Sea	-	NO	-0.127534	0.00712206	1	-0.12	3.98e-05	0.000334
cg26771969	BRD4	bromodomain containing 4	3'UTR;Body	19	Open Sea	-	NO	-0.19178	3.47217e-05	1	-0.12	4.74e-05	0.000384
cg01988285	SEMA3B	sema domain, immunoglobulin domain (Ig), short basic domain, secreted, (semaphorin) 3B	5'UTR;5'UTR	3	Open Sea	-	NO	-0.113366	0.0187428	1	-0.12	5.05e-05	0.000402
cg01305625	PDLIM4	PDZ and LIM domain 4	Body;Body	5	Island	-	NO	-0.11011	0.0136105	1	-0.12	5.83e-05	0.000447
cg07906046	ADCY9	adenylate cyclase 9	Body	16	Open Sea	-	YES	-0.124798	0.000185178	1	-0.12	6.59e-05	0.000492
cg15976416	DVL1	dishevelled segment polarity protein 1	Body	1	N Shelf	DMR	NO	-0.103087	0.0209677	1	-0.12	7.08e-05	0.00052
cg23505644	CDSN	corneodesmosin	TSS1500;5'UTR	6	Open Sea	-	NO	-0.135899	0.00147264	1	-0.12	7.12e-05	0.000521
cg06161299	ZNF236	zinc finger protein 236	Body	18	S Shoe	-	NO	-0.117558	0.00488037	1	-0.12	7.56e-05	0.000544
cg00058291	NA	-	INTERGENIC	1	Open Sea	-	YES	-0.103803	0.0240544	1	-0.12	8.31e-05	0.000588
cg21646082	CEP85	centrosomal protein 85kDa	3'UTR	1	N Shelf	-	NO	-0.186739	0.000113369	1	-0.12	8.46e-05	0.000593
cg12166080	PPFIBP1	PTPRF interacting protein, binding protein 1 (liprin beta 1)	5'UTR;5'UTR	12	Open Sea	-	NO	-0.119402	0.0243813	1	-0.12	8.77e-05	0.000611
cg06505619	WDR90	WD repeat domain 90	TSS1500;Body	16	N Shore	-	NO	-0.130652	0.00188111	1	-0.12	9.23e-05	0.000639
cg20821466	RNF216	ring finger protein 216	Body;Body	7	Open Sea	-	YES	-0.121013	0.0147061	1	-0.12	9.54e-05	0.000658
cg23857078	NA	-	INTERGENIC	7	Open Sea	-	YES	-0.133389	0.00765978	1	-0.12	9.61e-05	0.000659
cg09528494	NA	-	INTERGENIC	8	Open Sea	-	YES	-0.114523	0.0189524	1	-0.12	9.84e-05	0.000673
cg02297460	NA	-	INTERGENIC	11	N Shelf	RDMR	NO	-0.17156	0.00237223	1	-0.12	0.0001007	0.000684
cg00036732	LZTS2	leucine zipper, putative tumor suppressor 2	3'UTR	10	S Shoe	-	YES	-0.139215	0.0033081	1	-0.12	0.0001014	0.000687
cg25710753	DNAJB2	DnaJ (Hsp40) homolog, subfamily B, member 2	3'UTR;3'UTR	2	Open Sea	-	YES	-0.115116	0.00930409	1	-0.12	0.0001135	0.00076
cg26174398	NA	-	INTERGENIC	14	Open Sea	-	YES	-0.106091	0.00559662	1	-0.12	0.0001166	0.000775
cg23542902	NA	-	INTERGENIC	3	Open Sea	-	YES	-0.124814	0.0157025	1	-0.12	0.0001183	0.000782
cg23730109	NA	-	INTERGENIC	3	Open Sea	-	YES	-0.125535	0.00961386	1	-0.12	0.0001211	0.0008
cg01428953	THBS3	thrombospondin 3	Body;TSS1500;TSS1500	1	N Shore	-	YES	-0.167918	0.00029189	1	-0.12	0.0001546	0.000981
cg23597015	CORO2B	coronin, actin binding protein, 2B	Body	15	Open Sea	-	YES	-0.124424	5.55225e-05	1	-0.12	0.0001565	0.000989
cg17018082	SAMD12	sterile alpha motif domain containing 12	Body;Body	8	Open Sea	-	YES	-0.110579	0.0150259	1	-0.12	0.0001567	0.000989
cg02703598	TEAD1	TEA domain family member 1 (SV40 transcriptional enhancer factor)	Body	11	Open Sea	-	YES	-0.116575	0.0247282	1	-0.12	0.000165	0.00103
cg22344841	SDC1	syndecan 1	Body;Body	2	N Shore	-	YES	-0.117458	0.0116874	1	-0.12	0.0001671	0.00103
cg23670794	ZBED2	zinc finger, BED-type containing 2	5'UTR;Body;Body	3	Open Sea	-	YES	-0.140135	0.00559774	1	-0.12	0.00019	0.00116
cg09006420	VPS53	vacuolar protein sorting 53 homolog (S. cerevisiae)	Body;Body	17	Open Sea	-	YES	-0.131682	0.0167442	1	-0.12	0.0001909	0.00116
cg04541146	NA	-	INTERGENIC	6	Open Sea	-	YES	-0.236309	3.5775e-05	1	-0.12	0.000191	0.00116
cg21915100	NPC2	Niemann-Pick disease, type C2	Body	14	N Shelf	-	NO	-0.134632	0.0106147	1	-0.12	0.0001913	0.00116
cg00212786	NA	-	INTERGENIC	2	N Shore	-	NO	-0.138062	0.0134571	1	-0.12	0.0002052	0.00123
cg04041639	TBCD	tubulin folding cofactor D	Body	17	N Shore	-	YES	-0.134579	0.00229571	1	-0.12	0.0002059	0.00123
cg23792308	COX10	COX10 heme A:farnesyltransferase cytochrome c oxidase assembly factor	Body	17	Open Sea	-	YES	-0.110976	0.017284	1	-0.12	0.0002068	0.00123
cg00975971	ANKH	ANKH inorganic pyrophosphate transport regulator	Body	5	Open Sea	-	YES	-0.114264	0.00323101	1	-0.12	0.0002176	0.00129
cg09697033	XKR6	XK, Kell blood group complex subunit-related family, member 6	Body	8	S Shoe	-	NO	-0.10435	0.0260907	1	-0.12	0.0002284	0.00133
cg16831894	RPN2	ribophorin II	Body;Body	20	Open Sea	-	YES	-0.188283	0.00107519	1	-0.12	0.0002629	0.0015
cg06039988	FRMD8	FERM domain containing 8	Body	11	S Shelf	-	YES	-0.186272	0.000859338	1	-0.12	0.0002705	0.00154
cg01676795	POR	P450 (cytochrome) oxidoreductase	Body	7	Open Sea	-	YES	-0.137414	0.0117259	1	-0.12	0.0003024	0.00169
cg06529600	NA	-	INTERGENIC	6	Open Sea	-	YES	-0.120453	0.0360473	1	-0.12	0.0003066	0.00171
cg11028052	CEMIP	cell migration inducing protein, hyaluronan binding	5'UTR	15	Open Sea	-	YES	-0.111941	0.00814013	1	-0.12	0.0003091	0.00172
cg13709496	TBC1D2	TBC1 domain family, member 2	Body	9	Open Sea	-	YES	-0.110575	0.00389072	1	-0.12	0.0003101	0.00172
cg23344338	LRBA	LPS-responsive vesicle trafficking, beach and anchor containing	Body	4	Open Sea	-	YES	-0.106497	0.0366909	1	-0.12	0.0003228	0.00178
cg19578175	NA	-	INTERGENIC	11	S Shoe	-	NO	-0.135019	0.00677508	1	-0.12	0.0003358	0.00184
cg05680196	VARS2	valyl-tRNA synthetase 2, mitochondrial	Body;Body;Body	6	S Shelf	-	NO	-0.159431	0.00111591	1	-0.12	0.0003535	0.00192
cg11029367	HEG1	heart development protein with EGF-like domains 1	Body	3	Open Sea	-	YES	-0.129226	0.0149429	1	-0.12	0.0003582	0.00194
cg24087669	NA	-	INTERGENIC	5	N Shelf	-	NO	-0.153511	0.00213411	1	-0.12	0.0003595	0.00194
cg16371477	NFATC4	nuclear factor of activated T-cells, cytoplasmic, calcineurin-dependent 4	Body;Body	14	Island	-	NO	-0.118786	0.00598679	1	-0.12	0.0003627	0.00196
cg09221478	KRT13	keratin 13, type I	1stExon;5'UTR;5'UTR;1stExon	17	Open Sea	-	NO	-0.135048	0.00223054	1	-0.12	0.0003765	0.00202
cg16604566	MBP	myelin basic protein	TSS1500;TSS1500	18	S Shoe	-	NO	-0.152979	0.00538295	1	-0.12	0.0003864	0.00206
cg08842032	EPN3	epsin 3	5'UTR	17	N Shore	-	NO	-0.179957	0.000245256	1	-0.12	0.0003955	0.00211
cg07482692	TRAPPC9	trafficking protein particle complex 9	3'UTR;3'UTR	8	N Shore	-	NO	-0.220371	0.000345478	1	-0.12	0.0003998	0.00213
cg14550985	RIN1	Ras and Rab interactor 1	TSS200	11	S Shoe	-	YES	-0.104662	0.0270105	1	-0.12	0.000502	0.00254
cg22156128	GHRL	ghrelin/obestatin prepropeptide	Body;3'UTR;Body;Body;3'UTR;3'UTR;Body;Body;Body;Body;Body;Body;3'UTR;Body;3'UTR;Body	3	Open Sea	-	NO	-0.168803	0.002888	1	-0.12	0.0005429	0.00272
cg09186408	MIR33B	microRNA 33b	TSS1500;Body;Body	17	S Shoe	-	NO	-0.158568	0.000220612	1	-0.12	0.0005924	0.00293
cg19275653	WIPF1	WAS/WASL interacting protein family, member 1	5'UTR	2	Open Sea	-	YES	-0.120615	0.0217119	1	-0.12	0.0006258	0.00306
cg17243654	CELSR2	cadherin, EGF LAG seven-pass G-type receptor 2	Body	1	Open Sea	-	NO	-0.131775	0.00748562	1	-0.12	0.0006816	0.00328
cg03670441	FGFR1OP2	FGFR1 oncogene partner 2	5'UTR	12	S Shelf	-	NO	-0.117755	0.0156759	1	-0.12	0.0007013	0.00334
cg04662250	NATD1	N-acetyltransferase domain containing 1	TSS1500	17	Open Sea	-	NO	-0.110181	0.0216849	1	-0.12	0.0007055	0.00335
cg22014398	MGAT4B	mannosyl (alpha-1,3-)-glycoprotein beta-1,4-N-acetylglucosaminyltransferase, isozyme B	Body;TSS1500	5	N Shore	-	YES	-0.207554	5.18887e-06	1	-0.12	0.0007334	0.00346
cg21519654	NA	-	INTERGENIC	12	Open Sea	-	YES	-0.107901	0.0358639	1	-0.12	0.0007401	0.00348
cg01843459	MAPK8IP3	mitogen-activated protein kinase 8 interacting protein 3	Body;Body	16	Open Sea	-	NO	-0.149087	0.00248032	1	-0.12	0.0007912	0.00368
cg17129188	NDRG1	N-myc downstream regulated 1	5'UTR;5'UTR	8	N Shore	CDMR	NO	-0.120984	0.00659257	1	-0.12	0.0008079	0.00375
cg07306253	DNAJC17	DnaJ (Hsp40) homolog, subfamily C, member 17	Body;1stExon;5'UTR	15	Open Sea	-	NO	-0.12471	0.0102092	1	-0.12	0.0008799	0.00405
cg08329113	VAC14	Vac14 homolog (S. cerevisiae)	Body	16	Open Sea	-	YES	-0.189345	0.000893272	1	-0.12	0.0009429	0.0043
cg13757845	C9orf139	chromosome 9 open reading frame 139	5'UTR;1stExon;5'UTR	9	S Shoe	-	NO	-0.170352	1.46985e-06	0.663659	-0.12	0.0011025	0.0049
cg23220439	RIN1	Ras and Rab interactor 1	TSS1500	11	S Shelf	-	NO	-0.142824	0.00438864	1	-0.12	0.0012037	0.00526
cg24068815	NA	-	INTERGENIC	14	Open Sea	-	YES	-0.106611	0.0210968	1	-0.12	0.0014021	0.00601
cg21158502	NA	-	INTERGENIC	5	N Shore	RDMR	NO	-0.101702	0.0218071	1	-0.12	0.0015424	0.00655
cg05656360	NA	-	INTERGENIC	2	N Shore	-	NO	-0.121686	0.0182798	1	-0.12	0.001585	0.00672
cg03893663	NA	-	INTERGENIC	11	Open Sea	-	YES	-0.154141	0.000205232	1	-0.12	0.0016214	0.00682
cg25628461	NA	-	INTERGENIC	4	S Shelf	-	NO	-0.162546	0.000255686	1	-0.12	0.0017536	0.00729
cg04374719	DYNC2H1	dynein, cytoplasmic 2, heavy chain 1	Body;Body	11	Open Sea	-	YES	-0.132896	0.000488329	1	-0.12	0.0018623	0.00767
cg16772717	NA	-	INTERGENIC	6	Open Sea	-	YES	-0.153194	0.00338813	1	-0.12	0.002026	0.00827
cg19176553	NA	-	INTERGENIC	17	S Shoe	RDMR	NO	-0.102128	0.00899864	1	-0.12	0.0032893	0.0125
cg26019472	SBNO2	strawberry notch homolog 2 (Drosophila)	5'UTR	19	S Shoe	-	YES	-0.137272	0.0082723	1	-0.12	0.0037256	0.0139
cg03233426	TMEM100	transmembrane protein 100	TSS1500;5'UTR	17	Open Sea	-	NO	0.121486	0.0248525	1	-0.12	0.0042632	0.0156
cg09544149	NA	-	INTERGENIC	10	Open Sea	-	NO	-0.114846	0.0277177	1	-0.12	0.0051562	0.0183
cg13355574	NA	-	INTERGENIC	10	Island	-	NO	-0.126799	0.00159796	1	-0.12	0.0095479	0.0307
cg09234454	ABCA4	ATP-binding cassette, sub-family A (ABC1), member 4	Body	1	Open Sea	-	YES	-0.180863	0.00921519	1	-0.12	0.0150454	0.0449
cg12562132	NA	-	INTERGENIC	11	S Shelf	-	NO	-0.114264	8.75221e-05	1	-0.11	3e-07	1.02e-05
cg19014295	VARS2	valyl-tRNA synthetase 2, mitochondrial	Body;Body;Body	6	S Shelf	-	NO	-0.17603	0.000145556	1	-0.11	5.4e-06	7.28e-05
cg00275126	NA	-	INTERGENIC	5	Open Sea	-	YES	-0.156035	3.16327e-06	1	-0.11	1.87e-05	0.000179
cg27500983	EPB41L1	erythrocyte membrane protein band 4.1-like 1	TSS200	20	Open Sea	-	NO	-0.132822	0.000471866	1	-0.11	3.62e-05	0.000311
cg05954120	TMEM79	transmembrane protein 79	Body;5'UTR	1	Open Sea	-	NO	-0.119684	0.00405748	1	-0.11	3.81e-05	0.000324
cg01668008	NA	-	INTERGENIC	8	Open Sea	-	YES	-0.164675	0.00281902	1	-0.11	6.82e-05	0.000505
cg15746187	FBXO2	F-box protein 2	Body;TSS1500	1	N Shore	-	NO	-0.120727	0.00233085	1	-0.11	0.0001261	0.000828
cg02466544	C2orf81	chromosome 2 open reading frame 81	3'UTR	2	N Shore	-	NO	-0.134177	0.0109287	1	-0.11	0.0001424	0.000917
cg25226226	NGFR	nerve growth factor receptor	3'UTR	17	S Shoe	-	NO	-0.171068	0.00439515	1	-0.11	0.0006248	0.00306
cg24657503	NA	-	INTERGENIC	11	S Shoe	-	NO	-0.120862	0.000321053	1	-0.11	0.0006799	0.00327
cg01866434	ANKRD55	ankyrin repeat domain 55	Body	5	Open Sea	-	YES	-0.122236	0.0252457	1	-0.11	0.0006869	0.00329
cg27492596	NA	-	INTERGENIC	2	Open Sea	-	YES	-0.165812	0.000943435	1	-0.11	0.000744	0.00349
cg13316470	NA	-	INTERGENIC	2	N Shelf	-	NO	-0.108226	0.0392332	1	-0.11	0.0008082	0.00375
cg09866565	A4GNT	alpha-1,4-N-acetylglucosaminyltransferase	Body	3	Open Sea	-	YES	-0.105295	0.00482913	1	-0.11	0.0012137	0.00529
cg23172671	NA	-	INTERGENIC	1	Open Sea	-	YES	-0.159257	0.00164967	1	-0.11	0.0012525	0.00544
cg03052794	R3HDM4	R3H domain containing 4	Body	19	N Shelf	-	NO	-0.123491	0.000959539	1	-0.11	0.001441	0.00617
cg04040861	ZC3H3	zinc finger CCCH-type containing 3	Body	8	Open Sea	-	NO	-0.108844	0.00961393	1	-0.11	0.0017054	0.00711
cg01682784	NA	-	INTERGENIC	12	Open Sea	-	NO	-0.116681	0.0234294	1	-0.11	0.0021454	0.00866
cg02109605	IQSEC1	IQ motif and Sec7 domain 1	Body	3	Open Sea	-	YES	-0.124991	0.0101585	1	-0.11	0.0023735	0.00945
cg14126601	EIF2AK2	eukaryotic translation initiation factor 2-alpha kinase 2	TSS1500;TSS1500	2	S Shoe	-	NO	-0.12756	0.0108045	1	-0.11	0.0027122	0.0106
cg01869342	TBCK	TBC1 domain containing kinase	Body;Body;Body;Body	4	Open Sea	-	YES	-0.109876	0.0321157	1	-0.11	0.0051206	0.0182
cg01838728	NA	-	INTERGENIC	15	Open Sea	-	YES	-0.110392	0.0213335	1	-0.11	0.0069073	0.0235
cg08042258	NR4A3	nuclear receptor subfamily 4, group A, member 3	Body;Body;Body;Body	9	Island	-	YES	-0.142603	0.0057097	1	-0.11	0.0113239	0.0356
cg26174326	NA	-	INTERGENIC	6	N Shelf	-	NO	-0.121648	0.0222962	1	-0.11	0.0130879	0.0401
cg12632315	NA	-	INTERGENIC	3	Open Sea	-	YES	-0.132455	6.58694e-05	1	-0.11	< 1E-07	< 1E-07
cg00315394	MGAT4B	mannosyl (alpha-1,3-)-glycoprotein beta-1,4-N-acetylglucosaminyltransferase, isozyme B	Body;TSS1500	5	N Shore	-	NO	-0.165581	2.83401e-05	1	-0.11	< 1E-07	5.02e-06
cg12619504	SQSTM1	sequestosome 1	TSS1500;Body;TSS1500	5	Island	-	NO	-0.101689	0.0128902	1	-0.11	1e-06	2.26e-05
cg25076324	PIWIL2	piwi-like RNA-mediated gene silencing 2	Body;Body	8	Open Sea	-	YES	-0.123557	0.000751169	1	-0.11	1.1e-06	2.42e-05
cg11095099	TNK2	tyrosine kinase, non-receptor, 2	Body;Body	3	S Shelf	-	NO	-0.108543	0.00367042	1	-0.11	2.5e-06	4.1e-05
cg11783815	LINC00336	long intergenic non-protein coding RNA 336	Body	6	N Shelf	-	YES	-0.165823	1.14866e-05	1	-0.11	3.4e-06	5.24e-05
cg07202353	EHD4	EH-domain containing 4	Body	15	N Shore	-	NO	-0.107579	0.00522166	1	-0.11	5.8e-06	7.61e-05
cg26163284	NA	-	INTERGENIC	19	S Shoe	RDMR	YES	-0.161053	1.94434e-06	0.877897	-0.11	6e-06	7.74e-05
cg06375539	GJB3	gap junction protein, beta 3, 31kDa	5'UTR;5'UTR	1	N Shore	-	NO	-0.108484	0.000593518	1	-0.11	6e-06	7.74e-05
cg02097616	NA	-	INTERGENIC	17	Open Sea	-	YES	-0.144224	0.00423605	1	-0.11	7e-06	8.65e-05
cg04494791	NA	-	INTERGENIC	16	Open Sea	-	YES	-0.128061	0.00275714	1	-0.11	7.3e-06	8.8e-05
cg10363915	ZDHHC5	zinc finger, DHHC-type containing 5	5'UTR	11	S Shelf	-	NO	-0.12249	5.72475e-05	1	-0.11	7.4e-06	8.86e-05
cg02646779	NA	-	INTERGENIC	2	Open Sea	-	YES	-0.106591	0.0115301	1	-0.11	1.27e-05	0.000136
cg20664313	FBRSL1	fibrosin-like 1	Body	12	N Shelf	-	NO	-0.17573	3.28756e-06	1	-0.11	1.72e-05	0.000168
cg15178578	NA	-	INTERGENIC	7	N Shelf	-	YES	-0.155617	0.00147117	1	-0.11	2.09e-05	0.000196
cg18915456	NA	-	INTERGENIC	15	N Shelf	-	YES	-0.107746	0.0160554	1	-0.11	2.9e-05	0.000258
cg08386009	ATF6B	activating transcription factor 6 beta	Body;Body	6	N Shelf	RDMR	NO	-0.102082	0.00121618	1	-0.11	3.18e-05	0.00028
cg04519327	SPINT1	serine peptidase inhibitor, Kunitz type 1	3'UTR;3'UTR;3'UTR	15	Open Sea	-	YES	-0.203189	2.78882e-05	1	-0.11	3.27e-05	0.000286
cg11673687	SLC9A1	solute carrier family 9, subfamily A (NHE1, cation proton antiporter 1), member 1	3'UTR	1	Open Sea	-	YES	-0.143151	0.000573689	1	-0.11	3.58e-05	0.00031
cg19499884	LZTS2	leucine zipper, putative tumor suppressor 2	5'UTR	10	S Shoe	RDMR	NO	-0.113418	0.0043412	1	-0.11	4.1e-05	0.000342
cg11878867	LRP11	low density lipoprotein receptor-related protein 11	Body	6	Open Sea	-	YES	-0.102807	0.00603219	1	-0.11	4.87e-05	0.000392
cg13442016	MIR146B	microRNA 146b	Body	10	S Shelf	-	NO	-0.13067	0.0127468	1	-0.11	4.91e-05	0.000394
cg08546707	NA	-	INTERGENIC	1	S Shoe	-	YES	-0.122915	0.00377211	1	-0.11	5.24e-05	0.000412
cg18699025	FGFRL1	fibroblast growth factor receptor-like 1	Body;Body;Body	4	S Shoe	-	NO	-0.120775	0.00240775	1	-0.11	5.46e-05	0.000428
cg10205925	MIR1289-2	microRNA 1289-2	TSS1500;Body	5	Open Sea	-	NO	-0.128243	0.000546466	1	-0.11	5.69e-05	0.000442
cg08535779	NA	-	INTERGENIC	1	N Shore	-	NO	-0.107431	0.00298593	1	-0.11	5.77e-05	0.000445
cg23048494	S100A4	S100 calcium binding protein A4	5'UTR;5'UTR	1	Open Sea	-	NO	-0.109073	0.00789037	1	-0.11	5.85e-05	0.000447
cg16185996	FGFRL1	fibroblast growth factor receptor-like 1	Body;Body;Body	4	S Shoe	-	NO	-0.12453	0.0024644	1	-0.11	5.92e-05	0.00045
cg20262021	MTA1	metastasis associated 1	Body	14	S Shoe	-	NO	-0.189648	0.000181702	1	-0.11	6.35e-05	0.000477
cg15041658	OSBPL3	oxysterol binding protein-like 3	Body;Body;Body;Body	7	Open Sea	-	YES	-0.104811	0.0201972	1	-0.11	6.62e-05	0.000494
cg01422249	SEPT8	septin 8	Body;5'UTR;Body;Body	5	N Shore	-	YES	-0.152542	0.00162131	1	-0.11	6.77e-05	0.000503
cg20782117	SLC25A13	solute carrier family 25 (aspartate/glutamate carrier), member 13	Body;Body;Body	7	Open Sea	-	YES	-0.117596	0.00744407	1	-0.11	7.96e-05	0.000569
cg09200774	NA	-	INTERGENIC	15	N Shore	-	YES	-0.109516	0.00616866	1	-0.11	8.01e-05	0.000572
cg24033742	NA	-	INTERGENIC	1	Open Sea	-	NO	-0.172697	0.00323127	1	-0.11	9.4e-05	0.000649
cg04370247	FAM53B	family with sequence similarity 53, member B	3'UTR	10	Open Sea	-	YES	-0.11108	0.00154459	1	-0.11	0.0001052	0.000712
cg07847452	NA	-	INTERGENIC	16	Open Sea	-	YES	-0.170503	0.00016871	1	-0.11	0.000117	0.000776
cg05251814	CAPN15	calpain 15	5'UTR	16	N Shelf	-	NO	-0.10253	0.0335614	1	-0.11	0.0001333	0.00087
cg23208326	MTHFD2L	methylenetetrahydrofolate dehydrogenase (NADP+ dependent) 2-like	Body	4	Open Sea	-	YES	-0.142874	0.010257	1	-0.11	0.0001439	0.000922
cg10074498	NA	-	INTERGENIC	16	Open Sea	-	NO	-0.120303	0.00073027	1	-0.11	0.0001527	0.000971
cg26361436	NA	-	INTERGENIC	11	Open Sea	-	YES	-0.10286	0.0204237	1	-0.11	0.0001529	0.000971
cg07467854	NA	-	INTERGENIC	3	Open Sea	-	YES	-0.123945	0.0116269	1	-0.11	0.0001653	0.00103
cg26514492	GPR132	G protein-coupled receptor 132	TSS200	14	Open Sea	-	NO	-0.12902	0.000100406	1	-0.11	0.0001907	0.00116
cg17868128	PRKCA	protein kinase C, alpha	Body	17	Open Sea	-	YES	-0.112728	0.0206963	1	-0.11	0.0002047	0.00123
cg13024761	NA	-	INTERGENIC	2	Open Sea	-	YES	-0.102602	0.0314703	1	-0.11	0.0002082	0.00124
cg00007221	PTPRF	protein tyrosine phosphatase, receptor type, F	5'UTR;5'UTR	1	S Shoe	-	NO	-0.126457	0.00100388	1	-0.11	0.0002191	0.00129
cg11070420	IGSF9B	immunoglobulin superfamily, member 9B	Body	11	S Shelf	-	NO	-0.126898	0.00331417	1	-0.11	0.0002384	0.00138
cg19965300	NA	-	INTERGENIC	5	N Shelf	-	NO	-0.105035	0.00251021	1	-0.11	0.0002462	0.00142
cg09924848	FAM53B	family with sequence similarity 53, member B	3'UTR	10	Open Sea	-	YES	-0.113043	0.00645928	1	-0.11	0.0002643	0.00151
cg04851348	C1orf110	chromosome 1 open reading frame 110	Body	1	Open Sea	-	YES	-0.118481	0.019263	1	-0.11	0.0002715	0.00154
cg13166171	PRR5-ARHGAP8	PRR5-ARHGAP8 readthrough	Body	22	S Shoe	-	YES	-0.122047	0.000526637	1	-0.11	0.000283	0.00159
cg08621778	ARL8A	ADP-ribosylation factor-like 8A	3'UTR	1	Open Sea	-	YES	-0.107067	0.000994057	1	-0.11	0.0003177	0.00175
cg03074210	PHRF1	PHD and ring finger domains 1	Body	11	Open Sea	-	NO	-0.100612	0.0247986	1	-0.11	0.0003178	0.00175
cg10735582	TSC22D2	TSC22 domain family, member 2	Body	3	Open Sea	-	YES	-0.112065	0.0365025	1	-0.11	0.0003264	0.0018
cg03812676	AIP	aryl hydrocarbon receptor interacting protein	Body	11	S Shelf	-	NO	-0.11959	0.00730033	1	-0.11	0.0003579	0.00194
cg18591136	RGS10	regulator of G-protein signaling 10	Body;Body	10	Open Sea	-	YES	-0.129888	0.000503613	1	-0.11	0.0003893	0.00208
cg15231872	CCDC124	coiled-coil domain containing 124	3'UTR;3'UTR	19	N Shelf	-	NO	-0.157374	0.00212004	1	-0.11	0.0004026	0.00214
cg18640660	STRA6	stimulated by retinoic acid 6	5'UTR;TSS1500;TSS200;5'UTR;5'UTR	15	Open Sea	-	NO	-0.100068	0.0279383	1	-0.11	0.0004403	0.00231
cg27494897	NA	-	INTERGENIC	2	Open Sea	-	YES	-0.108044	0.0299873	1	-0.11	0.0004965	0.00251
cg13925809	NA	-	INTERGENIC	9	Open Sea	-	YES	-0.142718	0.0179626	1	-0.11	0.0004966	0.00251
cg00608661	CHST11	carbohydrate (chondroitin 4) sulfotransferase 11	Body	12	Open Sea	-	YES	-0.165852	0.00448354	1	-0.11	0.0005183	0.00261
cg09459529	NA	-	INTERGENIC	5	N Shelf	-	NO	-0.127795	0.00586198	1	-0.11	0.0005206	0.00262
cg09462806	NA	-	INTERGENIC	7	S Shoe	-	YES	-0.123924	0.0106397	1	-0.11	0.0005478	0.00274
cg05839570	ALS2CL	ALS2 C-terminal like	5'UTR	3	N Shelf	-	NO	-0.165387	0.00491135	1	-0.11	0.0006252	0.00306
cg03255783	ESPN	espin	Body	1	S Shelf	-	NO	-0.197237	1.10456e-05	1	-0.11	0.0006988	0.00333
cg21755755	SAMD12	sterile alpha motif domain containing 12	Body;Body	8	Open Sea	-	YES	-0.162044	0.000154199	1	-0.11	0.0007079	0.00336
cg03590328	TTYH3	tweety family member 3	Body	7	N Shelf	-	YES	-0.153214	7.19668e-05	1	-0.11	0.000775	0.00362
cg06339706	PLEKHA4	pleckstrin homology domain containing, family A (phosphoinositide binding specific) member 4	5'UTR;5'UTR	19	Open Sea	-	NO	-0.108475	0.0416041	1	-0.11	0.0007857	0.00366
cg09315464	FHDC1	FH2 domain containing 1	Body	4	N Shore	-	NO	-0.101865	0.0174203	1	-0.11	0.0008292	0.00384
cg08096702	MIR211	microRNA 211	TSS1500;Body	15	Open Sea	-	NO	-0.160723	0.00567359	1	-0.11	0.0008463	0.00392
cg03025473	PARD3B	par-3 family cell polarity regulator beta	Body;Body;Body	2	Open Sea	-	YES	-0.100286	0.0189736	1	-0.11	0.000891	0.00409
cg04537185	TMPRSS3	transmembrane protease, serine 3	Body;TSS1500;Body	21	Open Sea	-	YES	-0.102978	0.0196326	1	-0.11	0.0009642	0.00438
cg08911543	TMEM120A	transmembrane protein 120A	Body	7	N Shelf	-	NO	-0.1289	0.00725058	1	-0.11	0.0009819	0.00445
cg23874606	PTPRS	protein tyrosine phosphatase, receptor type, S	Body;Body;Body;Body	19	N Shelf	-	NO	-0.119416	0.00345995	1	-0.11	0.0009906	0.00448
cg19865523	EP400	E1A binding protein p400	Body	12	Open Sea	-	NO	-0.180336	0.00484681	1	-0.11	0.0010306	0.00464
cg09283223	ALDOA	aldolase A, fructose-bisphosphate	5'UTR	16	S Shelf	-	NO	-0.136976	0.0115618	1	-0.11	0.0011171	0.00495
cg17611742	DENND1B	DENN/MADD domain containing 1B	TSS1500;TSS1500	1	S Shoe	-	YES	-0.110407	0.00166664	1	-0.11	0.0011584	0.0051
cg00007987	ZNF581	zinc finger protein 581	Body	19	Island	-	NO	-0.154942	2.95734e-05	1	-0.11	0.001162	0.00511
cg19959041	NA	-	INTERGENIC	11	Open Sea	-	YES	-0.154787	0.00356922	1	-0.11	0.0011686	0.00512
cg20695587	TMPRSS11F	transmembrane protease, serine 11F	TSS200	4	Open Sea	-	NO	-0.119426	0.021272	1	-0.11	0.0012114	0.00529
cg19867250	NA	-	INTERGENIC	1	Open Sea	-	YES	-0.123557	0.00119738	1	-0.11	0.0014345	0.00615
cg21996351	KLHDC8A	kelch domain containing 8A	TSS200	1	Open Sea	-	NO	-0.11091	0.0386179	1	-0.11	0.0014737	0.00629
cg17960111	BRD4	bromodomain containing 4	Body;Body	19	Open Sea	-	NO	-0.159095	0.00629403	1	-0.11	0.0014843	0.00633
cg04111344	NA	-	INTERGENIC	2	N Shelf	-	YES	-0.10683	0.0068765	1	-0.11	0.0014901	0.00635
cg08159989	KLHDC8A	kelch domain containing 8A	TSS200	1	Open Sea	-	NO	-0.10286	0.037257	1	-0.11	0.001597	0.00675
cg00618155	ADAMTS14	ADAM metallopeptidase with thrombospondin type 1 motif, 14	Body;Body	10	Open Sea	-	YES	-0.104082	0.0179488	1	-0.11	0.0016826	0.00704
cg16858587	SCN5A	sodium channel, voltage gated, type V alpha subunit	Body;Body;Body;Body;Body;Body	3	Open Sea	-	YES	-0.118586	0.0152404	1	-0.11	0.0018204	0.00754
cg08882341	NA	-	INTERGENIC	6	Open Sea	-	YES	-0.159179	0.00399452	1	-0.11	0.0018316	0.00758
cg09610332	NA	-	INTERGENIC	8	Open Sea	-	YES	-0.155079	0.00850824	1	-0.11	0.0018441	0.00762
cg01198994	MXRA8	matrix-remodelling associated 8	TSS1500	1	S Shelf	-	NO	-0.110115	0.00594673	1	-0.11	0.0018505	0.00763
cg00052588	NA	-	INTERGENIC	16	Open Sea	-	NO	-0.11879	0.00136259	1	-0.11	0.0019073	0.00783
cg09832443	CREB5	cAMP responsive element binding protein 5	Body;Body;Body	7	Open Sea	-	YES	-0.125438	0.0314634	1	-0.11	0.0020336	0.00827
cg25588844	TAF1B	TATA box binding protein (TBP)-associated factor, RNA polymerase I, B, 63kDa	Body	2	Open Sea	-	YES	-0.106121	0.0493588	1	-0.11	0.0020734	0.00841
cg24545687	EP400	E1A binding protein p400	Body	12	Open Sea	-	NO	-0.108716	0.0375028	1	-0.11	0.0021031	0.00851
cg13823666	BAAT	bile acid CoA:amino acid N-acyltransferase	5'UTR;5'UTR	9	Open Sea	-	NO	-0.168166	0.0011665	1	-0.11	0.0021736	0.00875
cg04338119	BANP	BTG3 associated nuclear protein	Body;Body	16	N Shelf	-	YES	-0.107449	0.0177389	1	-0.11	0.0021948	0.00881
cg14758065	NA	-	INTERGENIC	17	Open Sea	-	NO	-0.13972	0.00309442	1	-0.11	0.0024536	0.00975
cg05272888	ZFAND4	zinc finger, AN1-type domain 4	TSS1500;TSS1500	10	S Shoe	-	NO	-0.185153	0.00328829	1	-0.11	0.0025822	0.0102
cg14118226	NA	-	INTERGENIC	14	N Shelf	-	YES	0.180251	0.00187075	1	-0.11	0.002894	0.0113
cg03079497	MYO1C	myosin IC	5'UTR;Body	17	Island	-	NO	-0.10124	0.00550967	1	-0.11	0.0030118	0.0116
cg11571702	H2AFY	H2A histone family, member Y	Body;Body;Body;Body	5	Open Sea	-	YES	-0.160181	0.0101773	1	-0.11	0.0030839	0.0119
cg09107344	RARG	retinoic acid receptor, gamma	Body;Body	12	N Shore	-	NO	-0.100967	0.0323365	1	-0.11	0.0031337	0.012
cg02427576	GRAMD3	GRAM domain containing 3	Body;Body;Body;Body;Body	5	Open Sea	-	YES	-0.110242	0.010242	1	-0.11	0.0035998	0.0135
cg00251358	NA	-	INTERGENIC	5	Open Sea	-	YES	-0.105621	0.000696316	1	-0.11	0.0040125	0.0147
cg19095568	DNAJC17	DnaJ (Hsp40) homolog, subfamily C, member 17	Body;TSS200	15	Open Sea	-	NO	-0.130804	0.00346689	1	-0.11	0.0041496	0.0152
cg09265054	GPT	glutamic-pyruvate transaminase (alanine aminotransferase)	TSS1500	8	S Shoe	-	NO	-0.172529	0.00345973	1	-0.11	0.0042707	0.0156
cg11503833	NA	-	INTERGENIC	11	N Shore	-	NO	-0.114823	0.0150398	1	-0.11	0.0048863	0.0175
cg10063663	BAIAP2	BAI1-associated protein 2	Body;Body;Body;Body	17	Open Sea	-	YES	-0.115688	0.0124988	1	-0.11	0.0050455	0.018
cg14611455	NA	-	INTERGENIC	1	Open Sea	-	YES	-0.130975	0.0200467	1	-0.11	0.005422	0.0191
cg05070273	ZNF589	zinc finger protein 589	3'UTR	3	Open Sea	-	NO	-0.183263	0.00107331	1	-0.11	0.0070678	0.0239
cg27305460	NA	-	INTERGENIC	15	S Shoe	-	YES	-0.149544	0.00901774	1	-0.11	0.007947	0.0261
cg00443797	PPAPDC1A	phosphatidic acid phosphatase type 2 domain containing 1A	3'UTR	10	Open Sea	-	NO	-0.113304	0.0102306	1	-0.11	0.010778	0.034
cg21821308	ASAP2	ArfGAP with SH3 domain, ankyrin repeat and PH domain 2	Body;Body	2	Island	-	YES	-0.127241	0.0146081	1	-0.11	0.0122068	0.0379
cg27436118	MGRN1	mahogunin ring finger 1, E3 ubiquitin protein ligase	Body;Body;Body;Body	16	N Shore	-	NO	-0.135466	0.0196061	1	-0.11	0.0127715	0.0393
cg19628988	CXXC5	CXXC finger protein 5	5'UTR	5	Island	-	YES	-0.136836	0.0139819	1	-0.11	0.0164418	0.0482
cg09425032	NA	-	INTERGENIC	19	Island	-	NO	-0.10546	0.0033844	1	-0.11	0.0004558	0.00237
cg13236257	PPP1R32	protein phosphatase 1, regulatory subunit 32	3'UTR;3'UTR	11	Open Sea	-	NO	-0.113166	0.00286325	1	-0.1	2.5e-06	4.1e-05
cg07601645	SLC44A4	solute carrier family 44, member 4	Body	6	Open Sea	-	YES	-0.107848	0.00438318	1	-0.1	5.17e-05	0.000408
cg14992108	SNTB1	syntrophin, beta 1 (dystrophin-associated protein A1, 59kDa, basic component 1)	TSS1500	8	S Shoe	-	NO	-0.122409	0.0112179	1	-0.1	0.000112	0.000754
cg16080654	NMT1	N-myristoyltransferase 1	Body	17	Open Sea	-	YES	-0.150564	0.00689306	1	-0.1	0.0003543	0.00193
cg07897169	NA	-	INTERGENIC	16	N Shore	-	NO	-0.136299	0.00960426	1	-0.1	0.0004383	0.0023
cg12641024	ACLY	ATP citrate lyase	5'UTR;5'UTR	17	N Shelf	-	NO	-0.114209	0.0289182	1	-0.1	0.000492	0.00251
cg21434046	NA	-	INTERGENIC	18	N Shore	-	NO	-0.137645	0.00149279	1	-0.1	0.0006263	0.00306
cg20537521	NA	-	INTERGENIC	12	Open Sea	-	YES	-0.105948	0.009373	1	-0.1	0.000672	0.00325
cg12243738	CA12	carbonic anhydrase XII	3'UTR;3'UTR	15	S Shelf	-	YES	-0.13595	0.00191746	1	-0.1	0.0007159	0.00339
cg13708645	KDM2B	lysine (K)-specific demethylase 2B	Body;Body	12	N Shore	-	YES	-0.125192	0.00684227	1	-0.1	0.0007303	0.00345
cg09830083	P4HA2	prolyl 4-hydroxylase, alpha polypeptide II	5'UTR;5'UTR;5'UTR;5'UTR;5'UTR	5	N Shelf	RDMR	YES	-0.13391	0.019928	1	-0.1	0.0008804	0.00405
cg02994291	MAPK8IP3	mitogen-activated protein kinase 8 interacting protein 3	Body;Body	16	Open Sea	-	NO	-0.110663	0.0190131	1	-0.1	0.0009117	0.00418
cg00085790	NA	-	INTERGENIC	1	Open Sea	-	YES	-0.11618	0.00840061	1	-0.1	0.0010414	0.00467
cg25202407	MIR135B	microRNA 135b	TSS200	1	Open Sea	-	NO	-0.102618	0.0243168	1	-0.1	0.0015267	0.0065
cg06850099	LAMC1	laminin, gamma 1 (formerly LAMB2)	Body	1	Open Sea	-	YES	-0.13131	0.00103555	1	-0.1	0.0020296	0.00827
cg15187665	NA	-	INTERGENIC	5	Open Sea	-	YES	-0.126609	0.00693586	1	-0.1	0.002363	0.00942
cg12946808	NA	-	INTERGENIC	11	Open Sea	-	YES	0.102619	0.0050023	1	-0.1	0.0030146	0.0116
cg20448594	GTF2IRD1	GTF2I repeat domain containing 1	Body;Body	7	Open Sea	-	YES	-0.157652	4.05784e-05	1	-0.1	0.0033222	0.0126
cg09797463	LIPA	lipase A, lysosomal acid, cholesterol esterase	Body;Body	10	Open Sea	-	YES	-0.150804	0.00557859	1	-0.1	0.0033659	0.0128
cg22115196	NA	-	INTERGENIC	4	Open Sea	-	YES	-0.131161	0.0153983	1	-0.1	0.0042416	0.0155
cg22996170	NA	-	INTERGENIC	19	S Shoe	RDMR	YES	-0.142943	0.0038147	1	-0.1	0.0065836	0.0226
cg27007060	RTN4IP1	reticulon 4 interacting protein 1	Body	6	Open Sea	-	YES	-0.105435	0.0237863	1	-0.1	0.006621	0.0227
cg00033490	CROT	carnitine O-octanoyltransferase	Body;Body	7	Open Sea	-	YES	-0.119111	0.0082708	1	-0.1	0.0077446	0.0258
cg25050723	YY1AP1	YY1 associated protein 1	Body;Body	11	S Shelf	-	NO	-0.235848	2.47707e-06	1	-0.1	0.0077647	0.0258
cg00824156	NA	-	INTERGENIC	2	Open Sea	-	NO	-0.147737	0.0138663	1	-0.1	0.00958	0.0308
cg24637035	CCDC64	coiled-coil domain containing 64	Body	12	Open Sea	-	YES	-0.116946	0.0314624	1	-0.1	0.0115551	0.0361
cg26076724	NA	-	INTERGENIC	6	Open Sea	-	YES	-0.101134	0.00925155	1	-0.1	0.0115805	0.0362
cg06041852	NA	-	INTERGENIC	10	N Shore	-	NO	-0.106285	0.00853368	1	-0.1	0.0125344	0.0387
cg19552441	MICAL3	microtubule associated monooxygenase, calponin and LIM domain containing 3	Body	22	Island	-	NO	-0.180909	0.000682905	1	-0.1	0.012639	0.039
cg14044388	ROR2	receptor tyrosine kinase-like orphan receptor 2	Body	9	Open Sea	-	YES	-0.144044	0.0119731	1	-0.1	0.0140794	0.0427
cg04211309	NA	-	INTERGENIC	16	N Shelf	-	YES	-0.100992	0.0063384	1	-0.1	1e-07	5.02e-06
cg19110982	RALY	RALY heterogeneous nuclear ribonucleoprotein	Body;Body	20	Open Sea	-	YES	-0.103981	0.000133113	1	-0.1	1.2e-06	2.58e-05
cg22791678	FOXP4	forkhead box P4	Body;Body;Body	6	Open Sea	-	YES	-0.134213	0.00100668	1	-0.1	1.14e-05	0.000126
cg00920254	SLC29A1	solute carrier family 29 (equilibrative nucleoside transporter), member 1	5'UTR;TSS1500;TSS1500;5'UTR;TSS1500	6	N Shore	-	NO	-0.12235	0.00632199	1	-0.1	1.18e-05	0.000129
cg19507256	ZNF862	zinc finger protein 862	Body	7	Open Sea	-	YES	-0.109052	0.0071734	1	-0.1	1.22e-05	0.000132
cg03216580	KLF6	Kruppel-like factor 6	Body;3'UTR;3'UTR;3'UTR	10	Open Sea	-	YES	-0.142165	4.305e-05	1	-0.1	1.55e-05	0.000157
cg22469948	AP2A1	adaptor-related protein complex 2, alpha 1 subunit	Body;Body	19	N Shore	-	YES	-0.100912	0.0240401	1	-0.1	1.93e-05	0.000183
cg06176471	ATP1B1	ATPase, Na+/K+ transporting, beta 1 polypeptide	Body;Body	1	Open Sea	-	YES	-0.103469	0.0147753	1	-0.1	2.42e-05	0.000222
cg26318206	BRF1	BRF1, RNA polymerase III transcription initiation factor 90 kDa subunit	Body	14	N Shelf	-	NO	-0.157855	0.000176613	1	-0.1	3.03e-05	0.000268
cg19078067	SDK2	sidekick cell adhesion molecule 2	Body	17	Open Sea	-	YES	-0.109055	0.00187182	1	-0.1	3.84e-05	0.000325
cg17841440	KLF16	Kruppel-like factor 16	Body	19	N Shore	RDMR	NO	-0.102921	0.0109416	1	-0.1	3.85e-05	0.000325
cg16510460	NA	-	INTERGENIC	3	Open Sea	-	YES	-0.101884	0.0176289	1	-0.1	3.9e-05	0.000329
cg02486332	NA	-	INTERGENIC	12	Open Sea	-	NO	-0.116642	0.000441611	1	-0.1	7.16e-05	0.000523
cg07891457	ALDH3B2	aldehyde dehydrogenase 3 family, member B2	1stExon;5'UTR;5'UTR	11	Open Sea	-	YES	-0.149327	3.44543e-05	1	-0.1	7.94e-05	0.000569
cg07110009	OSBPL3	oxysterol binding protein-like 3	5'UTR;5'UTR;5'UTR;5'UTR	7	Open Sea	-	YES	-0.106903	0.000400872	1	-0.1	8.46e-05	0.000593
cg00795584	NA	-	INTERGENIC	6	Open Sea	-	YES	-0.102081	0.0070101	1	-0.1	9.88e-05	0.000673
cg01739845	NA	-	INTERGENIC	15	Open Sea	-	NO	-0.126217	0.00326528	1	-0.1	0.0001119	0.000754
cg21211730	CBLC	Cbl proto-oncogene C, E3 ubiquitin protein ligase	TSS1500;TSS1500	19	N Shore	-	NO	-0.15156	0.000855811	1	-0.1	0.0001171	0.000776
cg06639923	FBXL18	F-box and leucine-rich repeat protein 18	Body	7	S Shoe	-	YES	-0.110757	0.0023584	1	-0.1	0.0001319	0.000863
cg04152610	BRD4	bromodomain containing 4	Body;Body	19	Open Sea	-	NO	-0.141712	0.00288338	1	-0.1	0.000181	0.00111
cg04866639	RHOV	ras homolog family member V	3'UTR	15	N Shore	-	YES	-0.1007	0.04153	1	-0.1	0.0001914	0.00116
cg03814957	CSF1R	colony stimulating factor 1 receptor	TSS200	5	Open Sea	-	YES	-0.108373	0.00260753	1	-0.1	0.0001983	0.0012
cg07345710	PRDM16	PR domain containing 16	Body;Body	1	Open Sea	-	NO	-0.110199	0.00422963	1	-0.1	0.0002192	0.00129
cg01793865	CCHCR1	coiled-coil alpha-helical rod protein 1	Body;Body;Body	6	N Shore	-	NO	-0.174562	0.000533464	1	-0.1	0.0002241	0.00132
cg10352418	CA7	carbonic anhydrase VII	TSS1500	16	N Shore	-	NO	-0.140601	0.00699381	1	-0.1	0.0002272	0.00133
cg02691393	MGAT5	mannosyl (alpha-1,6-)-glycoprotein beta-1,6-N-acetyl-glucosaminyltransferase	Body	2	Open Sea	-	YES	-0.130965	0.020188	1	-0.1	0.0002321	0.00135
cg20036207	ICAM4	intercellular adhesion molecule 4 (Landsteiner-Wiener blood group)	TSS1500;TSS1500;TSS1500;3'UTR	19	N Shore	-	YES	-0.105097	0.0235786	1	-0.1	0.0002327	0.00135
cg12817352	METRNL	meteorin, glial cell differentiation regulator-like	Body	17	N Shore	-	NO	-0.133761	0.024867	1	-0.1	0.0002696	0.00153
cg01185640	ZDHHC14	zinc finger, DHHC-type containing 14	Body;Body	6	Open Sea	-	YES	-0.141251	0.0028225	1	-0.1	0.0002909	0.00163
cg12385643	UGT1A10	UDP glucuronosyltransferase 1 family, polypeptide A10	Body;Body;TSS200;TSS1500;Body;Body	2	Open Sea	-	NO	-0.173618	0.000540409	1	-0.1	0.0003574	0.00194
cg18413830	NA	-	INTERGENIC	17	N Shore	-	NO	-0.112938	0.0322818	1	-0.1	0.0003753	0.00202
cg07233343	ARHGEF10L	Rho guanine nucleotide exchange factor (GEF) 10-like	Body;Body	1	Open Sea	-	YES	-0.159848	0.00406719	1	-0.1	0.0004353	0.00229
cg00628211	CCHCR1	coiled-coil alpha-helical rod protein 1	Body;Body;Body	6	N Shore	-	NO	-0.183142	0.000844835	1	-0.1	0.0004503	0.00235
cg23212751	ARTN	artemin	TSS1500;Body;Body;Body;Body	1	N Shore	-	NO	-0.129998	0.0107958	1	-0.1	0.0004571	0.00237
cg18668449	LAMA5	laminin, alpha 5	Body	20	N Shore	-	NO	-0.129784	0.00296238	1	-0.1	0.0004814	0.00247
cg04902265	TIE1	tyrosine kinase with immunoglobulin-like and EGF-like domains 1	Body	1	Open Sea	-	YES	-0.18022	1.58777e-05	1	-0.1	0.0004902	0.00251
cg20056212	NA	-	INTERGENIC	14	N Shelf	-	NO	-0.128196	0.00567467	1	-0.1	0.0004961	0.00251
cg09533305	NA	-	INTERGENIC	22	N Shelf	-	NO	-0.125897	0.00019879	1	-0.1	0.0005055	0.00255
cg07749597	NA	-	INTERGENIC	5	Open Sea	-	YES	-0.127563	0.00955778	1	-0.1	0.0005096	0.00257
cg12546785	RAI1	retinoic acid induced 1	5'UTR	17	Open Sea	-	YES	-0.154492	0.000689815	1	-0.1	0.0005396	0.00271
cg16861241	FOXJ1	forkhead box J1	TSS1500	17	S Shoe	RDMR	YES	-0.12026	0.000188821	1	-0.1	0.0006167	0.00303
cg19333286	C11orf95	chromosome 11 open reading frame 95	Body	11	Island	-	NO	-0.122405	0.0058565	1	-0.1	0.0006453	0.00314
cg24724917	SLC22A18	solute carrier family 22, member 18	Body;Body;TSS1500	11	S Shoe	-	YES	-0.109919	0.0488813	1	-0.1	0.0006609	0.0032
cg07494499	NXN	nucleoredoxin	Body	17	Open Sea	CDMR	NO	-0.114558	0.00257217	1	-0.1	0.0006741	0.00325
cg26995224	KDM2B	lysine (K)-specific demethylase 2B	Body;Body	12	N Shore	RDMR	YES	-0.107159	0.0106508	1	-0.1	0.000687	0.00329
cg06586763	SNX29P2	sorting nexin 29 pseudogene 2	TSS1500	16	Open Sea	-	YES	-0.129402	0.00846736	1	-0.1	0.0007118	0.00337
cg14927126	SIK3	SIK family kinase 3	Body	11	Open Sea	-	YES	-0.116787	0.0162099	1	-0.1	0.0007499	0.00351
cg03549739	NA	-	INTERGENIC	2	Open Sea	-	YES	-0.118941	0.0193455	1	-0.1	0.0007739	0.00362
cg02558132	MYLK	myosin light chain kinase	Body;Body;Body;Body	3	Open Sea	-	NO	-0.105597	0.000577877	1	-0.1	0.00087	0.00402
cg26385554	IL16	interleukin 16	TSS1500	15	Open Sea	-	YES	-0.10616	0.0086297	1	-0.1	0.0009821	0.00445
cg00317837	DEPTOR	DEP domain containing MTOR-interacting protein	Body	8	Open Sea	-	YES	-0.114926	0.0144636	1	-0.1	0.0010242	0.00461
cg05838308	TGFBI	transforming growth factor, beta-induced, 68kDa	Body	5	S Shelf	-	YES	-0.180062	0.00215908	1	-0.1	0.0010455	0.00468
cg05981651	ZNF589	zinc finger protein 589	Body	3	S Shelf	-	NO	-0.120912	0.00949691	1	-0.1	0.0011051	0.0049
cg19241619	NELL1	NEL-like 1 (chicken)	Body;Body	11	Open Sea	-	YES	-0.106598	0.00317478	1	-0.1	0.0011145	0.00494
cg20781516	NA	-	INTERGENIC	1	Open Sea	-	YES	-0.113129	0.0163394	1	-0.1	0.0012179	0.00531
cg24960291	IGF2BP2	insulin-like growth factor 2 mRNA binding protein 2	Body;Body	3	N Shelf	-	NO	-0.100146	0.0149011	1	-0.1	0.0012227	0.00532
cg23414387	CYP4B1	cytochrome P450, family 4, subfamily B, polypeptide 1	1stExon;1stExon	1	Open Sea	-	NO	-0.130099	0.00510483	1	-0.1	0.001326	0.00571
cg23626733	PEX10	peroxisomal biogenesis factor 10	TSS1500;TSS1500	1	N Shore	-	NO	-0.116378	0.00798914	1	-0.1	0.00136	0.00585
cg08031413	UBE2Q1	ubiquitin-conjugating enzyme E2Q family member 1	Body	1	N Shore	RDMR	NO	-0.100502	0.0489679	1	-0.1	0.001652	0.00693
cg24951886	BEND7	BEN domain containing 7	Body;Body	10	Open Sea	DMR	NO	-0.104806	0.0163699	1	-0.1	0.0016639	0.00697
cg12610169	NA	-	INTERGENIC	1	Open Sea	-	YES	-0.113842	0.0281446	1	-0.1	0.0016912	0.00707
cg15723874	MEF2D	myocyte enhancer factor 2D	5'UTR	1	Open Sea	-	NO	-0.104737	0.0392678	1	-0.1	0.0017342	0.00721
cg16739178	NA	-	INTERGENIC	16	Open Sea	-	YES	-0.168377	0.000332411	1	-0.1	0.0020121	0.00823
cg07639900	KLF6	Kruppel-like factor 6	TSS1500;TSS1500;TSS1500;TSS1500	10	S Shoe	RDMR	NO	-0.186676	0.000162567	1	-0.1	0.0020291	0.00827
cg25103161	MGAT4B	mannosyl (alpha-1,3-)-glycoprotein beta-1,4-N-acetylglucosaminyltransferase, isozyme B	Body;TSS1500	5	N Shore	-	YES	-0.170279	7.68504e-06	1	-0.1	0.0021661	0.00873
cg05823823	ITPR2	inositol 1,4,5-trisphosphate receptor, type 2	Body	12	Open Sea	-	YES	-0.11388	0.00999023	1	-0.1	0.0021862	0.00878
cg18050520	PEBP4	phosphatidylethanolamine-binding protein 4	TSS1500	8	Open Sea	-	NO	-0.118921	0.0236004	1	-0.1	0.0025138	0.00994
cg15150970	DNMT3A	DNA (cytosine-5-)-methyltransferase 3 alpha	Body;Body;Body	2	N Shore	-	YES	-0.100087	0.00762371	1	-0.1	0.0026522	0.0104
cg01282147	CADM1	cell adhesion molecule 1	Body;Body	11	Open Sea	-	NO	-0.112432	0.00817921	1	-0.1	0.0029671	0.0115
cg07568313	NOTCH2	notch 2	Body	1	Open Sea	-	YES	-0.132349	0.0101656	1	-0.1	0.0029914	0.0116
cg22912095	ZNRF3	zinc and ring finger 3	5'UTR	22	S Shoe	RDMR	NO	-0.120053	0.0132122	1	-0.1	0.0032015	0.0122
cg24469719	RPN2	ribophorin II	Body;Body	20	Open Sea	-	YES	-0.166466	0.00261366	1	-0.1	0.0033873	0.0128
cg18217874	EXOC4	exocyst complex component 4	Body	7	Open Sea	-	YES	-0.118155	0.0199658	1	-0.1	0.0035188	0.0133
cg03973705	PRKCB	protein kinase C, beta	Body;Body	16	Open Sea	-	YES	-0.121786	0.00685714	1	-0.1	0.0035409	0.0133
cg01619562	ITPK1	inositol-tetrakisphosphate 1-kinase	Body;Body;Body	14	Open Sea	-	YES	-0.174274	0.000250036	1	-0.1	0.0035985	0.0135
cg04245402	MISP	mitotic spindle positioning	5'UTR	19	Open Sea	-	NO	-0.153698	0.0101717	1	-0.1	0.0036099	0.0135
cg03819243	PLCD1	phospholipase C, delta 1	TSS1500	3	S Shoe	-	NO	-0.12154	0.0327687	1	-0.1	0.0036505	0.0136
cg19233001	TNNT2	troponin T type 2 (cardiac)	TSS200;TSS200;TSS200;TSS200	1	Open Sea	-	YES	-0.141721	0.0194054	1	-0.1	0.0037147	0.0138
cg18967533	KLK6	kallikrein-related peptidase 6	TSS1500;5'UTR;TSS1500	19	Open Sea	-	NO	-0.14594	0.00011541	1	-0.1	0.0038221	0.0142
cg18461635	CCDC12	coiled-coil domain containing 12	Body	3	Open Sea	-	YES	-0.105641	0.0132838	1	-0.1	0.0038589	0.0143
cg24439334	PEX10	peroxisomal biogenesis factor 10	TSS1500;TSS1500	1	N Shore	-	NO	-0.112522	0.00221267	1	-0.1	0.0039628	0.0146
cg15701203	AKT2	v-akt murine thymoma viral oncogene homolog 2	3'UTR	19	Open Sea	-	YES	-0.105412	0.0318303	1	-0.1	0.0040361	0.0148
cg24951989	NA	-	INTERGENIC	8	N Shelf	-	NO	-0.113042	0.0135686	1	-0.1	0.0046038	0.0166
cg00936935	SGMS1	sphingomyelin synthase 1	5'UTR	10	Open Sea	-	YES	-0.126302	0.00866533	1	-0.1	0.0046078	0.0166
cg16599817	PRKCZ	protein kinase C, zeta	1stExon;5'UTR;Body;5'UTR	1	N Shelf	-	NO	-0.123358	0.0138095	1	-0.1	0.0055244	0.0195
cg18468235	AMICA1	adhesion molecule, interacts with CXADR antigen 1	Body;Body	11	Open Sea	-	YES	-0.143685	0.00327191	1	-0.1	0.0059235	0.0206
cg07444963	NA	-	INTERGENIC	11	Open Sea	-	YES	-0.13249	0.0383291	1	-0.1	0.0060882	0.0211
cg20587808	NA	-	INTERGENIC	3	Island	-	NO	-0.103531	0.0346536	1	-0.1	0.0061316	0.0212
cg20312012	FER1L5	fer-1-like family member 5	Body	2	Open Sea	-	YES	-0.117444	0.0281386	1	-0.1	0.0065156	0.0224
cg04423187	BRD4	bromodomain containing 4	Body;Body	19	Open Sea	-	NO	-0.154507	0.00699358	1	-0.1	0.0078166	0.0259
cg24491704	KLF3	Kruppel-like factor 3 (basic)	Body	4	S Shelf	-	YES	-0.142921	0.0199122	1	-0.1	0.0078441	0.026
cg01617018	GDPD3	glycerophosphodiester phosphodiesterase domain containing 3	3'UTR	16	Open Sea	-	NO	-0.129598	0.00864382	1	-0.1	0.0079339	0.0261
cg06653796	LIME1	Lck interacting transmembrane adaptor 1	TSS200	20	N Shore	CDMR	NO	-0.106053	0.0180482	1	-0.1	0.0089926	0.0291
cg19239199	NA	-	INTERGENIC	7	N Shore	RDMR	YES	0.116463	0.0464838	1	-0.1	0.0114229	0.0358
cg12475142	BAIAP2	BAI1-associated protein 2	Body;Body;Body;Body	17	S Shelf	-	NO	-0.138421	0.00934022	1	-0.1	0.013049	0.04
cg24112000	NA	-	INTERGENIC	20	S Shoe	-	YES	-0.108667	0.00476034	1	-0.1	0.0131635	0.0402
cg06223018	DAG1	dystroglycan 1 (dystrophin-associated glycoprotein 1)	Body;Body	3	Open Sea	-	YES	-0.113938	0.0361092	1	-0.1	0.0145364	0.0438
cg04059762	NA	-	INTERGENIC	16	Open Sea	-	YES	-0.126436	0.0257724	1	-0.1	0.0145838	0.0438
cg02698576	SEMA6C	sema domain, transmembrane domain (TM), and cytoplasmic domain, (semaphorin) 6C	3'UTR	1	Island	-	NO	-0.163966	0.00495596	1	-0.1	0.0152398	0.0454
cg26544247	DNMT3A	DNA (cytosine-5-)-methyltransferase 3 alpha	Body;Body;Body	2	N Shore	-	YES	-0.118874	0.00984552	1	-0.1	0.015792	0.0466
cg13883671	NA	-	INTERGENIC	8	N Shore	-	NO	-0.123958	0.00770887	1	-0.1	0.0168039	0.049
cg14286660	C7orf50	chromosome 7 open reading frame 50	Body;Body;Body	7	S Shoe	-	NO	-0.101854	0.00584549	1	-0.09	8.27e-05	0.000586
cg07353685	S100A2	S100 calcium binding protein A2	Body	1	Open Sea	-	NO	-0.13943	7.52911e-05	1	-0.09	9.07e-05	0.000629
cg11986861	ZNRF3	zinc and ring finger 3	5'UTR	22	S Shelf	-	NO	-0.11508	0.00414303	1	-0.09	0.0001431	0.00092
cg05898092	DUS1L	dihydrouridine synthase 1-like (S. cerevisiae)	Body	17	N Shore	-	NO	-0.117712	0.00166283	1	-0.09	0.0001631	0.00102
cg05912053	RORA	RAR-related orphan receptor A	Body;1stExon;1stExon	15	Open Sea	-	NO	-0.144254	0.000992713	1	-0.09	0.0002493	0.00144
cg20162696	NA	-	INTERGENIC	8	Open Sea	-	YES	-0.119829	0.00117014	1	-0.09	0.0002581	0.00148
cg02681400	BRD4	bromodomain containing 4	Body;Body	19	Open Sea	-	NO	-0.102205	0.0279815	1	-0.09	0.0003378	0.00185
cg14783471	NA	-	INTERGENIC	17	N Shore	-	NO	-0.151493	0.000133784	1	-0.09	0.0005451	0.00273
cg12445424	CEP85	centrosomal protein 85kDa	3'UTR;TSS1500	1	N Shore	-	NO	-0.11775	0.00682639	1	-0.09	0.0005528	0.00275
cg21619224	EZR	ezrin	Body;Body	6	Open Sea	-	NO	-0.105159	0.0327404	1	-0.09	0.0009675	0.00439
cg07011318	ZNF598	zinc finger protein 598	Body	16	S Shoe	-	YES	-0.162254	0.000546523	1	-0.09	0.0009957	0.0045
cg02121427	LRRC15	leucine rich repeat containing 15	TSS1500;TSS1500	3	Open Sea	-	NO	-0.101394	0.00207307	1	-0.09	0.0010659	0.00476
cg23851011	S100A16	S100 calcium binding protein A16	TSS1500	1	Open Sea	-	NO	-0.162852	0.000439338	1	-0.09	0.001334	0.00574
cg23548041	NA	-	INTERGENIC	8	Open Sea	-	YES	-0.109654	0.0144107	1	-0.09	0.0016192	0.00682
cg01890836	MPRIP	myosin phosphatase Rho interacting protein	Body;Body	17	Open Sea	-	YES	-0.116737	0.026528	1	-0.09	0.0022063	0.00885
cg20467348	BRD4	bromodomain containing 4	Body;Body	19	Open Sea	-	NO	-0.108041	0.0275199	1	-0.09	0.0022737	0.00908
cg17250537	NA	-	INTERGENIC	8	S Shoe	-	NO	-0.121495	0.00692125	1	-0.09	0.0031595	0.0121
cg04482712	SLC9A3R1	solute carrier family 9, subfamily A (NHE3, cation proton antiporter 3), member 3 regulator 1	Body	17	Open Sea	-	NO	-0.15807	0.000464683	1	-0.09	0.0031702	0.0121
cg11753771	PTPN14	protein tyrosine phosphatase, non-receptor type 14	Body	1	Open Sea	-	NO	-0.118725	0.00350128	1	-0.09	0.0037723	0.014
cg25951430	SLC43A3	solute carrier family 43, member 3	Body;Body;Body	11	N Shore	-	NO	0.113711	0.0224995	1	-0.09	0.003991	0.0147
cg05663031	BCL6	B-cell CLL/lymphoma 6	5'UTR;5'UTR;TSS1500	3	N Shore	-	NO	-0.173807	0.000370188	1	-0.09	0.004032	0.0148
cg15099037	SLC11A1	solute carrier family 11 (proton-coupled divalent metal ion transporter), member 1	TSS1500	2	Open Sea	-	NO	-0.121707	0.00283541	1	-0.09	0.0045806	0.0166
cg23331303	NA	-	INTERGENIC	5	N Shelf	-	NO	-0.115697	0.0234986	1	-0.09	0.004779	0.0172
cg05491858	NA	-	INTERGENIC	3	Open Sea	-	YES	-0.105878	0.0256769	1	-0.09	0.0048646	0.0174
cg14036828	CELSR2	cadherin, EGF LAG seven-pass G-type receptor 2	Body	1	Open Sea	-	NO	-0.10577	0.00579266	1	-0.09	0.0050162	0.0179
cg10767662	NFIX	nuclear factor I/X (CCAAT-binding transcription factor)	Body	19	S Shelf	RDMR	NO	-0.15471	0.00296656	1	-0.09	0.0051995	0.0184
cg13104187	NA	-	INTERGENIC	4	Open Sea	-	YES	-0.119662	0.0160169	1	-0.09	0.0052876	0.0187
cg25339052	NA	-	INTERGENIC	2	Open Sea	-	YES	-0.152809	0.0100364	1	-0.09	0.0059074	0.0206
cg17202717	NA	-	INTERGENIC	7	Island	-	NO	-0.108586	0.000135969	1	-0.09	0.0059341	0.0206
cg16981615	THSD4	thrombospondin, type I, domain containing 4	Body	15	Open Sea	-	YES	-0.142207	0.00510594	1	-0.09	0.006795	0.0232
cg24598973	AGRN	agrin	Body	1	Island	-	NO	-0.112212	0.00123656	1	-0.09	0.0079287	0.0261
cg11205552	BOC	BOC cell adhesion associated, oncogene regulated	Body	3	Open Sea	-	YES	0.104538	0.0139133	1	-0.09	0.0097096	0.0311
cg13989519	TSPAN18	tetraspanin 18	5'UTR	11	Open Sea	-	YES	-0.101437	0.032479	1	-0.09	0.0105279	0.0334
cg23259394	NA	-	INTERGENIC	1	Open Sea	-	YES	-0.124509	0.00393087	1	-0.09	0.0105996	0.0336
cg23342777	SEMA6A	sema domain, transmembrane domain (TM), and cytoplasmic domain, (semaphorin) 6A	3'UTR	5	N Shelf	-	YES	-0.144803	0.015687	1	-0.09	0.0113835	0.0357
cg24380053	IQSEC1	IQ motif and Sec7 domain 1	Body	3	Open Sea	-	YES	-0.10945	0.0256646	1	-0.09	0.0122741	0.0381
cg04988794	PRDM16	PR domain containing 16	Body;Body	1	Open Sea	-	NO	-0.129903	0.0119083	1	-0.09	0.0131075	0.0401
cg09626521	NA	-	INTERGENIC	3	Open Sea	-	YES	-0.131468	0.0111457	1	-0.09	0.0136837	0.0417
cg21215576	FAM83A	family with sequence similarity 83, member A	Body;Body	8	N Shore	-	NO	-0.145549	0.00921159	1	-0.09	0.0141556	0.0429
cg06532163	NA	-	INTERGENIC	17	S Shoe	-	NO	0.111755	0.0202244	1	-0.09	0.0160048	0.047
cg13884995	CRB2	crumbs family member 2	Body	9	N Shore	-	NO	-0.123669	0.000484965	1	-0.09	4.5e-06	6.4e-05
cg04595807	NA	-	INTERGENIC	8	N Shore	-	NO	-0.13861	0.00160705	1	-0.09	4.7e-06	6.59e-05
cg07002540	KCMF1	potassium channel modulatory factor 1	3'UTR	2	Open Sea	-	YES	-0.117896	0.00579774	1	-0.09	7e-06	8.65e-05
cg03271893	LZTS2	leucine zipper, putative tumor suppressor 2	5'UTR	10	S Shoe	CDMR	NO	-0.105916	0.0209251	1	-0.09	1.35e-05	0.000142
cg13966547	PLCH2	phospholipase C, eta 2	TSS1500	1	N Shelf	-	NO	-0.126605	1.46501e-06	0.661472	-0.09	1.81e-05	0.000175
cg11401820	EFTUD1	elongation factor Tu GTP binding domain containing 1	Body;Body	15	Open Sea	-	YES	-0.10529	0.00530659	1	-0.09	3.6e-05	0.00031
cg26727231	NA	-	INTERGENIC	8	Open Sea	-	YES	-0.106444	0.000485383	1	-0.09	5.97e-05	0.000453
cg05245094	GSE1	Gse1 coiled-coil protein	5'UTR;Body	16	N Shore	-	NO	-0.105528	0.0145776	1	-0.09	6.99e-05	0.000515
cg26227592	EGLN2	egl-9 family hypoxia-inducible factor 2	3'UTR;3'UTR	19	N Shelf	-	NO	-0.113469	0.0128032	1	-0.09	8.43e-05	0.000593
cg23259001	PACS2	phosphofurin acidic cluster sorting protein 2	Body;Body	14	S Shelf	-	NO	-0.149598	0.000688565	1	-0.09	8.8e-05	0.000612
cg24861686	BLK	BLK proto-oncogene, Src family tyrosine kinase	Body	8	N Shelf	-	NO	-0.112357	0.00034688	1	-0.09	9.98e-05	0.000679
cg24806326	PLCD3	phospholipase C, delta 3	Body	17	N Shore	-	YES	-0.110839	0.00494916	1	-0.09	0.0001351	0.00088
cg02255721	INPP5A	inositol polyphosphate-5-phosphatase, 40kDa	Body	10	Island	-	NO	-0.19257	5.46799e-06	1	-0.09	0.0001366	0.000887
cg07004075	REC8	REC8 meiotic recombination protein	3'UTR;3'UTR	14	Open Sea	-	YES	-0.115713	0.00104133	1	-0.09	0.0001376	0.00089
cg05773312	MSLN	mesothelin	TSS1500;TSS1500	16	Open Sea	-	NO	-0.11198	0.0031422	1	-0.09	0.0001726	0.00106
cg19786808	SDK2	sidekick cell adhesion molecule 2	Body	17	Island	-	NO	-0.102626	0.000551974	1	-0.09	0.000202	0.00122
cg27221631	SHROOM3	shroom family member 3	3'UTR	4	Open Sea	-	YES	-0.145745	0.00288376	1	-0.09	0.0002176	0.00129
cg05677133	EIF4G1	eukaryotic translation initiation factor 4 gamma, 1	Body;Body;Body;Body;Body	3	N Shore	-	NO	-0.114089	0.000507933	1	-0.09	0.0002255	0.00132
cg11934832	NA	-	INTERGENIC	18	N Shelf	-	NO	-0.145888	0.000485264	1	-0.09	0.0002653	0.00151
cg13829849	MAMDC2	MAM domain containing 2	Body	9	Open Sea	-	YES	-0.102094	0.0119258	1	-0.09	0.0004375	0.0023
cg25940447	GNPDA1	glucosamine-6-phosphate deaminase 1	Body	5	N Shore	-	NO	-0.147648	0.000623136	1	-0.09	0.0004446	0.00232
cg14358448	LTBP2	latent transforming growth factor beta binding protein 2	Body	14	Open Sea	-	YES	-0.135518	0.0163457	1	-0.09	0.0004623	0.00239
cg15730481	GPER1	G protein-coupled estrogen receptor 1	TSS200;Body;Body;TSS200;Body;TSS1500	7	N Shore	-	NO	-0.100183	0.000231203	1	-0.09	0.0004648	0.0024
cg20893838	RREB1	ras responsive element binding protein 1	5'UTR;5'UTR;5'UTR;5'UTR	6	S Shelf	-	NO	-0.101382	0.00661416	1	-0.09	0.0004727	0.00243
cg27581031	TMEM92	transmembrane protein 92	TSS1500	17	N Shore	-	YES	-0.104258	0.0119951	1	-0.09	0.0005647	0.0028
cg13881964	FOXP4	forkhead box P4	Body;Body;Body	6	Open Sea	-	YES	-0.162361	0.00121304	1	-0.09	0.0005966	0.00295
cg27366882	NA	-	INTERGENIC	3	Open Sea	-	YES	-0.116822	0.0130108	1	-0.09	0.0006205	0.00305
cg13958199	NEK6	NIMA-related kinase 6	TSS1500;TSS1500;TSS1500	9	N Shore	-	NO	-0.101748	0.0108059	1	-0.09	0.0006443	0.00314
cg06495763	SLC22A18	solute carrier family 22, member 18	Body;Body;TSS1500	11	S Shoe	-	YES	-0.105456	0.0486055	1	-0.09	0.0006648	0.00322
cg05931551	ZCCHC11	zinc finger, CCHC domain containing 11	Body;Body;Body	1	Open Sea	-	YES	-0.107665	0.0157892	1	-0.09	0.0006979	0.00333
cg24952640	TEAD4	TEA domain family member 4	Body;Body;5'UTR	12	Open Sea	-	YES	-0.116007	0.000867679	1	-0.09	0.000859	0.00397
cg12897502	C8orf46	chromosome 8 open reading frame 46	Body	8	Open Sea	-	YES	-0.109913	0.00357442	1	-0.09	0.0010375	0.00466
cg13150534	SLC25A10	solute carrier family 25 (mitochondrial carrier; dicarboxylate transporter), member 10	Body	17	N Shore	-	NO	-0.122887	0.00753346	1	-0.09	0.00107	0.00477
cg04436528	ADGRB1	adhesion G protein-coupled receptor B1	Body	8	N Shore	-	NO	-0.131726	0.002914	1	-0.09	0.0010941	0.00487
cg24237576	DNASE1L2	deoxyribonuclease I-like 2	TSS1500	16	N Shore	-	NO	-0.152587	0.000961046	1	-0.09	0.0011344	0.00501
cg16477879	ASB1	ankyrin repeat and SOCS box containing 1	Body	2	S Shelf	-	NO	-0.107202	0.0266001	1	-0.09	0.0011626	0.00511
cg21498785	NA	-	INTERGENIC	4	S Shelf	-	NO	-0.100623	0.0110787	1	-0.09	0.0012841	0.00556
cg05139861	NA	-	INTERGENIC	6	Open Sea	-	YES	-0.116752	0.00916436	1	-0.09	0.001291	0.00558
cg12792264	COLGALT2	collagen beta(1-O)galactosyltransferase 2	Body	1	Open Sea	-	YES	-0.113332	0.0132632	1	-0.09	0.0013963	0.006
cg00101602	ASCC1	activating signal cointegrator 1 complex subunit 1	Body	10	Open Sea	-	YES	-0.10027	0.0413851	1	-0.09	0.0016749	0.00701
cg20366549	SCNN1A	sodium channel, non voltage gated 1 alpha subunit	Body;TSS1500	12	Open Sea	-	YES	-0.104537	0.0189292	1	-0.09	0.0018145	0.00752
cg18015534	TRIM29	tripartite motif containing 29	Body	11	Open Sea	-	NO	-0.102306	0.0201335	1	-0.09	0.001849	0.00763
cg21274025	PLA2G3	phospholipase A2, group III	1stExon	22	Open Sea	-	YES	-0.104563	0.0295993	1	-0.09	0.0018955	0.0078
cg20859933	NA	-	INTERGENIC	11	S Shelf	-	NO	-0.159282	0.0032491	1	-0.09	0.0019021	0.00782
cg05648614	ARL8B	ADP-ribosylation factor-like 8B	Body	3	Open Sea	-	YES	-0.121676	0.0060766	1	-0.09	0.0019038	0.00782
cg05502283	NFIX	nuclear factor I/X (CCAAT-binding transcription factor)	3'UTR	19	N Shelf	-	YES	-0.135392	0.00741057	1	-0.09	0.0019414	0.00796
cg09403559	GNAO1	guanine nucleotide binding protein (G protein), alpha activating activity polypeptide O	Body;Body	16	Open Sea	-	YES	-0.105837	0.0266077	1	-0.09	0.0020274	0.00827
cg17838754	DVL1	dishevelled segment polarity protein 1	Body	1	N Shelf	-	NO	-0.105459	0.0308392	1	-0.09	0.0020924	0.00848
cg06889272	RPN2	ribophorin II	Body;Body	20	Open Sea	-	YES	-0.138886	0.00554621	1	-0.09	0.0021354	0.00863
cg22304662	ZBTB47	zinc finger and BTB domain containing 47	TSS1500	3	N Shore	-	NO	-0.124832	0.00473943	1	-0.09	0.0021747	0.00875
cg20984924	NA	-	INTERGENIC	6	Open Sea	-	YES	-0.113226	0.0218134	1	-0.09	0.0022707	0.00908
cg13410000	BLM	Bloom syndrome, RecQ helicase-like	Body	15	Open Sea	-	YES	-0.114112	0.0082595	1	-0.09	0.0022879	0.00913
cg26586003	NA	-	INTERGENIC	2	N Shelf	-	NO	-0.142397	7.96737e-05	1	-0.09	0.0023831	0.00948
cg00359285	TNK2	tyrosine kinase, non-receptor, 2	Body;Body	3	Island	-	NO	-0.102766	0.00845178	1	-0.09	0.0024629	0.00977
cg15380890	BNIPL	BCL2/adenovirus E1B 19kD interacting protein like	TSS200;TSS200	1	Open Sea	-	NO	-0.102441	0.0378033	1	-0.09	0.0026841	0.0105
cg13445251	ZNF581	zinc finger protein 581	3'UTR	19	Island	-	NO	-0.191071	1.84339e-07	0.0832315	-0.09	0.0027729	0.0108
cg27475365	TPD52L1	tumor protein D52-like 1	5'UTR;Body;Body;Body	6	S Shoe	RDMR	NO	-0.116782	0.0149358	1	-0.09	0.0029574	0.0115
cg13120756	RUNDC3A	RUN domain containing 3A	Body;Body;Body	17	S Shoe	-	YES	-0.100195	0.00464151	1	-0.09	0.002976	0.0115
cg11148246	DYNC1I1	dynein, cytoplasmic 1, intermediate chain 1	Body;Body;Body	7	Open Sea	-	YES	-0.10824	0.0101662	1	-0.09	0.0031105	0.0119
cg24321971	LGR4	leucine-rich repeat containing G protein-coupled receptor 4	Body	11	Open Sea	-	YES	-0.112284	0.0129524	1	-0.09	0.0040117	0.0147
cg12124927	NA	-	INTERGENIC	11	N Shore	RDMR	NO	-0.111345	0.00128321	1	-0.09	0.0043694	0.0159
cg24839529	NA	-	INTERGENIC	4	Open Sea	-	YES	-0.140989	0.000670067	1	-0.09	0.0044019	0.016
cg25312122	PEA15	phosphoprotein enriched in astrocytes 15	3'UTR	1	Open Sea	-	NO	-0.139943	0.0104256	1	-0.09	0.0048631	0.0174
cg01806427	NA	-	INTERGENIC	5	Open Sea	-	YES	-0.108201	0.0245153	1	-0.09	0.0052972	0.0187
cg25276752	NA	-	INTERGENIC	19	S Shelf	-	NO	0.101881	0.0396518	1	-0.09	0.0053799	0.019
cg25006829	NA	-	INTERGENIC	3	Open Sea	-	YES	-0.141767	0.000146896	1	-0.09	0.0058071	0.0203
cg10914292	NA	-	INTERGENIC	5	Open Sea	-	YES	-0.100875	0.0440444	1	-0.09	0.0064527	0.0223
cg04350571	LYNX1	Ly6/neurotoxin 1	3'UTR;3'UTR;3'UTR;Body	8	N Shelf	-	NO	-0.14285	0.00181941	1	-0.09	0.0065877	0.0226
cg10215604	BRD4	bromodomain containing 4	Body;Body	19	Open Sea	-	NO	-0.15611	0.0102035	1	-0.09	0.0067602	0.0231
cg27449258	ADARB1	adenosine deaminase, RNA-specific, B1	TSS1500;TSS1500;TSS1500;TSS1500;TSS1500;TSS1500;TSS1500;TSS1500	21	N Shore	-	NO	-0.138417	0.00640331	1	-0.09	0.0069485	0.0236
cg00249974	TMEM79	transmembrane protein 79	1stExon;Body;5'UTR	1	Open Sea	-	NO	-0.143767	0.00751932	1	-0.09	0.0073499	0.0247
cg09479286	NOSTRIN	nitric oxide synthase trafficking	5'UTR;1stExon;1stExon;1stExon;Body	2	Open Sea	-	YES	0.129455	0.00489044	1	-0.09	0.0074033	0.0249
cg01857838	NA	-	INTERGENIC	6	Open Sea	-	YES	-0.121872	0.00856478	1	-0.09	0.0074637	0.025
cg01514272	ACTN3	actinin, alpha 3 (gene/pseudogene)	Body	11	N Shore	-	NO	-0.171753	0.00144352	1	-0.09	0.0076659	0.0256
cg22844555	GOLGA3	golgin A3	Body	12	Open Sea	-	NO	-0.109955	0.00269797	1	-0.09	0.0078518	0.026
cg18666454	KCNH2	potassium channel, voltage gated eag related subfamily H, member 2	Body;Body;Body	7	N Shore	-	YES	-0.109239	0.0198369	1	-0.09	0.0085408	0.0279
cg16182375	ZMIZ1	zinc finger, MIZ-type containing 1	5'UTR	10	Open Sea	-	YES	-0.127303	0.00118149	1	-0.09	0.0087012	0.0283
cg22170599	F11R	F11 receptor	Body	1	N Shelf	-	NO	-0.147929	0.0120152	1	-0.09	0.0088079	0.0286
cg02961385	CRTC1	CREB regulated transcription coactivator 1	Body;Body	19	N Shore	-	NO	-0.108882	0.0128772	1	-0.09	0.0093877	0.0303
cg07841353	COL23A1	collagen, type XXIII, alpha 1	Body	5	Open Sea	-	NO	-0.119063	0.0112484	1	-0.09	0.009407	0.0303
cg12384918	TRIM38	tripartite motif containing 38	Body	6	Open Sea	-	YES	-0.132489	0.025185	1	-0.09	0.0102333	0.0326
cg15073164	CYSRT1	cysteine-rich tail protein 1	TSS200	9	S Shoe	-	NO	-0.130211	0.00282771	1	-0.09	0.0115096	0.036
cg01458495	ZNF589	zinc finger protein 589	3'UTR	3	Open Sea	-	NO	-0.147781	0.00475413	1	-0.09	0.0128494	0.0394
cg03726817	NA	-	INTERGENIC	12	N Shelf	-	NO	-0.13778	0.00497513	1	-0.09	0.0131432	0.0402
cg15835058	GLP1R	glucagon-like peptide 1 receptor	Body	6	Open Sea	-	YES	-0.159751	0.000899738	1	-0.09	0.013737	0.0418
cg03014589	NA	-	INTERGENIC	8	N Shore	-	NO	-0.10717	0.00175395	1	-0.09	0.0152625	0.0454
cg09407650	NA	-	INTERGENIC	16	N Shore	RDMR	YES	-0.143523	0.0213862	1	-0.09	0.0152912	0.0454
cg14624546	ST5	suppression of tumorigenicity 5	5'UTR;5'UTR;5'UTR	11	Open Sea	-	YES	-0.117647	0.000320618	1	-0.09	0.0049652	0.0178
cg08221781	RHOD	ras homolog family member D	TSS1500	11	N Shore	-	YES	-0.113221	0.00489466	1	-0.08	0.0002856	0.00161
cg07035442	NA	-	INTERGENIC	17	Open Sea	-	NO	-0.123067	0.00139612	1	-0.08	0.0008797	0.00405
cg14541462	C4orf48	chromosome 4 open reading frame 48	3'UTR;3'UTR	4	S Shoe	-	NO	-0.145288	0.00106788	1	-0.08	0.0009379	0.00429
cg24597131	KAZN	kazrin, periplakin interacting protein	Body;Body;Body;Body;Body	1	Open Sea	-	YES	-0.114303	0.00304711	1	-0.08	0.0015351	0.00653
cg07056057	DYNLL2	dynein, light chain, LC8-type 2	TSS1500	17	N Shore	-	NO	-0.106356	0.0399288	1	-0.08	0.0035649	0.0134
cg23642827	NA	-	INTERGENIC	10	Open Sea	-	YES	-0.107801	0.00157742	1	-0.08	0.0036831	0.0137
cg04747824	NA	-	INTERGENIC	6	S Shelf	-	NO	-0.144293	0.000236692	1	-0.08	0.0038048	0.0141
cg24393783	NA	-	INTERGENIC	17	S Shelf	-	YES	-0.122252	0.00308259	1	-0.08	0.0060291	0.021
cg21167761	USP35	ubiquitin specific peptidase 35	5'UTR	11	N Shelf	-	NO	-0.127369	0.00617223	1	-0.08	0.006339	0.0219
cg18128495	RAB24	RAB24, member RAS oncogene family	3'UTR;3'UTR	5	N Shore	-	YES	-0.114946	0.0173867	1	-0.08	0.0065461	0.0225
cg04104695	CXXC5	CXXC finger protein 5	5'UTR	5	N Shore	-	NO	-0.167123	0.000164943	1	-0.08	0.0067661	0.0231
cg16685257	LMTK3	lemur tyrosine kinase 3	Body	19	S Shelf	-	YES	-0.104462	0.0306722	1	-0.08	0.0067726	0.0231
cg19098932	PEX10	peroxisomal biogenesis factor 10	TSS1500;TSS1500	1	N Shore	-	NO	-0.112827	2.46882e-06	1	-0.08	0.0068024	0.0232
cg24443795	NA	-	INTERGENIC	1	S Shelf	-	YES	-0.122978	0.0101352	1	-0.08	0.006988	0.0237
cg06555246	TIMM44	translocase of inner mitochondrial membrane 44 homolog (yeast)	3'UTR;TSS1500	19	Island	-	NO	-0.134924	0.00291488	1	-0.08	0.0074333	0.0249
cg20716202	SLC22A18	solute carrier family 22, member 18	Body;Body;TSS1500	11	S Shelf	-	YES	-0.126372	0.00764884	1	-0.08	0.0078121	0.0259
cg26575105	NA	-	INTERGENIC	6	Open Sea	-	YES	-0.159943	0.00441192	1	-0.08	0.0078709	0.0261
cg08112879	ADPRHL1	ADP-ribosylhydrolase like 1	Body;Body	13	S Shelf	-	NO	-0.107676	0.0184824	1	-0.08	0.0079165	0.0261
cg00437969	TRIM29	tripartite motif containing 29	TSS1500	11	S Shoe	-	YES	-0.105899	0.0328997	1	-0.08	0.0080122	0.0263
cg03642503	TIMP2	TIMP metallopeptidase inhibitor 2	Body	17	S Shoe	-	YES	-0.120397	0.000438256	1	-0.08	0.0082405	0.027
cg10816369	SLAMF9	SLAM family member 9	Body;Body;Body	1	Open Sea	-	NO	0.155992	0.000208385	1	-0.08	0.0085294	0.0279
cg17369513	RGMB	repulsive guidance molecule family member b	Body	5	Open Sea	-	YES	-0.125366	0.0112878	1	-0.08	0.0100101	0.032
cg13557337	NA	-	INTERGENIC	7	Open Sea	-	NO	-0.13887	0.00239289	1	-0.08	0.0103648	0.033
cg09071093	GLI1	GLI family zinc finger 1	3'UTR;3'UTR;3'UTR	12	N Shelf	-	NO	-0.13474	0.0100371	1	-0.08	0.010372	0.033
cg24972087	NA	-	INTERGENIC	18	S Shoe	-	NO	-0.104274	0.00338013	1	-0.08	0.0107303	0.0339
cg04714466	SULT2B1	sulfotransferase family, cytosolic, 2B, member 1	Body	19	N Shelf	-	NO	-0.116874	0.0169777	1	-0.08	0.0110765	0.0349
cg27248189	RHBDF1	rhomboid 5 homolog 1 (Drosophila)	Body	16	N Shore	-	NO	-0.105105	0.00831565	1	-0.08	0.0116387	0.0363
cg21785832	ASAP2	ArfGAP with SH3 domain, ankyrin repeat and PH domain 2	Body;Body	2	Island	-	YES	-0.137804	0.0179682	1	-0.08	0.0127552	0.0393
cg12713877	WSCD2	WSC domain containing 2	5'UTR	12	S Shoe	-	NO	-0.120222	0.0112739	1	-0.08	0.0133809	0.0408
cg25629905	BHLHE41	basic helix-loop-helix family, member e41	3'UTR	12	N Shelf	-	NO	-0.173116	0.000649449	1	-0.08	0.0138047	0.042
cg09397293	ZNF598	zinc finger protein 598	Body	16	S Shoe	-	YES	-0.197138	0.00192095	1	-0.08	0.0144138	0.0435
cg05708114	ARID3C	AT rich interactive domain 3C (BRIGHT-like)	Body	9	Island	-	NO	-0.106247	0.0126624	1	-0.08	0.014827	0.0444
cg18552334	KLK6	kallikrein-related peptidase 6	TSS1500;1stExon;5'UTR;TSS1500	19	Open Sea	-	NO	-0.115298	0.000193329	1	-0.08	0.0150078	0.0449
cg02494593	ZNF648	zinc finger protein 648	3'UTR	1	N Shore	CDMR	NO	-0.142149	0.0275961	1	-0.08	0.015901	0.0469
cg14844341	NA	-	INTERGENIC	5	Island	-	NO	0.107679	0.00310155	1	-0.08	0.0159315	0.0469
cg09001527	COL23A1	collagen, type XXIII, alpha 1	Body	5	N Shelf	CDMR	NO	-0.122238	0.00392324	1	-0.08	0.0160148	0.047
cg03789294	RGL2	ral guanine nucleotide dissociation stimulator-like 2	Body;Body	6	N Shore	-	NO	-0.102618	0.000884287	1	-0.08	4.35e-05	0.000358
cg18545991	NA	-	INTERGENIC	15	Open Sea	-	YES	-0.118169	0.000821776	1	-0.08	7.13e-05	0.000521
cg12985065	TRAPPC9	trafficking protein particle complex 9	Body;Body	8	Island	-	NO	-0.119028	0.000218844	1	-0.08	8.49e-05	0.000593
cg15853169	SNED1	sushi, nidogen and EGF-like domains 1	Body	2	N Shelf	-	NO	-0.108416	0.00717261	1	-0.08	0.0001666	0.00103
cg10185917	NA	-	INTERGENIC	19	N Shelf	-	NO	-0.125118	0.00128346	1	-0.08	0.0001847	0.00113
cg16600934	AKT1	v-akt murine thymoma viral oncogene homolog 1	Body;Body;Body	14	N Shelf	-	NO	-0.111236	0.0357073	1	-0.08	0.0002769	0.00157
cg17876514	NDUFA13	NADH dehydrogenase (ubiquinone) 1 alpha subcomplex, 13	Body	19	N Shelf	-	YES	-0.106966	0.000311133	1	-0.08	0.0002909	0.00163
cg07235218	NA	-	INTERGENIC	11	S Shelf	-	NO	0.109211	0.00443741	1	-0.08	0.000413	0.00219
cg13371675	TPPP	tubulin polymerization promoting protein	Body	5	N Shore	-	NO	-0.11023	0.000238105	1	-0.08	0.0004647	0.0024
cg18857314	ACTR5	ARP5 actin-related protein 5 homolog (yeast)	Body	20	S Shelf	-	NO	-0.1382	0.000163184	1	-0.08	0.0004752	0.00244
cg25721744	LZTS2	leucine zipper, putative tumor suppressor 2	3'UTR	10	S Shoe	-	YES	-0.122358	0.00417844	1	-0.08	0.0004878	0.0025
cg23011886	MGAT4B	mannosyl (alpha-1,3-)-glycoprotein beta-1,4-N-acetylglucosaminyltransferase, isozyme B	Body;TSS200	5	S Shoe	-	NO	-0.155236	1.09434e-05	1	-0.08	0.0006082	0.003
cg16442712	KIAA1217	KIAA1217	Body;Body;Body;Body	10	Open Sea	-	YES	-0.117539	0.0160118	1	-0.08	0.0006675	0.00323
cg19559114	BRD4	bromodomain containing 4	Body;Body	19	Open Sea	-	NO	-0.119118	0.0117632	1	-0.08	0.0007189	0.0034
cg15727708	PKNOX2	PBX/knotted 1 homeobox 2	5'UTR	11	Open Sea	-	YES	-0.100177	0.00780175	1	-0.08	0.0007462	0.0035
cg19046695	NA	-	INTERGENIC	11	Open Sea	-	YES	-0.114335	0.00491393	1	-0.08	0.000938	0.00429
cg15183440	NOTCH4	notch 4	Body	6	Open Sea	-	NO	-0.100096	0.0252109	1	-0.08	0.0009592	0.00437
cg16515974	DDAH2	dimethylarginine dimethylaminohydrolase 2	Body	6	N Shore	-	NO	-0.114332	0.0125469	1	-0.08	0.001061	0.00474
cg18389931	UNC5B	unc-5 homolog B (C. elegans)	Body	10	S Shoe	-	NO	-0.104809	0.0014431	1	-0.08	0.0011406	0.00503
cg19769036	NA	-	INTERGENIC	13	Open Sea	-	YES	-0.121525	0.00072055	1	-0.08	0.0011655	0.00511
cg13426637	KCNN1	potassium channel, calcium activated intermediate/small conductance subfamily N alpha, member 1	5'UTR	19	N Shelf	-	NO	-0.105318	0.0339925	1	-0.08	0.0012601	0.00547
cg17287605	PTPRN2	protein tyrosine phosphatase, receptor type, N polypeptide 2	Body;Body;Body	7	N Shore	RDMR	NO	-0.105626	0.00170774	1	-0.08	0.001263	0.00547
cg26191586	LRP8	low density lipoprotein receptor-related protein 8, apolipoprotein e receptor	TSS1500;TSS1500;TSS1500;TSS1500	1	S Shoe	-	NO	-0.123028	0.00206055	1	-0.08	0.0012947	0.00559
cg07583490	BRD4	bromodomain containing 4	Body;Body	19	Open Sea	-	NO	-0.1221	0.0148435	1	-0.08	0.0014685	0.00628
cg25810857	SEPT9	septin 9	Body	17	S Shoe	-	NO	-0.120555	0.00300788	1	-0.08	0.0015929	0.00674
cg17100528	NA	-	INTERGENIC	15	Open Sea	-	YES	-0.108859	0.008274	1	-0.08	0.0016178	0.00682
cg00145141	GGT6	gamma-glutamyltransferase 6	TSS200;TSS200	17	Open Sea	-	NO	-0.131732	0.00282305	1	-0.08	0.0016208	0.00682
cg05245515	SLC39A2	solute carrier family 39 (zinc transporter), member 2	TSS200	14	Open Sea	-	YES	-0.112979	0.01393	1	-0.08	0.0019866	0.00813
cg14242895	KMT2A	lysine (K)-specific methyltransferase 2A	3'UTR	11	Open Sea	-	NO	-0.115053	0.00714974	1	-0.08	0.00215	0.00867
cg23635560	NA	-	INTERGENIC	2	Open Sea	-	YES	-0.104307	0.0147958	1	-0.08	0.0022551	0.00903
cg12118504	RGL2	ral guanine nucleotide dissociation stimulator-like 2	Body;Body	6	N Shore	-	NO	-0.117741	0.00285287	1	-0.08	0.0024828	0.00983
cg16417374	MAN1C1	mannosidase, alpha, class 1C, member 1	Body	1	S Shoe	-	NO	-0.105482	0.00599588	1	-0.08	0.0025498	0.0101
cg19427600	PLXNC1	plexin C1	Body	12	Open Sea	-	YES	-0.100332	0.0445466	1	-0.08	0.0026783	0.0105
cg08566056	VTI1A	vesicle transport through interaction with t-SNAREs 1A	Body	10	Open Sea	-	YES	-0.11757	0.0104682	1	-0.08	0.0027539	0.0108
cg17749374	SH3BP2	SH3-domain binding protein 2	5'UTR	4	S Shoe	-	YES	-0.156826	0.00104284	1	-0.08	0.0029504	0.0115
cg01950495	TPPP	tubulin polymerization promoting protein	3'UTR	5	N Shore	-	NO	-0.139453	0.00114624	1	-0.08	0.0029869	0.0116
cg06083506	NA	-	INTERGENIC	7	Open Sea	-	YES	-0.103691	0.032605	1	-0.08	0.0031908	0.0122
cg08217234	NA	-	INTERGENIC	19	N Shelf	-	NO	-0.119909	0.00931029	1	-0.08	0.0032792	0.0125
cg10709671	TIMM44	translocase of inner mitochondrial membrane 44 homolog (yeast)	Body;TSS1500	19	Island	-	NO	-0.135223	0.00472488	1	-0.08	0.0034278	0.013
cg11692181	FAM193A	family with sequence similarity 193, member A	Body	4	Open Sea	-	YES	-0.103962	0.0216002	1	-0.08	0.0034973	0.0132
cg11340527	DTX4	deltex 4, E3 ubiquitin ligase	Body	11	Open Sea	-	YES	-0.141666	0.000654275	1	-0.08	0.0035445	0.0133
cg02577909	BRD3	bromodomain containing 3	Body	9	Island	-	NO	-0.15744	0.00189635	1	-0.08	0.0035609	0.0134
cg23068772	NA	-	INTERGENIC	7	Open Sea	-	NO	-0.129469	0.000524955	1	-0.08	0.0044686	0.0162
cg14756265	SSH1	slingshot protein phosphatase 1	Body;Body;Body	12	Open Sea	-	YES	-0.135073	0.00242868	1	-0.08	0.0046593	0.0168
cg14599362	QSOX2	quiescin Q6 sulfhydryl oxidase 2	Body	9	Open Sea	-	NO	-0.12582	0.000259291	1	-0.08	0.0048958	0.0175
cg06791446	FGFR2	fibroblast growth factor receptor 2	5'UTR;5'UTR;5'UTR;5'UTR;TSS1500;5'UTR;5'UTR	10	N Shore	-	NO	-0.108617	0.00623169	1	-0.08	0.0049815	0.0178
cg21201572	AGR2	anterior gradient 2	5'UTR;1stExon	7	Open Sea	-	NO	-0.126686	0.0304024	1	-0.08	0.005156	0.0183
cg05132999	TTC39A	tetratricopeptide repeat domain 39A	Body	1	S Shoe	-	NO	-0.109549	0.0384707	1	-0.08	0.0054233	0.0191
cg09365094	PTPRN2	protein tyrosine phosphatase, receptor type, N polypeptide 2	Body;Body;Body	7	N Shore	-	NO	-0.130529	0.00342167	1	-0.08	0.0056362	0.0198
cg06712204	NA	-	INTERGENIC	16	Open Sea	-	NO	-0.116443	0.000168607	1	-0.08	0.0058302	0.0204
cg03509898	ZFYVE21	zinc finger, FYVE domain containing 21	Body	14	N Shelf	-	YES	-0.171642	0.00240604	1	-0.08	0.0064302	0.0222
cg05503887	EHF	ets homologous factor	TSS1500	11	Open Sea	-	NO	-0.108485	0.0178799	1	-0.08	0.0069502	0.0236
cg10437722	NA	-	INTERGENIC	17	Open Sea	-	YES	-0.117004	0.0283194	1	-0.08	0.0073273	0.0247
cg08820016	EPHB6	EPH receptor B6	5'UTR	7	S Shoe	CDMR	NO	-0.109201	0.0160495	1	-0.08	0.0074279	0.0249
cg10415570	ZFHX3	zinc finger homeobox 3	5'UTR;5'UTR	16	Open Sea	-	YES	-0.104387	0.0346248	1	-0.08	0.0075342	0.0252
cg06407441	NA	-	INTERGENIC	5	Open Sea	-	YES	-0.142962	0.0118935	1	-0.08	0.0075762	0.0253
cg02775243	NA	-	INTERGENIC	10	S Shelf	-	NO	-0.149274	0.000521961	1	-0.08	0.0076892	0.0256
cg09879186	EHMT1	euchromatic histone-lysine N-methyltransferase 1	Body	9	Island	-	NO	-0.100602	0.0107338	1	-0.08	0.0078832	0.0261
cg21452188	LMNA	lamin A/C	Body;Body;Body	1	Open Sea	-	NO	0.113415	0.00291562	1	-0.08	0.0079254	0.0261
cg20856545	NA	-	INTERGENIC	13	S Shelf	-	NO	-0.114251	0.0172525	1	-0.08	0.0080435	0.0264
cg01518723	NFE2L1	nuclear factor, erythroid 2-like 1	Body	17	Open Sea	-	YES	-0.112367	0.0339046	1	-0.08	0.0082841	0.0271
cg15899727	NA	-	INTERGENIC	1	Island	-	NO	-0.104635	0.0374283	1	-0.08	0.0089073	0.0289
cg20584546	SFXN5	sideroflexin 5	Body	2	Open Sea	-	YES	-0.105204	0.0319831	1	-0.08	0.0091337	0.0295
cg02226672	SMPD3	sphingomyelin phosphodiesterase 3, neutral membrane (neutral sphingomyelinase II)	Body	16	Open Sea	-	YES	-0.11874	0.000167223	1	-0.08	0.0096443	0.031
cg09915729	INPP5F	inositol polyphosphate-5-phosphatase F	Body;Body	10	Open Sea	-	YES	-0.139406	8.15617e-05	1	-0.08	0.0102043	0.0325
cg01928206	NA	-	INTERGENIC	2	Open Sea	-	YES	-0.110944	0.0150076	1	-0.08	0.0104604	0.0332
cg17262810	CCNY	cyclin Y	Body;5'UTR	10	Open Sea	-	YES	-0.102208	0.0256495	1	-0.08	0.0107065	0.0339
cg02900183	CIB3	calcium and integrin binding family member 3	TSS200	19	Open Sea	-	NO	-0.10527	0.0227663	1	-0.08	0.0112115	0.0353
cg25091228	PIK3R1	phosphoinositide-3-kinase, regulatory subunit 1 (alpha)	TSS200;Body;Body	5	S Shoe	-	YES	-0.112481	0.0374633	1	-0.08	0.011888	0.037
cg03108928	IPO13	importin 13	Body	1	Open Sea	-	YES	-0.123889	0.0168906	1	-0.08	0.0119266	0.0371
cg06927337	LFNG	LFNG O-fucosylpeptide 3-beta-N-acetylglucosaminyltransferase	Body;TSS1500	7	N Shore	-	YES	-0.110388	0.0238672	1	-0.08	0.0119708	0.0372
cg13306335	PEX10	peroxisomal biogenesis factor 10	TSS1500;TSS1500	1	N Shore	-	NO	-0.101651	0.000830988	1	-0.08	0.0121423	0.0377
cg15101245	NA	-	INTERGENIC	1	S Shelf	RDMR	YES	0.133119	3.4638e-05	1	-0.08	0.0151927	0.0453
cg03594506	GAS7	growth arrest-specific 7	Body	17	Open Sea	-	NO	-0.141153	0.00637086	1	-0.08	0.0153574	0.0455
cg03980408	FKBP1A	FK506 binding protein 1A, 12kDa	Body;Body	20	N Shore	-	NO	-0.103893	0.019404	1	-0.08	0.0160177	0.047
cg26703066	NA	-	INTERGENIC	11	Open Sea	-	YES	-0.109863	0.00168436	1	-0.07	0.0007804	0.00364
cg04278105	INF2	inverted formin, FH2 and WH2 domain containing	Body;Body;Body	14	S Shoe	-	NO	-0.105285	0.00413676	1	-0.07	0.0033963	0.0129
cg20693690	TCF7L1	transcription factor 7-like 1 (T-cell specific, HMG-box)	Body	2	Open Sea	-	YES	-0.110546	0.0120673	1	-0.07	0.003493	0.0132
cg22438810	LCN2	lipocalin 2	1stExon;5'UTR	9	Open Sea	-	NO	-0.100068	0.0188138	1	-0.07	0.0035624	0.0134
cg09305491	PRKCB	protein kinase C, beta	Body;Body	16	Open Sea	-	YES	-0.107525	0.00944438	1	-0.07	0.0037579	0.014
cg07493562	WWOX	WW domain containing oxidoreductase	Body;Body	16	Open Sea	-	YES	-0.104898	0.000474672	1	-0.07	0.0046562	0.0168
cg00319157	GRAMD4	GRAM domain containing 4	Body	22	N Shore	-	NO	-0.103921	0.00295002	1	-0.07	0.0057568	0.0202
cg19534945	LCN12	lipocalin 12	Body	9	Island	-	NO	-0.104441	0.0349999	1	-0.07	0.007425	0.0249
cg12001120	WNT10A	wingless-type MMTV integration site family, member 10A	Body	2	S Shelf	-	NO	-0.119802	0.00133446	1	-0.07	0.0081651	0.0268
cg00696685	EPPK1	epiplakin 1	1stExon	8	S Shoe	-	NO	-0.104543	0.0157205	1	-0.07	0.009053	0.0293
cg16986661	NA	-	INTERGENIC	2	Open Sea	-	YES	-0.119074	0.00969268	1	-0.07	0.0115474	0.0361
cg24672116	NA	-	INTERGENIC	10	Open Sea	-	NO	-0.118285	0.015111	1	-0.07	0.0126366	0.039
cg13681655	SDC1	syndecan 1	Body;Body	2	Open Sea	-	YES	-0.128075	0.00205879	1	-0.07	0.0139863	0.0424
cg18969029	HDLBP	high density lipoprotein binding protein	Body;Body	2	Open Sea	-	NO	-0.112218	0.0124112	1	-0.07	0.0142162	0.0429
cg17489750	NA	-	INTERGENIC	8	N Shelf	-	NO	-0.10685	0.00371302	1	-0.07	0.0157013	0.0464
cg26804891	ZNF598	zinc finger protein 598	Body	16	S Shoe	-	YES	-0.154087	0.00548479	1	-0.07	0.0157167	0.0464
cg20329620	F7	coagulation factor VII (serum prothrombin conversion accelerator)	TSS1500;TSS1500	13	N Shore	-	NO	-0.102173	0.0325194	1	-0.07	0.0167833	0.049
cg16036022	VARS2	valyl-tRNA synthetase 2, mitochondrial	Body;Body;Body	6	S Shelf	-	NO	-0.108777	0.00787685	1	-0.07	0.0168981	0.0493
cg19509076	NA	-	INTERGENIC	14	N Shore	-	NO	-0.134329	0.000308871	1	-0.07	5.72e-05	0.000444
cg04528352	AGPAT1	1-acylglycerol-3-phosphate O-acyltransferase 1	5'UTR;5'UTR	6	Open Sea	-	NO	-0.103464	0.000388464	1	-0.07	0.0004255	0.00224
cg09492832	NA	-	INTERGENIC	17	S Shoe	RDMR	NO	-0.123653	0.000404417	1	-0.07	0.0006006	0.00297
cg20332503	ZYX	zyxin	Body;Body	7	S Shelf	-	NO	-0.102649	0.0174081	1	-0.07	0.0006155	0.00303
cg26464439	LRCH4	leucine-rich repeats and calponin homology (CH) domain containing 4	Body	7	S Shoe	-	NO	-0.155202	5.61349e-05	1	-0.07	0.0006893	0.0033
cg20823695	PEX10	peroxisomal biogenesis factor 10	TSS1500;TSS1500	1	N Shore	-	NO	-0.103786	0.00238837	1	-0.07	0.0007427	0.00349
cg17333291	GPER1	G protein-coupled estrogen receptor 1	TSS200;Body;Body;TSS200;Body;TSS1500	7	N Shore	-	NO	-0.111096	0.000634983	1	-0.07	0.0009406	0.0043
cg21143109	NA	-	INTERGENIC	15	Open Sea	-	NO	-0.105822	0.0018414	1	-0.07	0.0010099	0.00456
cg17272838	GATB	glutamyl-tRNA(Gln) amidotransferase, subunit B	Body	4	Open Sea	-	YES	-0.105652	0.0123863	1	-0.07	0.0010171	0.00459
cg24427302	NA	-	INTERGENIC	17	N Shelf	-	NO	-0.115735	0.00209109	1	-0.07	0.0010444	0.00468
cg21663667	HDLBP	high density lipoprotein binding protein	Body;Body	2	Open Sea	-	NO	-0.104201	0.00638669	1	-0.07	0.0010453	0.00468
cg10018233	REPIN1	replication initiator 1	3'UTR;3'UTR;3'UTR;1stExon;3'UTR	7	S Shoe	-	NO	-0.174037	9.77444e-05	1	-0.07	0.0010931	0.00487
cg18911817	NKD2	naked cuticle homolog 2 (Drosophila)	Body	5	S Shoe	-	YES	-0.100015	0.00817105	1	-0.07	0.0011288	0.00499
cg23274381	WIZ	widely interspaced zinc finger motifs	TSS1500	19	N Shore	-	NO	-0.119814	0.00626378	1	-0.07	0.0015551	0.0066
cg14978637	EDN2	endothelin 2	TSS1500	1	Open Sea	-	NO	-0.1356	0.000108734	1	-0.07	0.002051	0.00834
cg20920549	NA	-	INTERGENIC	13	Open Sea	-	NO	-0.105948	0.00372146	1	-0.07	0.0025853	0.0102
cg06576940	MGAT5B	mannosyl (alpha-1,6-)-glycoprotein beta-1,6-N-acetyl-glucosaminyltransferase, isozyme B	Body;Body	17	N Shore	-	NO	-0.117013	0.00404469	1	-0.07	0.0027731	0.0108
cg14099540	RALGDS	ral guanine nucleotide dissociation stimulator	Body	9	N Shore	-	NO	-0.139054	4.98835e-07	0.225231	-0.07	0.0030844	0.0119
cg06440041	NA	-	INTERGENIC	10	Open Sea	-	YES	-0.151828	0.00145676	1	-0.07	0.0033014	0.0126
cg12668403	NA	-	INTERGENIC	5	Open Sea	-	YES	-0.12053	0.00327817	1	-0.07	0.0036212	0.0135
cg06581491	NA	-	INTERGENIC	10	N Shore	-	NO	-0.142589	0.00165849	1	-0.07	0.0038235	0.0142
cg25785241	CD96	CD96 molecule	3'UTR;3'UTR	3	Open Sea	-	NO	-0.10728	0.0017027	1	-0.07	0.0039273	0.0145
cg21849552	NA	-	INTERGENIC	3	Island	-	YES	-0.110679	0.000151118	1	-0.07	0.0039575	0.0146
cg14543200	PRKCH	protein kinase C, eta	Body	14	Open Sea	-	YES	-0.152766	0.000887546	1	-0.07	0.004114	0.0151
cg14080298	IL11RA	interleukin 11 receptor, alpha	Body;Body;Body	9	Open Sea	-	NO	-0.103017	0.00136436	1	-0.07	0.00503	0.0179
cg10407894	EZH2	enhancer of zeste 2 polycomb repressive complex 2 subunit	Body;Body	7	Open Sea	-	YES	-0.118528	0.00137066	1	-0.07	0.0051496	0.0183
cg01298304	NA	-	INTERGENIC	1	N Shore	-	NO	-0.126829	0.00251357	1	-0.07	0.005529	0.0195
cg06881965	DCAF5	DDB1 and CUL4 associated factor 5	Body	14	Open Sea	-	YES	-0.100197	0.0102178	1	-0.07	0.005734	0.0201
cg03669367	NA	-	INTERGENIC	7	S Shoe	-	NO	-0.125361	0.000328517	1	-0.07	0.0060866	0.0211
cg14515614	COL27A1	collagen, type XXVII, alpha 1	Body	9	Open Sea	-	YES	-0.104704	0.0018122	1	-0.07	0.0068291	0.0233
cg00089814	NA	-	INTERGENIC	3	Open Sea	-	YES	-0.100849	0.0465824	1	-0.07	0.0070615	0.0239
cg17560136	DMTN	dematin actin binding protein	5'UTR;TSS1500;5'UTR;5'UTR;TSS1500;5'UTR	8	S Shoe	-	NO	-0.152469	0.000610964	1	-0.07	0.0071276	0.0241
cg13493001	LCN12	lipocalin 12	TSS1500	9	N Shore	-	NO	-0.121423	0.00850069	1	-0.07	0.0072398	0.0245
cg22436527	NA	-	INTERGENIC	17	Open Sea	-	NO	-0.126362	0.000835985	1	-0.07	0.0072669	0.0245
cg14467840	S100A13	S100 calcium binding protein A13	TSS1500;5'UTR;TSS1500;TSS1500;5'UTR;TSS1500	1	Open Sea	-	YES	-0.167062	0.000391991	1	-0.07	0.0074832	0.025
cg10096052	NHLRC4	NHL repeat containing 4	TSS1500	16	Island	-	NO	-0.139843	0.0019788	1	-0.07	0.0085142	0.0278
cg19353949	PDZK1	PDZ domain containing 1	TSS1500	1	Open Sea	-	YES	-0.106692	0.00728483	1	-0.07	0.0086359	0.0282
cg20708135	TSKU	tsukushi, small leucine rich proteoglycan	TSS1500	11	N Shore	-	NO	-0.130321	0.00541188	1	-0.07	0.0093432	0.0302
cg09565526	C4orf36	chromosome 4 open reading frame 36	Body	4	N Shore	RDMR	NO	-0.116912	0.0261349	1	-0.07	0.0094537	0.0305
cg01256987	GXYLT1	glucoside xylosyltransferase 1	TSS1500;TSS1500	12	S Shoe	RDMR	NO	-0.177562	3.1822e-05	1	-0.07	0.0098641	0.0316
cg24647820	NA	-	INTERGENIC	6	Open Sea	-	YES	-0.109832	0.0213317	1	-0.07	0.0099013	0.0317
cg16987567	PHC2	polyhomeotic homolog 2 (Drosophila)	3'UTR;3'UTR	1	Open Sea	-	NO	-0.12544	0.000688149	1	-0.07	0.0116074	0.0362
cg04989070	S100A10	S100 calcium binding protein A10	5'UTR	1	N Shelf	-	YES	-0.1307	0.00378732	1	-0.07	0.0140377	0.0426
cg23290556	SFTPD	surfactant protein D	5'UTR	10	Open Sea	-	NO	-0.116034	0.0195785	1	-0.07	0.014718	0.0442
cg16193295	FHOD3	formin homology 2 domain containing 3	Body	18	N Shore	-	YES	-0.120621	0.000985407	1	-0.07	0.0148706	0.0445
cg09633579	RPLP0P2	ribosomal protein, large, P0 pseudogene 2	Body	11	Open Sea	-	YES	-0.11023	0.000136065	1	-0.06	0.0004211	0.00222
cg12806826	NA	-	INTERGENIC	1	N Shore	-	NO	-0.106859	0.00981445	1	-0.06	0.0006315	0.00308
cg23799313	PAQR7	progestin and adipoQ receptor family member VII	TSS1500	1	N Shelf	-	NO	-0.102833	0.00625718	1	-0.06	0.0012008	0.00526
cg21120249	C9orf139	chromosome 9 open reading frame 139	5'UTR;1stExon;Body;Body	9	N Shore	-	NO	-0.107127	0.0106844	1	-0.06	0.0029729	0.0115
cg06087826	NA	-	INTERGENIC	6	N Shore	-	NO	-0.100273	0.00713163	1	-0.06	0.0030903	0.0119
cg02976539	SLC9A3R1	solute carrier family 9, subfamily A (NHE3, cation proton antiporter 3), member 3 regulator 1	Body	17	Open Sea	-	NO	-0.128214	0.000537212	1	-0.06	0.0058099	0.0203
cg26740525	RREB1	ras responsive element binding protein 1	Body;Body;Body;Body	6	Open Sea	-	YES	-0.101178	0.0234983	1	-0.06	0.0062044	0.0215
cg04447362	NA	-	INTERGENIC	2	Open Sea	-	YES	-0.104956	0.00959269	1	-0.06	0.0071795	0.0243
cg09397087	NA	-	INTERGENIC	11	Open Sea	-	YES	-0.109898	0.00880123	1	-0.06	0.0077679	0.0258
cg15407373	MBP	myelin basic protein	Body;Body	18	Island	-	NO	-0.124313	0.00187996	1	-0.06	0.0086815	0.0283
cg18798774	HSPA12A	heat shock 70kDa protein 12A	Body	10	Open Sea	-	YES	-0.14107	0.000277405	1	-0.06	0.0099058	0.0317
cg07480367	CCL14	chemokine (C-C motif) ligand 14	TSS1500;TSS1500;Body;Body	17	Open Sea	-	NO	-0.101224	0.0297399	1	-0.06	0.0112914	0.0355
cg24713667	MB21D1	Mab-21 domain containing 1	TSS200	6	Island	-	NO	-0.108021	0.00292937	1	-0.06	0.0113891	0.0357
cg07260333	MC1R	melanocortin 1 receptor (alpha melanocyte stimulating hormone receptor)	1stExon;3'UTR	16	N Shore	-	NO	-0.131585	0.000101646	1	-0.06	0.0123931	0.0384
cg01123787	CBFA2T3	core-binding factor, runt domain, alpha subunit 2; translocated to, 3	5'UTR;Body	16	S Shoe	-	NO	-0.128121	0.00189467	1	-0.06	0.0124047	0.0384
cg15773539	CYB561	cytochrome b561	5'UTR;5'UTR	17	N Shelf	-	NO	-0.114038	0.00302259	1	-0.06	0.0132151	0.0403
cg27130493	SMAD3	SMAD family member 3	Body	15	Open Sea	-	YES	-0.107187	0.00687437	1	-0.06	0.0146438	0.044
cg08495374	NA	-	Body	6	Open Sea	-	YES	-0.100658	0.013736	1	-0.06	0.0149213	0.0446
cg08529654	NOTCH3	notch 3	Body	19	N Shore	-	NO	-0.100974	0.00326996	1	-0.06	0.0162005	0.0475
cg06660385	NA	-	INTERGENIC	3	N Shelf	-	NO	-0.109477	0.0080659	1	-0.06	0.0006118	0.00302
cg07111554	ZDHHC18	zinc finger, DHHC-type containing 18	Body	1	Open Sea	-	YES	-0.107599	1.71197e-05	1	-0.06	0.0006524	0.00317
cg13206429	NA	-	INTERGENIC	8	N Shelf	-	NO	-0.127492	0.0020986	1	-0.06	0.003979	0.0147
cg05804846	NA	-	INTERGENIC	11	N Shelf	-	NO	-0.126832	0.00170517	1	-0.06	0.0065352	0.0225
cg07545081	FAM53B	family with sequence similarity 53, member B	3'UTR	10	Open Sea	-	YES	-0.120404	0.000935175	1	-0.06	0.0102361	0.0326
cg01030321	ACTN4	actinin, alpha 4	Body	19	Open Sea	-	NO	-0.104534	0.0234284	1	-0.06	0.0110444	0.0348
cg25643223	SPATA13	spermatogenesis associated 13	5'UTR;5'UTR	13	Open Sea	-	YES	-0.108091	0.0163206	1	-0.06	0.0119367	0.0371
cg03653573	C5orf56	chromosome 5 open reading frame 56	Body	5	Open Sea	-	NO	0.101067	0.0200716	1	-0.06	0.012821	0.0393
cg14191343	NA	-	INTERGENIC	14	Open Sea	-	NO	-0.103182	0.0146678	1	-0.06	0.0134833	0.0411
cg05012239	MUC20	mucin 20, cell surface associated	TSS200	3	Open Sea	-	NO	-0.105044	0.0356996	1	-0.06	0.0142135	0.0429
cg00713286	RAP1GAP2	RAP1 GTPase activating protein 2	Body;Body	17	Open Sea	-	YES	-0.131873	0.0112487	1	-0.06	0.0143648	0.0434
cg02264238	MANF	mesencephalic astrocyte-derived neurotrophic factor	Body	3	N Shelf	-	NO	-0.118568	0.00823986	1	-0.06	0.01448	0.0436
cg16780603	NOSTRIN	nitric oxide synthase trafficking	5'UTR;TSS200;TSS200;TSS200	2	Open Sea	-	YES	0.113908	0.0100864	1	-0.06	0.0145621	0.0438
cg21643095	CARD18	caspase recruitment domain family, member 18	3'UTR	11	Open Sea	-	NO	-0.12477	0.00280389	1	-0.06	0.0147718	0.0443
cg18338296	THRSP	thyroid hormone responsive	1stExon	11	Open Sea	-	NO	-0.157578	0.00289405	1	-0.06	0.0152642	0.0454
cg24503449	PIK3R2	phosphoinositide-3-kinase, regulatory subunit 2 (beta)	Body	19	Island	-	NO	-0.101303	0.0231958	1	-0.06	0.0156081	0.0462
cg06041466	FMO6P	flavin containing monooxygenase 6 pseudogene	TSS1500	1	Open Sea	-	YES	-0.109075	0.0145716	1	-0.06	0.016753	0.049
cg22450045	RADIL	Ras association and DIL domains	Body	7	Open Sea	-	NO	-0.101354	0.00419481	1	-0.05	0.0011463	0.00505
cg17596359	RASA3	RAS p21 protein activator 3	Body	13	S Shelf	-	YES	-0.114361	0.00660847	1	-0.05	0.0043826	0.016
cg27527018	ATP6V0E2	ATPase, H+ transporting V0 subunit e2	TSS200;TSS200;Body	7	N Shore	-	NO	-0.12135	0.00116724	1	-0.05	0.0060352	0.021
cg06386634	RADIL	Ras association and DIL domains	Body	7	Island	-	NO	-0.101716	0.00734899	1	-0.05	0.0089855	0.0291
cg00992048	NADK	NAD kinase	Body	1	S Shelf	-	NO	-0.119806	0.00243634	1	-0.05	0.0150605	0.0449
cg04824555	FAM157B	family with sequence similarity 157, member B	TSS1500	9	Open Sea	-	NO	0.10275	0.00460395	1	-0.05	0.0154121	0.0457
cg06961439	ATP6V0E2	ATPase, H+ transporting V0 subunit e2	TSS200;TSS200;Body	7	N Shore	-	NO	-0.112176	0.00127127	1	-0.05	0.0156368	0.0462
cg01919204	GPT	glutamic-pyruvate transaminase (alanine aminotransferase)	TSS1500	8	N Shore	-	NO	-0.12156	0.000234973	1	-0.05	0.0005685	0.00282
cg11245181	ZC3H12D	zinc finger CCCH-type containing 12D	Body	6	Island	-	YES	-0.110599	0.0168887	1	-0.05	0.0044109	0.016
cg00174992	NOSTRIN	nitric oxide synthase trafficking	5'UTR;5'UTR;1stExon;5'UTR;5'UTR;1stExon;1stExon	2	Open Sea	-	YES	0.103947	0.0048468	1	-0.05	0.0081947	0.0269
cg05828793	EEF2KMT	eukaryotic elongation factor 2 lysine methyltransferase	Body;Body	16	S Shoe	-	NO	-0.107465	0.00452179	1	-0.05	0.0154237	0.0457
cg13795883	ABCA2	ATP-binding cassette, sub-family A (ABC1), member 2	Body;Body	9	N Shore	-	NO	-0.113835	0.000374453	1	-0.04	0.0048519	0.0174
cg09080444	FOLR1	folate receptor 1 (adult)	Body;Body;Body;1stExon	11	Open Sea	-	NO	-0.101419	0.00796728	1	-0.04	0.0064942	0.0224
cg10750828	NA	-	INTERGENIC	14	N Shore	-	NO	-0.11673	0.0116207	1	-0.04	0.0159769	0.047
cg03837111	SLC35C2	solute carrier family 35 (GDP-fucose transporter), member C2	3'UTR;3'UTR;3'UTR	20	Open Sea	-	YES	-0.116585	0.000404459	1	-0.04	0.0028118	0.011
cg07042014	LTB4R	leukotriene B4 receptor	5'UTR;5'UTR;1stExon	14	N Shore	-	NO	0.102265	0.00723366	1	0.06	0.0089196	0.0289
cg15139163	ATG7	autophagy related 7	Body;Body;Body	3	Open Sea	-	YES	0.102594	0.00554133	1	0.06	0.0101612	0.0324
cg20569893	FLOT2	flotillin 2	Body	17	N Shelf	-	NO	0.132958	0.00011219	1	0.06	0.0142062	0.0429
cg27466104	NA	-	INTERGENIC	17	Open Sea	-	YES	0.103722	0.000321254	1	0.07	0.0034903	0.0132
cg24609819	PRKG1	protein kinase, cGMP-dependent, type I	Body;Body	10	Open Sea	-	YES	0.132693	0.000767269	1	0.07	0.0106445	0.0337
cg24252536	SLC39A7	solute carrier family 39 (zinc transporter), member 7	1stExon;TSS1500;Body	6	S Shoe	-	NO	-0.118199	0.0229149	1	0.08	0.0150992	0.045
cg20263156	SCARA5	scavenger receptor class A, member 5	TSS200	8	Open Sea	DMR	YES	0.115031	0.00945314	1	0.08	0.0020703	0.00841
cg15510895	CHST8	carbohydrate (N-acetylgalactosamine 4-0) sulfotransferase 8	5'UTR;5'UTR;5'UTR	19	S Shelf	-	NO	0.134377	0.000505934	1	0.08	0.0044421	0.0161
cg18973515	IGDCC4	immunoglobulin superfamily, DCC subclass, member 4	Body	15	N Shore	-	YES	0.111115	0.000463295	1	0.08	0.0063029	0.0218
cg20970845	PCDHA6	protocadherin alpha 6	Body;Body;Body;Body;Body;Body;Body;Body;Body;Body;Body;Body;Body	5	N Shore	-	NO	0.144263	0.00028293	1	0.08	0.0171234	0.0499
cg10538440	SIM2	single-minded family bHLH transcription factor 2	3'UTR;Body	21	N Shelf	-	NO	0.102505	0.0119708	1	0.09	0.0139417	0.0423
cg08547367	MAGI2	membrane associated guanylate kinase, WW and PDZ domain containing 2	Body	7	Open Sea	-	YES	0.105291	0.0356882	1	0.09	0.0150511	0.0449
cg11821200	PTGER4	prostaglandin E receptor 4 (subtype EP4)	Body	5	S Shelf	-	NO	0.118768	0.00360108	1	0.09	0.0152996	0.0454
cg01251150	PIK3R1	phosphoinositide-3-kinase, regulatory subunit 1 (alpha)	Body	5	Open Sea	-	YES	0.102861	0.00843693	1	0.09	0.004546	0.0165
cg02375208	LHFPL2	lipoma HMGIC fusion partner-like 2	Body	5	N Shore	-	NO	0.105832	0.0147943	1	0.09	0.0108534	0.0343
cg14990413	RNF144A	ring finger protein 144A	Body	2	S Shelf	-	NO	0.101903	0.0334789	1	0.09	0.0110341	0.0348
cg07434082	ARHGEF7	Rho guanine nucleotide exchange factor (GEF) 7	TSS200;Body;5'UTR;Body;Body	13	Open Sea	-	NO	0.109609	0.00789184	1	0.1	0.0030189	0.0116
cg01081930	TGFBR3	transforming growth factor, beta receptor III	Body	1	Open Sea	-	YES	0.109748	0.00118762	1	0.1	0.0068587	0.0234
cg15815726	RREB1	ras responsive element binding protein 1	5'UTR;5'UTR;5'UTR;5'UTR	6	Open Sea	-	YES	0.106617	0.000657744	1	0.1	0.0087629	0.0285
cg25598685	NA	-	INTERGENIC	11	Open Sea	-	YES	-0.123967	0.0419592	1	0.1	0.0106386	0.0337
cg11219400	TRANK1	tetratricopeptide repeat and ankyrin repeat containing 1	Body	3	Open Sea	-	NO	0.204174	0.00254518	1	0.1	0.012807	0.0393
cg08207707	ESAM	endothelial cell adhesion molecule	Body	11	N Shore	RDMR	NO	0.113535	0.00301958	1	0.1	0.0018011	0.00748
cg02344784	NT5DC3	5'-nucleotidase domain containing 3	Body	12	Open Sea	-	NO	0.104395	0.020515	1	0.1	0.0072727	0.0245
cg26133399	FAM19A2	family with sequence similarity 19 (chemokine (C-C motif)-like), member A2	5'UTR	12	N Shore	RDMR	NO	0.174582	0.00310523	1	0.1	0.0159375	0.0469
cg15607142	NA	-	INTERGENIC	3	Open Sea	-	YES	0.121214	0.00210817	1	0.11	0.0094912	0.0306
cg25117600	SLC2A9	solute carrier family 2 (facilitated glucose transporter), member 9	TSS200;Body	4	S Shelf	-	NO	0.144561	0.00130487	1	0.11	0.0165354	0.0484
cg26312337	DNAJC27	DnaJ (Hsp40) homolog, subfamily C, member 27	3'UTR	2	Open Sea	-	YES	-0.128959	0.0106137	1	0.11	0.003204	0.0122
cg09006292	NA	-	INTERGENIC	3	Open Sea	-	YES	0.110315	0.00915644	1	0.11	0.0079442	0.0261
cg01375259	PYROXD2	pyridine nucleotide-disulphide oxidoreductase domain 2	Body;TSS200	10	Open Sea	-	NO	-0.13523	0.00726913	1	0.11	0.0057566	0.0202
cg22885052	SETD2	SET domain containing 2	Body	3	Open Sea	-	YES	0.101086	0.00274371	1	0.12	5e-06	6.88e-05
cg12406391	ESPN	espin	Body	1	N Shore	-	NO	0.119119	0.0170987	1	0.12	0.0029417	0.0115
cg14898127	IL16	interleukin 16	Body;1stExon;5'UTR	15	Open Sea	-	NO	0.122563	0.000729811	1	0.12	0.0045457	0.0165
cg26578682	IRX2	iroquois homeobox 2	Body;Body	5	Island	-	NO	0.127299	0.0121429	1	0.12	0.0076646	0.0256
cg05217312	KIAA1217	KIAA1217	5'UTR	10	Open Sea	-	YES	0.117864	0.0159265	1	0.12	0.0127979	0.0393
cg24436462	ARPC5	actin related protein 2/3 complex, subunit 5, 16kDa	3'UTR	1	Open Sea	-	NO	0.104575	0.00629934	1	0.12	0.0052566	0.0186
cg01141636	CYFIP2	cytoplasmic FMR1 interacting protein 2	Body;3'UTR;Body;Body	5	Open Sea	-	NO	0.113404	0.00655143	1	0.12	0.0001707	0.00105
cg20258698	TNS3	tensin 3	5'UTR	7	Open Sea	DMR	NO	0.109438	0.000273714	1	0.12	0.0088824	0.0289
cg22861369	PDLIM4	PDZ and LIM domain 4	3'UTR;3'UTR	5	S Shoe	-	NO	0.137312	6.98461e-05	1	0.13	0.0002375	0.00138
cg04237997	ESAM	endothelial cell adhesion molecule	Body	11	Island	-	NO	0.151388	0.000113781	1	0.13	0.000351	0.00191
cg15909981	TMPRSS6	transmembrane protease, serine 6	Body	22	Island	-	YES	0.148157	0.000911142	1	0.13	0.0026034	0.0103
cg25505106	FBN1	fibrillin 1	Body	15	N Shore	RDMR	NO	0.164666	0.000514248	1	0.13	0.0048098	0.0173
cg27292417	CHDH	choline dehydrogenase	3'UTR	3	Open Sea	-	NO	0.145095	0.00130121	1	0.13	0.0099406	0.0318
cg26779676	NA	-	INTERGENIC	7	S Shoe	-	NO	0.102314	0.0139362	1	0.13	2.98e-05	0.000264
cg07722995	NA	-	INTERGENIC	22	N Shore	-	NO	0.117898	0.0029531	1	0.13	0.0008282	0.00384
cg00088797	IQSEC1	IQ motif and Sec7 domain 1	Body;Body	3	N Shore	-	NO	0.179033	0.000238513	1	0.13	0.0124135	0.0384
cg23712594	PARP1	poly (ADP-ribose) polymerase 1	Body	1	N Shelf	-	YES	0.13454	0.000226036	1	0.14	0.0002059	0.00123
cg19589800	UBE2N	ubiquitin-conjugating enzyme E2N	Body	12	Open Sea	-	YES	0.140795	0.00109975	1	0.14	0.0002804	0.00158
cg15407784	PTTG1	pituitary tumor-transforming 1	Body	5	S Shelf	-	YES	0.10259	0.0050051	1	0.14	0.0004088	0.00217
cg22280820	NA	-	INTERGENIC	11	N Shelf	RDMR	NO	0.126583	0.000973368	1	0.15	6.34e-05	0.000477
cg25119077	MYO10	myosin X	Body	5	Open Sea	-	YES	0.100871	0.0046633	1	0.15	0.0003809	0.00204
cg10606176	NA	-	INTERGENIC	4	Open Sea	-	YES	0.140608	0.00113254	1	0.15	0.0073994	0.0249
cg05775552	PTPRG	protein tyrosine phosphatase, receptor type, G	Body	3	Open Sea	-	YES	0.172545	0.000682185	1	0.16	3.46e-05	0.0003
cg11876012	POLR3K	polymerase (RNA) III (DNA directed) polypeptide K, 12.3 kDa	Body	16	N Shore	-	NO	0.112108	0.0226616	1	0.16	6.5e-05	0.000487
cg06827501	NA	-	INTERGENIC	1	Open Sea	-	YES	0.113313	0.0135218	1	0.16	0.0003454	0.00189
cg04044203	ESAM	endothelial cell adhesion molecule	Body	11	N Shore	RDMR	NO	0.119263	0.0103573	1	0.17	0.0002997	0.00167
cg02361027	LRP2	low density lipoprotein receptor-related protein 2	Body	2	N Shore	-	NO	0.182138	0.00182072	1	0.17	0.0165689	0.0485
cg00260937	KCP	kielin/chordin-like protein	Body	7	Open Sea	-	YES	0.13803	0.00222441	1	0.18	0.0002558	0.00147
cg01686739	BTBD11	BTB (POZ) domain containing 11	Body	12	Open Sea	-	YES	0.170205	4.39268e-05	1	0.19	1.69e-05	0.000166
cg20898273	SLC26A4	solute carrier family 26 (anion exchanger), member 4	TSS1500;Body	7	N Shore	-	NO	0.104964	0.0355055	1	0.19	0.0024653	0.00977
cg04522625	MIR548A2	microRNA 548a-2	Body	3	Open Sea	-	YES	0.104219	0.0419013	1	0.2	0.0004557	0.00237
cg25292098	EFCAB8	EF-hand calcium binding domain 8	TSS1500	20	Open Sea	-	YES	0.104957	0.0241061	1	0.21	0.0004575	0.00237
cg15339142	VEZT	vezatin, adherens junctions transmembrane protein	Body	12	Open Sea	-	YES	0.129991	0.000955398	1	0.21	0.0007021	0.00334
cg12715136	R3HCC1L	R3H domain and coiled-coil containing 1-like	3'UTR	10	Open Sea	-	NO	0.104677	0.0121055	1	0.22	0.0003484	0.0019
cg27567206	AFAP1	actin filament associated protein 1	Body;Body	4	Open Sea	-	NO	0.105196	0.0138898	1	0.23	5.24e-05	0.000412
cg09101151	NA	-	INTERGENIC	16	Open Sea	-	YES	0.117383	0.017915	1	0.23	8.09e-05	0.000575
cg19691410	NA	-	INTERGENIC	14	N Shelf	-	NO	-0.244557	7.44442e-06	1	NA	NA	NA
cg17815820	AKAP13	A kinase (PRKA) anchor protein 13	Body;Body;TSS1500	15	Open Sea	-	NO	-0.236115	1.00774e-05	1	NA	NA	NA
cg10469507	NA	-	INTERGENIC	16	Open Sea	-	YES	-0.165063	1.79608e-05	1	NA	NA	NA
cg18278519	DNTT	DNA nucleotidylexotransferase	Body;Body	10	Open Sea	-	YES	0.190545	1.90209e-05	1	NA	NA	NA
cg18340983	P2RY2	purinergic receptor P2Y, G-protein coupled, 2	5'UTR;5'UTR;5'UTR	11	N Shelf	-	NO	-0.21926	1.92254e-05	1	NA	NA	NA
cg01083040	NA	-	INTERGENIC	15	N Shelf	-	NO	-0.156125	3.08398e-05	1	NA	NA	NA
cg01871963	LCN2	lipocalin 2	TSS1500	9	Open Sea	-	NO	-0.134124	3.32543e-05	1	NA	NA	NA
cg00490976	NA	-	INTERGENIC	3	S Shoe	-	YES	0.139179	3.3922e-05	1	NA	NA	NA
cg16269775	S100A5	S100 calcium binding protein A5	1stExon;5'UTR	1	Open Sea	-	NO	-0.122376	3.51242e-05	1	NA	NA	NA
cg10532980	MAD1L1	MAD1 mitotic arrest deficient-like 1 (yeast)	Body;Body;Body	7	S Shoe	-	NO	-0.166885	4.11369e-05	1	NA	NA	NA
cg17320378	FAM129C	family with sequence similarity 129, member C	Body	19	N Shelf	-	NO	0.153767	4.39764e-05	1	NA	NA	NA
cg24613957	PLA2G2E	phospholipase A2, group IIE	TSS1500	1	Open Sea	-	NO	-0.190724	4.92937e-05	1	NA	NA	NA
cg23225454	SAMD11	sterile alpha motif domain containing 11	Body	1	N Shelf	-	NO	-0.15798	5.105e-05	1	NA	NA	NA
cg10967430	ARHGAP24	Rho GTPase activating protein 24	Body;Body;Body	4	Open Sea	-	YES	0.159264	5.46964e-05	1	NA	NA	NA
cg11389257	MIER2	mesoderm induction early response 1, family member 2	Body	19	N Shore	-	YES	-0.168684	6.25388e-05	1	NA	NA	NA
cg20632224	MIR320B1	microRNA 320b-1	TSS200	1	S Shelf	-	NO	0.128749	8.07179e-05	1	NA	NA	NA
cg04659071	NA	-	INTERGENIC	15	Open Sea	-	YES	-0.18277	8.62665e-05	1	NA	NA	NA
cg08027123	NA	-	INTERGENIC	16	N Shore	-	NO	-0.165468	0.000108828	1	NA	NA	NA
cg16086570	NA	-	INTERGENIC	5	Open Sea	-	YES	-0.127598	0.000119131	1	NA	NA	NA
cg19795616	NA	-	INTERGENIC	7	Open Sea	DMR	NO	0.145177	0.000127263	1	NA	NA	NA
cg18394614	PTPRF	protein tyrosine phosphatase, receptor type, F	Body;Body	1	S Shoe	-	NO	-0.12426	0.000128082	1	NA	NA	NA
cg16555909	TCEA3	transcription elongation factor A (SII), 3	Body	1	Open Sea	-	YES	0.137397	0.00012842	1	NA	NA	NA
cg22701056	NA	-	INTERGENIC	5	Open Sea	-	YES	-0.100174	0.000134316	1	NA	NA	NA
cg07982740	WFDC3	WAP four-disulfide core domain 3	Body	20	Open Sea	-	YES	-0.225025	0.000135918	1	NA	NA	NA
cg02067771	KCP	kielin/chordin-like protein	Body;Body	7	Open Sea	-	NO	-0.110818	0.000168684	1	NA	NA	NA
cg15708127	CNIH3	cornichon family AMPA receptor auxiliary protein 3	Body	1	Open Sea	-	YES	-0.184963	0.000171233	1	NA	NA	NA
cg04836987	NA	-	INTERGENIC	5	Open Sea	-	YES	-0.190553	0.000191713	1	NA	NA	NA
cg00532936	SLC1A7	solute carrier family 1 (glutamate transporter), member 7	Body	1	Open Sea	-	YES	-0.143329	0.000194213	1	NA	NA	NA
cg13633881	ADAMTS13	ADAM metallopeptidase with thrombospondin type 1 motif, 13	Body;Body;Body;Body	9	S Shelf	-	NO	-0.217016	0.000217902	1	NA	NA	NA
cg04733744	C2orf54	chromosome 2 open reading frame 54	1stExon;5'UTR	2	Open Sea	-	NO	-0.178915	0.000219289	1	NA	NA	NA
cg01947066	PML	promyelocytic leukemia	Body;Body;Body;Body;Body;Body;Body;Body;Body	15	N Shore	DMR	NO	0.198123	0.000225657	1	NA	NA	NA
cg02094283	NNMT	nicotinamide N-methyltransferase	TSS1500	11	Open Sea	-	NO	0.169248	0.000229275	1	NA	NA	NA
cg08251362	IFRD1	interferon-related developmental regulator 1	5'UTR	7	N Shelf	-	NO	-0.106299	0.00025993	1	NA	NA	NA
cg25114781	RIN3	Ras and Rab interactor 3	Body	14	Open Sea	-	YES	-0.132198	0.000262835	1	NA	NA	NA
cg03833429	SRL	sarcalumenin	Body	16	Open Sea	-	NO	-0.191756	0.000272013	1	NA	NA	NA
cg02706919	NA	-	INTERGENIC	3	Open Sea	-	YES	-0.156582	0.000303736	1	NA	NA	NA
cg00725162	NA	-	INTERGENIC	22	S Shoe	CDMR	NO	-0.115144	0.000316716	1	NA	NA	NA
cg06645987	DMRTB1	DMRT-like family B with proline-rich C-terminal, 1	Body	1	S Shelf	-	NO	-0.169466	0.000322919	1	NA	NA	NA
cg06551007	NA	-	INTERGENIC	11	Open Sea	-	YES	-0.157404	0.000327089	1	NA	NA	NA
cg10331038	TNR	tenascin R	5'UTR	1	Open Sea	-	NO	-0.138434	0.00035581	1	NA	NA	NA
cg14798390	NA	-	INTERGENIC	5	S Shelf	-	NO	-0.162054	0.000359047	1	NA	NA	NA
cg08640804	NA	-	INTERGENIC	1	N Shore	-	YES	-0.185003	0.000361008	1	NA	NA	NA
cg09897737	NA	-	INTERGENIC	2	Open Sea	-	YES	0.104112	0.000363686	1	NA	NA	NA
cg05417596	NA	-	INTERGENIC	12	Open Sea	-	NO	-0.108215	0.000391371	1	NA	NA	NA
cg09055988	NA	-	INTERGENIC	5	Open Sea	-	YES	-0.18715	0.000412377	1	NA	NA	NA
cg10205038	RIN3	Ras and Rab interactor 3	Body	14	Open Sea	-	YES	0.119945	0.000427055	1	NA	NA	NA
cg07954691	NA	-	INTERGENIC	20	Open Sea	DMR	NO	0.194249	0.000439631	1	NA	NA	NA
cg07700491	KLK12	kallikrein-related peptidase 12	Body;Body;Body	19	S Shoe	-	NO	-0.132568	0.000444468	1	NA	NA	NA
cg19961980	NA	-	INTERGENIC	7	Open Sea	-	YES	-0.171217	0.000447185	1	NA	NA	NA
cg07441944	CD82	CD82 molecule	Body;Body	11	Open Sea	-	YES	-0.176997	0.000453983	1	NA	NA	NA
cg15358855	PRDM10	PR domain containing 10	Body;Body	11	Open Sea	-	YES	-0.169862	0.000460553	1	NA	NA	NA
cg21152476	NA	-	INTERGENIC	8	Open Sea	-	NO	-0.114429	0.000467379	1	NA	NA	NA
cg07083272	LRRC20	leucine rich repeat containing 20	Body;Body;Body	10	Open Sea	-	YES	-0.153843	0.000477443	1	NA	NA	NA
cg09181559	OVOL1	ovo-like zinc finger 1	Body	11	Open Sea	-	NO	-0.181367	0.000489726	1	NA	NA	NA
cg00911881	GATA4	GATA binding protein 4	Body	8	N Shore	-	NO	-0.114894	0.000514854	1	NA	NA	NA
cg26054842	NA	-	INTERGENIC	7	Island	-	NO	-0.104784	0.000531544	1	NA	NA	NA
cg24677302	JDP2	Jun dimerization protein 2	Body;Body;Body;Body	14	Open Sea	-	YES	-0.13936	0.000531773	1	NA	NA	NA
cg11681192	PPP2R1A	protein phosphatase 2, regulatory subunit A, alpha	Body	19	S Shelf	-	NO	-0.124765	0.000536506	1	NA	NA	NA
cg19971102	HHIPL1	HHIP-like 1	3'UTR;Body	14	Open Sea	-	NO	-0.12559	0.000557106	1	NA	NA	NA
cg04150762	NA	-	INTERGENIC	11	S Shoe	-	YES	0.126539	0.000562844	1	NA	NA	NA
cg09264489	PLEKHA6	pleckstrin homology domain containing, family A member 6	5'UTR	1	Open Sea	-	YES	-0.14865	0.000563538	1	NA	NA	NA
cg25602242	SLC2A5	solute carrier family 2 (facilitated glucose/fructose transporter), member 5	Body	1	Open Sea	-	NO	0.10114	0.000597206	1	NA	NA	NA
cg26146732	NA	-	INTERGENIC	14	Open Sea	-	NO	0.134571	0.000602379	1	NA	NA	NA
cg10691912	PHF23	PHD finger protein 23	Body;TSS1500	17	N Shore	-	NO	-0.140202	0.000644541	1	NA	NA	NA
cg17184245	RAP1GAP	RAP1 GTPase activating protein	TSS1500;TSS1500	1	S Shoe	-	NO	-0.103682	0.000698973	1	NA	NA	NA
cg08908960	PLEKHG6	pleckstrin homology domain containing, family G (with RhoGef domain) member 6	TSS200;Body;Body	12	S Shoe	-	YES	-0.116184	0.00071072	1	NA	NA	NA
cg01554149	NA	-	INTERGENIC	16	Open Sea	-	YES	-0.115491	0.000764266	1	NA	NA	NA
cg13712852	VAMP5	vesicle-associated membrane protein 5	Body	2	S Shelf	-	NO	0.129314	0.000780252	1	NA	NA	NA
cg12472416	NA	-	INTERGENIC	17	S Shelf	-	NO	-0.164924	0.000780862	1	NA	NA	NA
cg12360084	AIFM3	apoptosis-inducing factor, mitochondrion-associated, 3	5'UTR;5'UTR;TSS200;TSS200	22	S Shoe	-	NO	-0.1279	0.000789718	1	NA	NA	NA
cg21467365	NA	-	INTERGENIC	2	S Shelf	-	NO	-0.136092	0.000798275	1	NA	NA	NA
cg10080553	NA	-	INTERGENIC	12	Open Sea	-	YES	-0.112386	0.000821786	1	NA	NA	NA
cg17112266	ABCB8	ATP-binding cassette, sub-family B (MDR/TAP), member 8	Body	7	N Shelf	-	NO	-0.143922	0.000852234	1	NA	NA	NA
cg20848218	NA	-	INTERGENIC	1	Open Sea	-	YES	0.118242	0.000879581	1	NA	NA	NA
cg17971251	SEC16B	SEC16 homolog B (S. cerevisiae)	Body	1	Open Sea	-	YES	-0.112237	0.000901232	1	NA	NA	NA
cg03837313	SLC43A3	solute carrier family 43, member 3	TSS1500;TSS1500;TSS1500	11	S Shoe	-	NO	0.109775	0.0009234	1	NA	NA	NA
cg13074203	SNTB1	syntrophin, beta 1 (dystrophin-associated protein A1, 59kDa, basic component 1)	Body	8	Open Sea	-	YES	0.144835	0.000952222	1	NA	NA	NA
cg12593411	ANGPTL6	angiopoietin-like 6	TSS1500	19	N Shelf	-	NO	-0.117383	0.000983718	1	NA	NA	NA
cg17719543	PADI3	peptidyl arginine deiminase, type III	Body	1	Open Sea	-	NO	-0.132177	0.000984551	1	NA	NA	NA
cg07052568	NFIX	nuclear factor I/X (CCAAT-binding transcription factor)	Body	19	S Shelf	-	NO	-0.159551	0.00101581	1	NA	NA	NA
cg06732545	SYNPO	synaptopodin	Body;Body	5	N Shelf	RDMR	NO	-0.134747	0.00102265	1	NA	NA	NA
cg08631502	NA	-	INTERGENIC	16	Island	-	NO	0.13761	0.00103154	1	NA	NA	NA
cg15344504	STT3B	STT3B, subunit of the oligosaccharyltransferase complex (catalytic)	Body	3	Open Sea	-	YES	0.114848	0.00103571	1	NA	NA	NA
cg24382276	NA	-	INTERGENIC	15	Open Sea	-	YES	-0.127579	0.00108989	1	NA	NA	NA
cg14393923	GMDS	GDP-mannose 4,6-dehydratase	Body	6	Open Sea	-	YES	-0.164744	0.00109489	1	NA	NA	NA
cg12870518	NA	-	TSS200	22	Open Sea	-	NO	-0.118151	0.00109535	1	NA	NA	NA
cg23516283	PPP1R16A	protein phosphatase 1, regulatory subunit 16A	3'UTR	8	S Shoe	-	YES	-0.102286	0.00110224	1	NA	NA	NA
cg19270623	CNGA4	cyclic nucleotide gated channel alpha 4	TSS1500	11	N Shelf	-	NO	-0.170358	0.00111556	1	NA	NA	NA
cg06871525	TMCO4	transmembrane and coiled-coil domains 4	5'UTR	1	Open Sea	-	YES	-0.16352	0.00113651	1	NA	NA	NA
cg15757292	TRIM29	tripartite motif containing 29	Body	11	Open Sea	-	NO	-0.117654	0.00113977	1	NA	NA	NA
cg18287241	TENM2	teneurin transmembrane protein 2	Body	5	Open Sea	-	YES	-0.16233	0.00114183	1	NA	NA	NA
cg22250781	NHLRC4	NHL repeat containing 4	TSS1500	16	Island	-	NO	-0.174567	0.00114745	1	NA	NA	NA
cg04207306	AK1	adenylate kinase 1	5'UTR	9	N Shore	-	YES	-0.12232	0.00114778	1	NA	NA	NA
cg09651708	NA	-	INTERGENIC	5	Open Sea	-	YES	-0.11053	0.00116267	1	NA	NA	NA
cg08747963	NA	-	TSS1500	5	S Shoe	-	NO	-0.170119	0.00123344	1	NA	NA	NA
cg04082512	NA	-	INTERGENIC	16	Open Sea	-	YES	-0.122719	0.00125113	1	NA	NA	NA
cg07745596	NA	-	INTERGENIC	10	Open Sea	-	NO	-0.105395	0.00126666	1	NA	NA	NA
cg01517962	PRDM16	PR domain containing 16	Body;Body	1	N Shore	-	NO	-0.134003	0.0012711	1	NA	NA	NA
cg23592421	NA	-	INTERGENIC	14	S Shelf	-	NO	-0.170424	0.00127131	1	NA	NA	NA
cg09822812	DDR1	discoidin domain receptor tyrosine kinase 1	TSS1500;5'UTR;5'UTR	6	S Shelf	-	YES	0.105336	0.00128669	1	NA	NA	NA
cg25916172	NA	-	INTERGENIC	10	S Shelf	-	NO	-0.100453	0.00129917	1	NA	NA	NA
cg01924372	SBK1	SH3 domain binding kinase 1	5'UTR	16	Open Sea	-	YES	0.115309	0.00131111	1	NA	NA	NA
cg17385497	MED16	mediator complex subunit 16	Body	19	N Shore	-	NO	-0.128974	0.00131786	1	NA	NA	NA
cg14201634	DIXDC1	DIX domain containing 1	Body	11	Open Sea	-	YES	-0.152136	0.00132095	1	NA	NA	NA
cg13116071	CEP170	centrosomal protein 170kDa	Body;Body;Body	1	Open Sea	-	YES	-0.13872	0.00132533	1	NA	NA	NA
cg25500948	WWC1	WW and C2 domain containing 1	Body;Body;Body	5	Open Sea	-	YES	-0.172384	0.00135954	1	NA	NA	NA
cg02072492	NA	-	INTERGENIC	5	N Shelf	-	NO	-0.156769	0.00135982	1	NA	NA	NA
cg18655369	NA	-	INTERGENIC	19	S Shelf	-	NO	-0.189028	0.0013989	1	NA	NA	NA
cg09594210	UST	uronyl-2-sulfotransferase	Body	6	Open Sea	-	YES	0.124847	0.00144661	1	NA	NA	NA
cg26108719	MXRA8	matrix-remodelling associated 8	TSS1500	1	Open Sea	-	YES	-0.145444	0.00144925	1	NA	NA	NA
cg08530934	PTPRN2	protein tyrosine phosphatase, receptor type, N polypeptide 2	Body;Body;Body	7	Open Sea	-	NO	-0.111883	0.00151536	1	NA	NA	NA
cg25762654	OR8D4	olfactory receptor, family 8, subfamily D, member 4	TSS1500	11	Open Sea	-	NO	-0.170596	0.00159932	1	NA	NA	NA
cg14114322	NA	-	INTERGENIC	6	Island	-	NO	0.100435	0.00160745	1	NA	NA	NA
cg24392274	C9orf16	chromosome 9 open reading frame 16	TSS1500	9	N Shore	-	NO	0.120524	0.00161076	1	NA	NA	NA
cg21579982	FAF1	Fas (TNFRSF6) associated factor 1	Body	1	N Shelf	-	NO	-0.180116	0.00164521	1	NA	NA	NA
cg06228737	ABAT	4-aminobutyrate aminotransferase	5'UTR	16	S Shoe	-	NO	-0.112537	0.00169648	1	NA	NA	NA
cg10643271	SLC15A4	solute carrier family 15 (oligopeptide transporter), member 4	TSS1500	12	S Shoe	DMR	NO	-0.105816	0.00175256	1	NA	NA	NA
cg23919865	NA	-	INTERGENIC	19	N Shore	-	NO	-0.102625	0.00176053	1	NA	NA	NA
cg17004104	NNMT	nicotinamide N-methyltransferase	TSS1500	11	Open Sea	-	NO	0.10774	0.00176463	1	NA	NA	NA
cg07561710	NA	-	INTERGENIC	6	N Shore	DMR	YES	-0.101944	0.00179199	1	NA	NA	NA
cg19903805	TC2N	tandem C2 domains, nuclear	1stExon;5'UTR	14	Open Sea	-	NO	0.112738	0.00180898	1	NA	NA	NA
cg13003735	NA	-	INTERGENIC	17	Open Sea	-	YES	-0.133948	0.00184058	1	NA	NA	NA
cg19532942	NA	-	INTERGENIC	14	Open Sea	-	YES	-0.129494	0.00184497	1	NA	NA	NA
cg11670789	NA	-	INTERGENIC	15	Open Sea	DMR	NO	0.112839	0.00186945	1	NA	NA	NA
cg17918944	GCK	glucokinase (hexokinase 4)	TSS1500	7	Open Sea	-	NO	-0.152459	0.00193395	1	NA	NA	NA
cg13403259	NA	-	INTERGENIC	9	Open Sea	-	YES	-0.114451	0.00202858	1	NA	NA	NA
cg13046608	SLC43A3	solute carrier family 43, member 3	TSS1500;TSS1500;TSS1500	11	S Shoe	-	NO	0.102885	0.00203452	1	NA	NA	NA
cg05594286	NA	-	INTERGENIC	16	Open Sea	-	YES	-0.12812	0.00204105	1	NA	NA	NA
cg17063269	NA	-	INTERGENIC	6	Open Sea	-	NO	-0.1527	0.0020431	1	NA	NA	NA
cg02421175	NA	-	INTERGENIC	4	Open Sea	-	YES	0.117828	0.00205576	1	NA	NA	NA
cg15618908	NA	-	INTERGENIC	5	Open Sea	-	YES	-0.119876	0.00207691	1	NA	NA	NA
cg21340621	KDM2B	lysine (K)-specific demethylase 2B	TSS1500	12	S Shoe	-	NO	-0.128986	0.00213759	1	NA	NA	NA
cg00028507	NA	-	INTERGENIC	1	N Shore	-	NO	-0.131605	0.0021608	1	NA	NA	NA
cg25463331	VPS52	vacuolar protein sorting 52 homolog (S. cerevisiae)	Body;TSS1500	6	N Shore	-	NO	-0.117189	0.00219863	1	NA	NA	NA
cg16009988	NA	-	INTERGENIC	12	Open Sea	-	NO	-0.138109	0.00220401	1	NA	NA	NA
cg13110574	ADARB1	adenosine deaminase, RNA-specific, B1	TSS1500;TSS200;TSS1500;TSS1500;TSS1500;TSS1500;TSS1500;TSS1500	21	N Shore	-	NO	-0.167589	0.00222322	1	NA	NA	NA
cg26020521	TRIM66	tripartite motif containing 66	TSS200	11	Open Sea	-	YES	-0.138852	0.00222792	1	NA	NA	NA
cg03188000	NA	-	INTERGENIC	12	Open Sea	-	NO	0.159592	0.00223423	1	NA	NA	NA
cg20274462	NA	-	INTERGENIC	8	Open Sea	-	YES	0.113136	0.00227095	1	NA	NA	NA
cg06650379	NA	-	Body	4	N Shelf	-	NO	-0.123616	0.00228826	1	NA	NA	NA
cg18926420	NA	-	INTERGENIC	15	Open Sea	-	NO	-0.139454	0.00233787	1	NA	NA	NA
cg08080735	FOXP1	forkhead box P1	5'UTR;5'UTR	3	Open Sea	-	YES	0.130625	0.00245966	1	NA	NA	NA
cg11883141	TG	thyroglobulin	Body;Body;5'UTR	8	Open Sea	-	YES	-0.11999	0.00246882	1	NA	NA	NA
cg24674269	NA	-	INTERGENIC	13	Open Sea	-	YES	-0.125036	0.00250632	1	NA	NA	NA
cg22159647	NA	-	INTERGENIC	3	Open Sea	-	YES	0.130615	0.00250802	1	NA	NA	NA
cg21132536	ACSS2	acyl-CoA synthetase short-chain family member 2	Body;Body;Body	20	S Shoe	-	NO	0.114284	0.0025148	1	NA	NA	NA
cg07218288	PSMB8	proteasome (prosome, macropain) subunit, beta type, 8	TSS1500;TSS1500;3'UTR	6	S Shoe	-	NO	0.161999	0.00256514	1	NA	NA	NA
cg22935422	PDE7B	phosphodiesterase 7B	Body	6	Open Sea	-	YES	-0.127379	0.00257254	1	NA	NA	NA
cg00935717	ZMAT4	zinc finger, matrin-type 4	Body;Body	8	Open Sea	-	YES	-0.124805	0.00259631	1	NA	NA	NA
cg06758448	NA	-	INTERGENIC	2	Open Sea	-	YES	0.158146	0.00260142	1	NA	NA	NA
cg09759289	ZNF395	zinc finger protein 395	5'UTR	8	Open Sea	-	YES	-0.142117	0.00260539	1	NA	NA	NA
cg26574610	VPREB3	pre-B lymphocyte 3	Body	22	S Shelf	-	NO	-0.104481	0.00264138	1	NA	NA	NA
cg14718363	NA	-	INTERGENIC	2	Open Sea	DMR	NO	0.143798	0.00266107	1	NA	NA	NA
cg12502751	NA	-	INTERGENIC	5	S Shelf	-	NO	-0.133779	0.00266255	1	NA	NA	NA
cg15734152	NA	-	INTERGENIC	12	Open Sea	-	NO	-0.10401	0.00268216	1	NA	NA	NA
cg25404410	KIF3A	kinesin family member 3A	TSS1500	5	S Shoe	-	NO	-0.142078	0.00268335	1	NA	NA	NA
cg10458893	PRMT8	protein arginine methyltransferase 8	Body	12	Open Sea	-	NO	0.111917	0.00270771	1	NA	NA	NA
cg04370860	UBE2E1	ubiquitin-conjugating enzyme E2E 1	Body;Body	3	Open Sea	-	YES	0.136333	0.00273657	1	NA	NA	NA
cg01205165	ETNK2	ethanolamine kinase 2	Body	1	N Shore	-	NO	-0.111506	0.00277692	1	NA	NA	NA
cg26562462	TBC1D14	TBC1 domain family, member 14	Body;Body	4	S Shelf	-	NO	-0.124529	0.00281218	1	NA	NA	NA
cg16101213	NA	-	INTERGENIC	7	Open Sea	-	YES	-0.155547	0.00285575	1	NA	NA	NA
cg23844115	LINC00518	long intergenic non-protein coding RNA 518	Body	6	Open Sea	-	NO	-0.109106	0.00287875	1	NA	NA	NA
cg09588038	NA	-	INTERGENIC	16	N Shelf	-	NO	-0.120466	0.00292524	1	NA	NA	NA
cg22661330	LANCL2	LanC lantibiotic synthetase component C-like 2 (bacterial)	Body	7	S Shelf	-	NO	-0.137753	0.00292916	1	NA	NA	NA
cg12555086	LIPA	lipase A, lysosomal acid, cholesterol esterase	Body;Body	10	Open Sea	-	YES	-0.139728	0.00297314	1	NA	NA	NA
cg01994750	NA	-	INTERGENIC	11	Open Sea	-	YES	0.126038	0.00300937	1	NA	NA	NA
cg00003858	RNF220	ring finger protein 220	Body	1	N Shelf	-	NO	-0.103515	0.0030214	1	NA	NA	NA
cg05270551	NA	-	INTERGENIC	2	Open Sea	-	YES	0.119534	0.00302979	1	NA	NA	NA
cg18266400	ZNF148	zinc finger protein 148	Body	3	Open Sea	-	YES	-0.146478	0.00303767	1	NA	NA	NA
cg09083345	NA	-	INTERGENIC	6	N Shore	CDMR	NO	-0.130505	0.00310734	1	NA	NA	NA
cg02433266	NA	-	INTERGENIC	22	N Shelf	-	NO	-0.142465	0.00311448	1	NA	NA	NA
cg08623810	NRXN2	neurexin 2	Body;Body	11	N Shore	-	YES	-0.110624	0.00312132	1	NA	NA	NA
cg01257383	CHRM4	cholinergic receptor, muscarinic 4	TSS1500	11	S Shoe	-	NO	-0.10084	0.0031312	1	NA	NA	NA
cg12320198	ITPR1	inositol 1,4,5-trisphosphate receptor, type 1	5'UTR;5'UTR;5'UTR	3	Open Sea	-	YES	0.132897	0.00316471	1	NA	NA	NA
cg23642826	ZBTB48	zinc finger and BTB domain containing 48	Body	1	Open Sea	-	NO	-0.125417	0.00316882	1	NA	NA	NA
cg08250742	NA	-	INTERGENIC	17	N Shore	-	NO	-0.102687	0.00317893	1	NA	NA	NA
cg15388210	KIAA0319L	KIAA0319-like	Body	1	Open Sea	-	YES	0.106857	0.00318563	1	NA	NA	NA
cg05063274	PTPN14	protein tyrosine phosphatase, non-receptor type 14	5'UTR	1	Open Sea	-	NO	-0.119995	0.00320746	1	NA	NA	NA
cg08461425	KDM2B	lysine (K)-specific demethylase 2B	Body;Body	12	N Shelf	-	YES	-0.128095	0.00321726	1	NA	NA	NA
cg22490991	UNC5C	unc-5 homolog C (C. elegans)	Body	4	N Shelf	-	NO	-0.174227	0.00325586	1	NA	NA	NA
cg09914404	HS3ST3B1	heparan sulfate (glucosamine) 3-O-sulfotransferase 3B1	Body	17	S Shelf	-	NO	0.103291	0.00326469	1	NA	NA	NA
cg14727987	NA	-	INTERGENIC	5	Open Sea	-	YES	0.153818	0.00327342	1	NA	NA	NA
cg22023197	ETV3L	ets variant 3-like	TSS1500	1	Open Sea	-	NO	-0.13802	0.00327629	1	NA	NA	NA
cg21753058	NA	-	INTERGENIC	4	S Shoe	-	NO	-0.167559	0.00328213	1	NA	NA	NA
cg13666041	ACTN1	actinin, alpha 1	Body;Body;Body	14	N Shore	RDMR	NO	-0.121306	0.00328584	1	NA	NA	NA
cg12261055	NA	-	INTERGENIC	7	Open Sea	-	YES	-0.127858	0.00333636	1	NA	NA	NA
cg15207426	NA	-	INTERGENIC	17	Open Sea	-	YES	0.133294	0.00334038	1	NA	NA	NA
cg24790676	KLK10	kallikrein-related peptidase 10	TSS1500;TSS1500;TSS1500	19	S Shoe	-	NO	-0.155801	0.00336797	1	NA	NA	NA
cg04717847	SPTBN5	spectrin, beta, non-erythrocytic 5	TSS200	15	Open Sea	-	YES	-0.151956	0.00340233	1	NA	NA	NA
cg04885642	NA	-	INTERGENIC	1	Open Sea	-	YES	-0.154854	0.00341163	1	NA	NA	NA
cg16352830	PLXNA2	plexin A2	Body	1	Open Sea	-	YES	0.119504	0.00344369	1	NA	NA	NA
cg06724402	ANGPTL5	angiopoietin-like 5	5'UTR	11	N Shelf	-	NO	0.130747	0.00353384	1	NA	NA	NA
cg25042789	TAP1	transporter 1, ATP-binding cassette, sub-family B (MDR/TAP)	Body	6	N Shore	-	NO	0.164322	0.00354743	1	NA	NA	NA
cg07702235	NA	-	INTERGENIC	2	Open Sea	-	YES	0.105304	0.00358619	1	NA	NA	NA
cg27284398	C19orf57	chromosome 19 open reading frame 57	Body	19	N Shelf	-	NO	0.10335	0.00361041	1	NA	NA	NA
cg11679124	FRMD4A	FERM domain containing 4A	Body	10	Open Sea	-	YES	-0.112688	0.00361407	1	NA	NA	NA
cg17653411	FBLN7	fibulin 7	Body;Body	2	Open Sea	-	YES	-0.1032	0.00362446	1	NA	NA	NA
cg17989736	KCNK9	potassium channel, two pore domain subfamily K, member 9	Body	8	S Shelf	-	NO	0.146318	0.0036257	1	NA	NA	NA
cg01556246	NA	-	Body	8	Open Sea	-	YES	0.103421	0.00362782	1	NA	NA	NA
cg10110027	NA	-	INTERGENIC	14	N Shelf	-	NO	-0.126369	0.00365333	1	NA	NA	NA
cg06789999	HSPA12A	heat shock 70kDa protein 12A	Body	10	Open Sea	-	YES	-0.168257	0.00368949	1	NA	NA	NA
cg22389654	PHGDH	phosphoglycerate dehydrogenase	Body	1	Open Sea	-	NO	-0.126473	0.00381979	1	NA	NA	NA
cg25088412	NA	-	INTERGENIC	6	Open Sea	RDMR	NO	-0.131341	0.00404607	1	NA	NA	NA
cg23462697	NA	-	INTERGENIC	12	N Shelf	-	NO	-0.115657	0.00407125	1	NA	NA	NA
cg09435499	NA	-	INTERGENIC	11	Open Sea	-	NO	-0.115704	0.00409069	1	NA	NA	NA
cg07775147	FBRSL1	fibrosin-like 1	Body	12	N Shore	-	NO	-0.137776	0.00414159	1	NA	NA	NA
cg12335056	CBY3	chibby homolog 3 (Drosophila)	TSS1500	5	S Shelf	-	NO	-0.125141	0.00420525	1	NA	NA	NA
cg04461481	ZNF423	zinc finger protein 423	Body	16	S Shoe	-	NO	0.140748	0.00420843	1	NA	NA	NA
cg14204060	NA	-	INTERGENIC	9	N Shore	-	NO	-0.104959	0.00422301	1	NA	NA	NA
cg07986887	NA	-	INTERGENIC	22	S Shelf	-	YES	0.11313	0.0042915	1	NA	NA	NA
cg27543214	NA	-	INTERGENIC	6	Open Sea	-	YES	0.124013	0.00435363	1	NA	NA	NA
cg02234653	AP1S3	adaptor-related protein complex 1, sigma 3 subunit	Body	2	Open Sea	-	YES	-0.105144	0.00437227	1	NA	NA	NA
cg07008591	TEAD1	TEA domain family member 1 (SV40 transcriptional enhancer factor)	Body	11	Open Sea	-	YES	-0.131622	0.00440791	1	NA	NA	NA
cg24107728	LRP8	low density lipoprotein receptor-related protein 8, apolipoprotein e receptor	Body;Body;Body;Body	1	Open Sea	-	YES	-0.13563	0.00449766	1	NA	NA	NA
cg15497991	NFATC2	nuclear factor of activated T-cells, cytoplasmic, calcineurin-dependent 2	Body;Body;Body	20	S Shelf	-	NO	0.102295	0.00450292	1	NA	NA	NA
cg05786341	NA	-	TSS1500	6	Open Sea	-	NO	0.104604	0.00453402	1	NA	NA	NA
cg26501049	FAM184A	family with sequence similarity 184, member A	TSS1500	6	Open Sea	-	NO	-0.11136	0.00456842	1	NA	NA	NA
cg15391601	FFAR3	free fatty acid receptor 3	TSS1500	19	Open Sea	-	NO	0.138179	0.00458702	1	NA	NA	NA
cg21848788	NA	-	INTERGENIC	8	N Shore	-	NO	-0.102518	0.00467313	1	NA	NA	NA
cg13181019	MPP7	membrane protein, palmitoylated 7 (MAGUK p55 subfamily member 7)	TSS1500	10	Open Sea	-	NO	-0.117424	0.00467627	1	NA	NA	NA
cg10772991	SENP5	SUMO1/sentrin specific peptidase 5	TSS1500	3	N Shore	-	NO	-0.135367	0.00481405	1	NA	NA	NA
cg01588250	NA	-	INTERGENIC	8	Open Sea	-	YES	-0.120484	0.00487097	1	NA	NA	NA
cg25500616	ARHGEF4	Rho guanine nucleotide exchange factor (GEF) 4	Body;Body	2	S Shelf	-	NO	-0.113768	0.00492129	1	NA	NA	NA
cg01715699	STK24	serine/threonine kinase 24	Body	13	Open Sea	-	YES	-0.112672	0.00493135	1	NA	NA	NA
cg04986004	MIR874	microRNA 874	TSS1500;Body	5	Open Sea	-	NO	-0.115078	0.00493781	1	NA	NA	NA
cg05601201	FOXO3	forkhead box O3	Body;Body	6	Open Sea	-	YES	0.104218	0.00494059	1	NA	NA	NA
cg22866875	XKR6	XK, Kell blood group complex subunit-related family, member 6	Body	8	N Shelf	-	YES	-0.111968	0.00496709	1	NA	NA	NA
cg07574216	TIPARP	TCDD-inducible poly(ADP-ribose) polymerase	5'UTR;TSS1500	3	S Shoe	-	NO	-0.105597	0.00505694	1	NA	NA	NA
cg19793904	TMEM132C	transmembrane protein 132C	Body	12	Open Sea	-	YES	-0.102344	0.00507306	1	NA	NA	NA
cg07271718	NUDCD1	NudC domain containing 1	Body;Body	8	Open Sea	-	YES	0.125893	0.00507493	1	NA	NA	NA
cg17392018	CALD1	caldesmon 1	Body;Body;Body;Body;Body	7	Open Sea	-	YES	0.121077	0.00513211	1	NA	NA	NA
cg03917473	NA	-	INTERGENIC	17	Open Sea	-	YES	-0.101019	0.00520636	1	NA	NA	NA
cg23733052	TMEM132D	transmembrane protein 132D	Body	12	N Shelf	CDMR	NO	-0.102657	0.005298	1	NA	NA	NA
cg26620021	MIR641	microRNA 641	TSS1500;5'UTR	19	N Shore	-	NO	-0.121939	0.00532561	1	NA	NA	NA
cg20276202	NA	-	INTERGENIC	15	Open Sea	-	YES	-0.126053	0.00536585	1	NA	NA	NA
cg12400041	DST	dystonin	Body;Body;TSS1500;Body	6	S Shoe	-	NO	-0.125732	0.00549034	1	NA	NA	NA
cg27403658	NA	-	INTERGENIC	7	Open Sea	-	YES	0.123338	0.00550421	1	NA	NA	NA
cg08707963	RASA3	RAS p21 protein activator 3	Body	13	N Shore	-	NO	-0.117792	0.00555233	1	NA	NA	NA
cg03049501	NA	-	INTERGENIC	16	N Shelf	-	NO	-0.136005	0.00561052	1	NA	NA	NA
cg25063189	NA	-	INTERGENIC	10	N Shelf	-	YES	-0.11104	0.00563415	1	NA	NA	NA
cg21363706	NAT1	N-acetyltransferase 1 (arylamine N-acetyltransferase)	TSS1500;TSS1500;TSS1500;TSS1500;TSS1500;TSS1500;TSS1500;5'UTR	8	Open Sea	-	NO	0.103158	0.00569603	1	NA	NA	NA
cg06906196	NA	-	INTERGENIC	5	Open Sea	-	YES	-0.157868	0.00572223	1	NA	NA	NA
cg07645228	GTF2IRD1	GTF2I repeat domain containing 1	TSS1500;TSS1500	7	N Shore	-	NO	-0.140632	0.00576025	1	NA	NA	NA
cg16624284	NA	-	INTERGENIC	13	Open Sea	-	YES	-0.127484	0.00579326	1	NA	NA	NA
cg13369622	SCUBE3	signal peptide, CUB domain, EGF-like 3	Body	6	S Shelf	RDMR	YES	-0.105103	0.00580681	1	NA	NA	NA
cg18906596	ANKFY1	ankyrin repeat and FYVE domain containing 1	Body;Body	17	Open Sea	-	YES	-0.103696	0.00590949	1	NA	NA	NA
cg02202061	CCL15	chemokine (C-C motif) ligand 15	1stExon;Body;5'UTR;Body	17	Open Sea	-	NO	-0.113563	0.00591619	1	NA	NA	NA
cg18703541	NA	-	INTERGENIC	21	S Shelf	-	NO	-0.100434	0.00593709	1	NA	NA	NA
cg25467833	NA	-	INTERGENIC	1	Open Sea	-	YES	-0.129626	0.00610192	1	NA	NA	NA
cg22740634	NA	-	INTERGENIC	2	Open Sea	-	YES	-0.111803	0.00616593	1	NA	NA	NA
cg25633271	SRCIN1	SRC kinase signaling inhibitor 1	Body	17	N Shelf	-	NO	-0.137846	0.00619259	1	NA	NA	NA
cg25198120	ILDR1	immunoglobulin-like domain containing receptor 1	Body	3	N Shelf	-	NO	-0.142166	0.00620037	1	NA	NA	NA
cg00770471	SMIM14	small integral membrane protein 14	5'UTR	4	N Shelf	-	NO	-0.141349	0.0063681	1	NA	NA	NA
cg26094232	NA	-	INTERGENIC	11	S Shelf	-	NO	-0.127859	0.00637444	1	NA	NA	NA
cg12301696	NA	-	INTERGENIC	11	Open Sea	CDMR	YES	0.108073	0.00638555	1	NA	NA	NA
cg14243616	NA	-	INTERGENIC	9	S Shelf	-	NO	-0.131158	0.00641316	1	NA	NA	NA
cg05392323	ZNF436-AS1	ZNF436 antisense RNA 1	3'UTR;1stExon;3'UTR	1	S Shelf	-	YES	-0.150057	0.00662089	1	NA	NA	NA
cg01354782	ITPR2	inositol 1,4,5-trisphosphate receptor, type 2	Body	12	Open Sea	-	YES	-0.136203	0.00670073	1	NA	NA	NA
cg26674160	S100B	S100 calcium binding protein B	TSS200	21	Open Sea	-	NO	-0.108095	0.00675565	1	NA	NA	NA
cg23149454	PDE2A	phosphodiesterase 2A, cGMP-stimulated	5'UTR;1stExon;Body	11	Open Sea	-	NO	-0.13344	0.00681524	1	NA	NA	NA
cg04608829	CYP4F12	cytochrome P450, family 4, subfamily F, polypeptide 12	TSS200	19	Open Sea	-	NO	-0.127108	0.00685682	1	NA	NA	NA
cg27223646	TMEM45B	transmembrane protein 45B	Body	11	Open Sea	-	NO	-0.139728	0.00687579	1	NA	NA	NA
cg10976318	TTLL8	tubulin tyrosine ligase-like family member 8	Body	22	N Shore	-	NO	-0.107948	0.00692332	1	NA	NA	NA
cg10966830	NA	-	INTERGENIC	4	Open Sea	-	YES	0.101673	0.00694217	1	NA	NA	NA
cg14156149	PROSER1	proline and serine rich 1	Body;Body	13	Open Sea	-	YES	-0.128151	0.00697538	1	NA	NA	NA
cg05736186	PPFIBP2	PTPRF interacting protein, binding protein 2 (liprin beta 2)	Body	11	Open Sea	-	YES	-0.120358	0.00700397	1	NA	NA	NA
cg02092885	NA	-	INTERGENIC	17	Open Sea	-	YES	0.110827	0.00703048	1	NA	NA	NA
cg08102516	SDK1	sidekick cell adhesion molecule 1	Body	7	Open Sea	DMR	YES	0.15221	0.00710048	1	NA	NA	NA
cg25127692	IGF2BP2	insulin-like growth factor 2 mRNA binding protein 2	Body;Body	3	Open Sea	-	YES	-0.162643	0.00712118	1	NA	NA	NA
cg13159318	TMPRSS4	transmembrane protease, serine 4	TSS1500;TSS1500	11	Open Sea	-	YES	-0.118964	0.00714784	1	NA	NA	NA
cg25786273	MBP	myelin basic protein	Body;Body	18	S Shoe	-	NO	-0.14163	0.00719328	1	NA	NA	NA
cg15654892	NA	-	INTERGENIC	8	Open Sea	-	YES	-0.111623	0.00719453	1	NA	NA	NA
cg13783323	EXTL1	exostosin-like glycosyltransferase 1	TSS1500	1	Open Sea	-	YES	-0.119695	0.0072545	1	NA	NA	NA
cg20994561	ADGRB1	adhesion G protein-coupled receptor B1	TSS1500	8	N Shore	-	NO	-0.106342	0.00727164	1	NA	NA	NA
cg11859398	SDK1	sidekick cell adhesion molecule 1	Body	7	Open Sea	DMR	YES	0.13929	0.00727583	1	NA	NA	NA
cg02396116	NA	-	INTERGENIC	10	Open Sea	-	NO	-0.108022	0.007298	1	NA	NA	NA
cg10588705	USP22	ubiquitin specific peptidase 22	3'UTR	17	Open Sea	-	YES	-0.102602	0.00731459	1	NA	NA	NA
cg04887082	MYOF	myoferlin	Body;Body	10	Open Sea	-	YES	-0.104308	0.00733124	1	NA	NA	NA
cg26136325	SPATA7	spermatogenesis associated 7	Body;Body	14	S Shelf	-	NO	0.123943	0.00739135	1	NA	NA	NA
cg07165120	LRRK1	leucine-rich repeat kinase 1	Body	15	S Shelf	-	NO	-0.119844	0.00759901	1	NA	NA	NA
cg18405544	NA	-	INTERGENIC	5	Open Sea	-	YES	-0.128051	0.00761882	1	NA	NA	NA
cg18458353	CEACAM5	carcinoembryonic antigen-related cell adhesion molecule 5	TSS1500	19	Open Sea	-	NO	-0.14218	0.00765272	1	NA	NA	NA
cg06987369	NA	-	INTERGENIC	7	Open Sea	-	YES	-0.124562	0.00765628	1	NA	NA	NA
cg14490428	NA	-	INTERGENIC	10	Open Sea	-	YES	0.116426	0.00767604	1	NA	NA	NA
cg14967393	IL6ST	interleukin 6 signal transducer	Body;Body	5	Open Sea	-	YES	-0.103983	0.00779781	1	NA	NA	NA
cg04128967	NA	-	INTERGENIC	14	Open Sea	-	YES	-0.1111	0.00782182	1	NA	NA	NA
cg25656709	NA	-	INTERGENIC	6	Open Sea	-	NO	-0.106015	0.00782952	1	NA	NA	NA
cg19486492	NA	-	INTERGENIC	2	Open Sea	-	NO	-0.108489	0.00783502	1	NA	NA	NA
cg00945409	NA	-	Body;Body;Body	10	S Shelf	-	YES	-0.126276	0.00787002	1	NA	NA	NA
cg12895631	SMCO4	single-pass membrane protein with coiled-coil domains 4	5'UTR	11	Open Sea	-	YES	0.107522	0.0079293	1	NA	NA	NA
cg11356004	FAT2	FAT atypical cadherin 2	TSS1500	5	Open Sea	-	NO	-0.101242	0.00799407	1	NA	NA	NA
cg13249146	GALNT9	polypeptide N-acetylgalactosaminyltransferase 9	Body	12	S Shoe	-	NO	-0.149384	0.00801296	1	NA	NA	NA
cg14776168	RORA	RAR-related orphan receptor A	Body	15	Open Sea	-	YES	-0.163136	0.00807087	1	NA	NA	NA
cg11737879	PEX3	peroxisomal biogenesis factor 3	Body	6	Open Sea	-	YES	-0.124843	0.00808664	1	NA	NA	NA
cg03044452	GGT6	gamma-glutamyltransferase 6	TSS200;TSS200	17	Open Sea	-	NO	-0.109254	0.0080986	1	NA	NA	NA
cg00466492	TIMM44	translocase of inner mitochondrial membrane 44 homolog (yeast)	3'UTR;TSS1500	19	N Shore	-	NO	-0.10635	0.00810553	1	NA	NA	NA
cg19434937	LPCAT3	lysophosphatidylcholine acyltransferase 3	Body	12	Open Sea	-	YES	-0.116959	0.00815886	1	NA	NA	NA
cg10960118	GAP43	growth associated protein 43	Body;Body	3	Open Sea	-	YES	-0.109668	0.00833436	1	NA	NA	NA
cg09044458	ST5	suppression of tumorigenicity 5	Body;Body;Body	11	Open Sea	-	YES	-0.105679	0.00837201	1	NA	NA	NA
cg27451581	KLHDC7A	kelch domain containing 7A	TSS1500	1	N Shelf	RDMR	YES	-0.131853	0.0083945	1	NA	NA	NA
cg21685427	SGK2	serum/glucocorticoid regulated kinase 2	TSS1500	20	Open Sea	-	NO	-0.111055	0.00841386	1	NA	NA	NA
cg23564535	NA	-	INTERGENIC	11	Open Sea	CDMR	NO	-0.101595	0.00842141	1	NA	NA	NA
cg14444376	GPNMB	glycoprotein (transmembrane) nmb	5'UTR;1stExon;1stExon;5'UTR	7	N Shore	-	NO	-0.116009	0.00843511	1	NA	NA	NA
cg23530586	NA	-	INTERGENIC	5	Open Sea	-	YES	-0.142313	0.00844504	1	NA	NA	NA
cg00556100	NA	-	INTERGENIC	1	Open Sea	-	YES	-0.102424	0.00845037	1	NA	NA	NA
cg12708124	NA	-	INTERGENIC	10	Open Sea	-	NO	-0.113895	0.00845429	1	NA	NA	NA
cg09231843	TGM5	transglutaminase 5	Body;Body	15	Open Sea	-	NO	0.103318	0.0084622	1	NA	NA	NA
cg24501758	NA	-	INTERGENIC	4	Open Sea	-	YES	-0.168024	0.008479	1	NA	NA	NA
cg14450766	SLC22A2	solute carrier family 22 (organic cation transporter), member 2	TSS1500	6	S Shoe	-	YES	0.113037	0.00853441	1	NA	NA	NA
cg01484716	NA	-	INTERGENIC	6	Open Sea	-	NO	-0.126729	0.00858979	1	NA	NA	NA
cg00090674	IL17REL	interleukin 17 receptor E-like	5'UTR	22	N Shore	-	NO	-0.106803	0.00874231	1	NA	NA	NA
cg17654749	NA	-	INTERGENIC	2	Open Sea	-	YES	-0.143175	0.00875514	1	NA	NA	NA
cg25712758	NA	-	INTERGENIC	19	N Shelf	-	NO	0.112889	0.00879331	1	NA	NA	NA
cg11288274	HCN4	hyperpolarization activated cyclic nucleotide gated potassium channel 4	Body	15	Open Sea	-	YES	-0.120213	0.00884915	1	NA	NA	NA
cg19623751	CEACAM7	carcinoembryonic antigen-related cell adhesion molecule 7	Body	19	Open Sea	-	NO	-0.115292	0.00891536	1	NA	NA	NA
cg21778518	NA	-	INTERGENIC	1	N Shelf	-	NO	-0.105767	0.00897402	1	NA	NA	NA
cg24525744	ZC2HC1B	zinc finger, C2HC-type containing 1B	Body	6	Open Sea	-	YES	-0.135623	0.00898862	1	NA	NA	NA
cg09646392	TNFSF13B	tumor necrosis factor (ligand) superfamily, member 13b	TSS1500;TSS1500	13	Open Sea	-	NO	-0.122205	0.00900591	1	NA	NA	NA
cg25874148	MIR548F5	microRNA 548f-5	Body;Body	13	Open Sea	-	YES	-0.117193	0.00902864	1	NA	NA	NA
cg24010658	ZC3H3	zinc finger CCCH-type containing 3	Body	8	Open Sea	-	NO	-0.133538	0.00920678	1	NA	NA	NA
cg00862314	INPP5A	inositol polyphosphate-5-phosphatase, 40kDa	Body	10	N Shore	-	NO	0.1202	0.00922394	1	NA	NA	NA
cg14687029	NA	-	INTERGENIC	11	Open Sea	-	YES	0.122252	0.00923507	1	NA	NA	NA
cg04164744	WDR27	WD repeat domain 27	5'UTR	6	N Shore	-	NO	-0.120414	0.00929478	1	NA	NA	NA
cg25096745	CD44	CD44 molecule (Indian blood group)	Body;Body;Body;Body;Body	11	Open Sea	-	YES	-0.103491	0.00930029	1	NA	NA	NA
cg09542154	NA	-	INTERGENIC	4	Open Sea	-	YES	-0.128676	0.0094334	1	NA	NA	NA
cg22597383	NA	-	INTERGENIC	10	Open Sea	-	YES	0.132232	0.00943937	1	NA	NA	NA
cg14316496	CCL15	chemokine (C-C motif) ligand 15	TSS200;TSS200;TSS200	17	Open Sea	-	NO	-0.142277	0.00948628	1	NA	NA	NA
cg03906016	LHFPL3	lipoma HMGIC fusion partner-like 3	Body	7	Open Sea	-	NO	-0.101064	0.00960885	1	NA	NA	NA
cg13869942	THEM4	thioesterase superfamily member 4	Body	1	N Shelf	-	NO	-0.102061	0.0096365	1	NA	NA	NA
cg13632983	NA	-	INTERGENIC	11	S Shelf	-	NO	-0.108206	0.00966751	1	NA	NA	NA
cg07971089	NA	-	INTERGENIC	8	N Shelf	-	NO	0.138786	0.00968981	1	NA	NA	NA
cg21954370	NA	-	INTERGENIC	15	Open Sea	DMR	NO	0.103096	0.00969949	1	NA	NA	NA
cg21104449	PAK2	p21 protein (Cdc42/Rac)-activated kinase 2	5'UTR	3	Open Sea	-	YES	-0.153226	0.00971649	1	NA	NA	NA
cg26793720	NA	-	INTERGENIC	8	Open Sea	-	YES	0.116765	0.0097175	1	NA	NA	NA
cg06178073	ZNF204P	zinc finger protein 204, pseudogene	TSS1500	6	S Shoe	-	NO	-0.167983	0.009759	1	NA	NA	NA
cg12620005	TTC39A	tetratricopeptide repeat domain 39A	Body;Body	1	Open Sea	-	YES	-0.105649	0.00978047	1	NA	NA	NA
cg17337670	GIT2	G protein-coupled receptor kinase interacting ArfGAP 2	Body;Body;Body;Body;Body;Body	12	Open Sea	-	YES	-0.103893	0.010038	1	NA	NA	NA
cg20653128	WNK4	WNK lysine deficient protein kinase 4	Body	17	N Shore	-	NO	-0.13619	0.0100542	1	NA	NA	NA
cg27534534	ECT2L	epithelial cell transforming 2 like	Body	6	Open Sea	-	YES	-0.113185	0.0101767	1	NA	NA	NA
cg01097408	NA	-	INTERGENIC	1	N Shore	-	YES	-0.123411	0.0103187	1	NA	NA	NA
cg27550595	NA	-	INTERGENIC	8	N Shelf	-	NO	-0.144967	0.0103987	1	NA	NA	NA
cg17164345	NA	-	INTERGENIC	11	Open Sea	-	YES	-0.112689	0.0104071	1	NA	NA	NA
cg15444358	NA	-	INTERGENIC	14	S Shoe	-	NO	-0.117664	0.0104207	1	NA	NA	NA
cg00618309	NA	-	INTERGENIC	8	Open Sea	-	YES	0.123398	0.0104231	1	NA	NA	NA
cg16734875	GRHL3	grainyhead-like 3 (Drosophila)	Body;Body;Body	1	Open Sea	-	YES	0.146066	0.0105319	1	NA	NA	NA
cg06907930	NA	-	Body;3'UTR;Body;Body	16	Open Sea	-	NO	-0.16352	0.0105577	1	NA	NA	NA
cg08458487	SFTPD	surfactant protein D	TSS1500	10	Open Sea	-	NO	-0.10715	0.0105968	1	NA	NA	NA
cg00348763	MAP3K10	mitogen-activated protein kinase kinase kinase 10	TSS1500	19	N Shore	-	NO	0.118412	0.0106019	1	NA	NA	NA
cg01829342	NA	-	INTERGENIC	14	Open Sea	-	NO	-0.124789	0.0106354	1	NA	NA	NA
cg07320630	GCOM1	GRINL1A complex locus 1	Body;Body	15	Open Sea	-	NO	-0.135732	0.0106417	1	NA	NA	NA
cg24464139	NA	-	INTERGENIC	10	S Shelf	-	NO	-0.118186	0.0106538	1	NA	NA	NA
cg15334096	PTPRN2	protein tyrosine phosphatase, receptor type, N polypeptide 2	Body;Body;Body	7	Open Sea	-	NO	-0.116728	0.0107116	1	NA	NA	NA
cg13573346	MEG8	maternally expressed 8 (non-protein coding)	Body	14	Open Sea	-	YES	-0.109689	0.0107802	1	NA	NA	NA
cg00657780	NA	-	INTERGENIC	16	Open Sea	-	YES	-0.112091	0.0108929	1	NA	NA	NA
cg06431864	NA	-	INTERGENIC	5	Open Sea	-	YES	-0.10629	0.0109146	1	NA	NA	NA
cg12156661	DEPTOR	DEP domain containing MTOR-interacting protein	Body	8	S Shelf	-	NO	0.11404	0.0110473	1	NA	NA	NA
cg21701585	PLXDC1	plexin domain containing 1	Body	17	N Shelf	-	NO	0.12221	0.011074	1	NA	NA	NA
cg01212848	ABLIM1	actin binding LIM protein 1	Body;Body;Body	10	Open Sea	-	YES	-0.145498	0.0110755	1	NA	NA	NA
cg14343713	NA	-	INTERGENIC	11	Open Sea	-	YES	-0.104453	0.0111023	1	NA	NA	NA
cg19082559	NA	-	INTERGENIC	20	N Shelf	-	NO	-0.130409	0.0111053	1	NA	NA	NA
cg01997606	NA	-	INTERGENIC	5	S Shelf	-	NO	0.110024	0.0111053	1	NA	NA	NA
cg19972272	NA	-	INTERGENIC	4	S Shoe	-	NO	-0.121585	0.0113238	1	NA	NA	NA
cg01476222	TRAF6	TNF receptor-associated factor 6, E3 ubiquitin protein ligase	Body;Body	11	Open Sea	-	YES	-0.10527	0.0113375	1	NA	NA	NA
cg02390725	SLC22A18	solute carrier family 22, member 18	Body;Body;TSS1500	11	S Shoe	-	YES	-0.109087	0.01136	1	NA	NA	NA
cg06465011	CRISPLD2	cysteine-rich secretory protein LCCL domain containing 2	5'UTR	16	Open Sea	-	YES	0.103417	0.0115422	1	NA	NA	NA
cg05151496	TSGA10IP	testis specific, 10 interacting protein	TSS1500	11	Open Sea	-	NO	0.101313	0.0116997	1	NA	NA	NA
cg25651505	VAMP5	vesicle-associated membrane protein 5	Body	2	S Shoe	-	YES	0.106366	0.0118671	1	NA	NA	NA
cg14430015	ICA1	islet cell autoantigen 1, 69kDa	Body;Body;Body	7	Open Sea	-	YES	0.122804	0.0118794	1	NA	NA	NA
cg27340648	CSMD1	CUB and Sushi multiple domains 1	Body	8	Open Sea	-	NO	-0.121026	0.0119097	1	NA	NA	NA
cg08329561	NA	-	INTERGENIC	10	Open Sea	-	NO	-0.103893	0.0119741	1	NA	NA	NA
cg02318043	NA	-	INTERGENIC	10	Open Sea	-	YES	-0.137126	0.012086	1	NA	NA	NA
cg14944398	NA	-	INTERGENIC	7	N Shelf	-	NO	-0.146642	0.0121285	1	NA	NA	NA
cg00152034	ITGA1	integrin, alpha 1	Body;5'UTR	5	N Shore	-	NO	-0.102372	0.0121591	1	NA	NA	NA
cg14016418	NA	-	INTERGENIC	2	Open Sea	-	YES	-0.148453	0.0121596	1	NA	NA	NA
cg17313432	NA	-	INTERGENIC	13	Open Sea	-	YES	-0.121409	0.0121816	1	NA	NA	NA
cg04698472	SIGLEC12	sialic acid binding Ig-like lectin 12 (gene/pseudogene)	Body;Body	19	Open Sea	-	NO	-0.132495	0.0123548	1	NA	NA	NA
cg03618302	PDE3A	phosphodiesterase 3A, cGMP-inhibited	Body	12	Open Sea	-	YES	-0.103328	0.0123651	1	NA	NA	NA
cg10800620	NA	-	INTERGENIC	2	Open Sea	-	YES	-0.124995	0.0124471	1	NA	NA	NA
cg05002837	GRAMD4	GRAM domain containing 4	Body	22	N Shore	CDMR	YES	-0.134577	0.0124603	1	NA	NA	NA
cg05655555	NA	-	INTERGENIC	19	S Shelf	-	NO	-0.102684	0.0124731	1	NA	NA	NA
cg14556243	GAPVD1	GTPase activating protein and VPS9 domains 1	Body	9	Open Sea	-	NO	-0.108353	0.0124842	1	NA	NA	NA
cg13386217	MYOM2	myomesin 2	Body	8	Open Sea	-	NO	-0.109112	0.0125481	1	NA	NA	NA
cg00199059	TP53RK	TP53 regulating kinase	Body	20	N Shore	-	NO	0.111551	0.0126735	1	NA	NA	NA
cg18948199	KSR2	kinase suppressor of ras 2	Body	12	Open Sea	-	NO	0.11857	0.0126961	1	NA	NA	NA
cg12812662	DUSP3	dual specificity phosphatase 3	TSS1500;TSS200	17	S Shoe	-	NO	-0.102504	0.0127277	1	NA	NA	NA
cg10759286	CFAP74	cilia and flagella associated protein 74	5'UTR	1	Open Sea	-	NO	0.146154	0.0127411	1	NA	NA	NA
cg01726465	CDC14A	cell division cycle 14A	Body;Body;Body	1	Open Sea	-	YES	-0.113241	0.0128723	1	NA	NA	NA
cg20641675	NA	-	INTERGENIC	7	N Shelf	-	NO	-0.104884	0.0130587	1	NA	NA	NA
cg15989981	GJA3	gap junction protein, alpha 3, 46kDa	TSS1500	13	Island	-	NO	0.111371	0.0131402	1	NA	NA	NA
cg07217824	NA	-	INTERGENIC	7	S Shelf	-	NO	0.14994	0.0132474	1	NA	NA	NA
cg20274965	NA	-	INTERGENIC	18	N Shelf	-	YES	-0.100185	0.013397	1	NA	NA	NA
cg26668129	RSBN1	round spermatid basic protein 1	Body	1	Open Sea	-	NO	0.127553	0.0134192	1	NA	NA	NA
cg19979738	TMPRSS6	transmembrane protease, serine 6	Body	22	S Shelf	-	NO	-0.123517	0.0135238	1	NA	NA	NA
cg01386735	LMBRD1	LMBR1 domain containing 1	Body	6	Open Sea	-	YES	-0.114753	0.0135977	1	NA	NA	NA
cg03928431	NA	-	INTERGENIC	10	Open Sea	-	NO	0.101396	0.0136034	1	NA	NA	NA
cg16617257	MGP	matrix Gla protein	TSS1500	12	Open Sea	-	NO	-0.105579	0.0137163	1	NA	NA	NA
cg17069662	NA	-	INTERGENIC	3	N Shelf	-	NO	-0.104363	0.0138225	1	NA	NA	NA
cg07467618	NA	-	INTERGENIC	15	Open Sea	-	YES	0.101449	0.0139542	1	NA	NA	NA
cg00735137	NA	-	INTERGENIC	7	Open Sea	-	YES	-0.15785	0.0139744	1	NA	NA	NA
cg17275148	NA	-	INTERGENIC	1	Open Sea	-	YES	-0.117966	0.0140475	1	NA	NA	NA
cg26187205	NA	-	INTERGENIC	3	Open Sea	-	YES	-0.126096	0.0140696	1	NA	NA	NA
cg00402381	NA	-	INTERGENIC	19	N Shore	RDMR	NO	-0.116591	0.0140813	1	NA	NA	NA
cg15633390	EIF4E	eukaryotic translation initiation factor 4E	5'UTR;1stExon;5'UTR;TSS1500;1stExon	4	S Shoe	RDMR	NO	-0.169831	0.0140874	1	NA	NA	NA
cg19610615	NA	-	INTERGENIC	14	N Shore	-	YES	0.10127	0.0141131	1	NA	NA	NA
cg23015468	NA	-	INTERGENIC	7	S Shelf	-	NO	-0.10937	0.0141174	1	NA	NA	NA
cg17233601	PTPN5	protein tyrosine phosphatase, non-receptor type 5 (striatum-enriched)	TSS1500;TSS1500;TSS1500	11	S Shoe	-	NO	-0.122369	0.0141904	1	NA	NA	NA
cg21913652	NA	-	INTERGENIC	11	Open Sea	-	YES	-0.125402	0.0142746	1	NA	NA	NA
cg21741998	CPNE5	copine V	Body	6	Open Sea	-	YES	-0.127688	0.0143509	1	NA	NA	NA
cg16185386	NA	-	INTERGENIC	13	Open Sea	-	YES	-0.117097	0.0144659	1	NA	NA	NA
cg01966974	NA	-	INTERGENIC	1	Open Sea	-	YES	0.11992	0.0145177	1	NA	NA	NA
cg00455331	NA	-	INTERGENIC	2	N Shore	-	NO	-0.105275	0.0145265	1	NA	NA	NA
cg04574896	NA	-	INTERGENIC	1	Open Sea	-	YES	-0.135661	0.0145477	1	NA	NA	NA
cg26533764	LAMB3	laminin, beta 3	1stExon;TSS1500;5'UTR;TSS200	1	Open Sea	-	NO	-0.105671	0.0146901	1	NA	NA	NA
cg03434907	NA	-	INTERGENIC	11	S Shoe	-	NO	-0.116111	0.0147879	1	NA	NA	NA
cg26017874	REG4	regenerating islet-derived family, member 4	Body;Body	1	Open Sea	-	YES	-0.107128	0.014798	1	NA	NA	NA
cg03962082	GSG1L	GSG1-like	Body	16	N Shore	-	NO	-0.101221	0.0148426	1	NA	NA	NA
cg16631326	NA	-	INTERGENIC	4	Open Sea	-	NO	-0.104054	0.0149207	1	NA	NA	NA
cg14776910	NA	-	INTERGENIC	1	S Shelf	-	NO	-0.104421	0.0149426	1	NA	NA	NA
cg06850285	UBE2L3	ubiquitin-conjugating enzyme E2L 3	TSS1500;TSS1500;TSS1500	22	N Shore	-	NO	0.122616	0.015116	1	NA	NA	NA
cg13669432	NA	-	INTERGENIC	9	Open Sea	-	YES	-0.110902	0.0151969	1	NA	NA	NA
cg00994306	NA	-	INTERGENIC	16	Open Sea	-	NO	0.139313	0.0153815	1	NA	NA	NA
cg27638284	NA	-	INTERGENIC	20	Open Sea	DMR	NO	0.122841	0.0153948	1	NA	NA	NA
cg16395183	HHAT	hedgehog acyltransferase	Body;Body;Body;Body;Body;Body	1	Open Sea	-	YES	-0.118332	0.015498	1	NA	NA	NA
cg00570906	HLA-DPB1	major histocompatibility complex, class II, DP beta 1	Body	6	Island	-	YES	-0.133454	0.0156343	1	NA	NA	NA
cg04139007	NA	-	INTERGENIC	8	N Shelf	-	NO	-0.103301	0.0156904	1	NA	NA	NA
cg14358570	NA	-	INTERGENIC	14	Open Sea	DMR	NO	0.108946	0.0158159	1	NA	NA	NA
cg15530112	NA	-	INTERGENIC	14	Open Sea	-	YES	-0.144403	0.0158374	1	NA	NA	NA
cg14297340	NA	-	INTERGENIC	9	N Shelf	-	NO	-0.126206	0.0159095	1	NA	NA	NA
cg17852932	PDLIM4	PDZ and LIM domain 4	Body;Body	5	S Shelf	-	YES	-0.124883	0.0160482	1	NA	NA	NA
cg22328929	NA	-	INTERGENIC	22	S Shoe	-	NO	-0.119819	0.0160499	1	NA	NA	NA
cg00874032	NA	-	INTERGENIC	3	Open Sea	-	YES	-0.117995	0.0161098	1	NA	NA	NA
cg17875171	WSCD1	WSC domain containing 1	Body	17	N Shore	-	NO	-0.123889	0.0161514	1	NA	NA	NA
cg25457607	NA	-	INTERGENIC	6	Open Sea	-	NO	-0.10063	0.0161539	1	NA	NA	NA
cg08908131	KIAA1598	KIAA1598	Body;Body	10	Open Sea	-	YES	-0.145013	0.0162444	1	NA	NA	NA
cg15527308	NA	-	INTERGENIC	18	Open Sea	RDMR	NO	-0.104261	0.0162472	1	NA	NA	NA
cg06234378	CARD14	caspase recruitment domain family, member 14	Body;Body	17	N Shore	-	NO	0.105016	0.0162529	1	NA	NA	NA
cg25000555	DNA2	DNA replication helicase/nuclease 2	TSS1500	10	S Shoe	-	NO	-0.118603	0.0162592	1	NA	NA	NA
cg16626875	HK2	hexokinase 2	Body	2	Open Sea	-	YES	-0.12162	0.0162957	1	NA	NA	NA
cg13072214	PARP10	poly (ADP-ribose) polymerase family, member 10	TSS200	8	N Shelf	-	NO	0.130092	0.0163587	1	NA	NA	NA
cg08704302	NA	-	INTERGENIC	15	S Shelf	-	NO	-0.102261	0.016443	1	NA	NA	NA
cg10764918	RASAL1	RAS protein activator like 1 (GAP1 like)	Body	12	N Shore	-	NO	0.107651	0.0164466	1	NA	NA	NA
cg27604672	NA	-	INTERGENIC	11	Open Sea	-	YES	-0.108111	0.0165389	1	NA	NA	NA
cg27136078	NA	-	INTERGENIC	13	Open Sea	-	NO	-0.105988	0.0165681	1	NA	NA	NA
cg06952099	NA	-	INTERGENIC	7	S Shoe	RDMR	YES	0.104525	0.016573	1	NA	NA	NA
cg17280408	RPH3A	rabphilin 3A	Body;Body	12	Open Sea	-	YES	-0.14545	0.0165819	1	NA	NA	NA
cg23340767	NA	-	INTERGENIC	3	Open Sea	-	YES	-0.104439	0.0166183	1	NA	NA	NA
cg26547698	ANKRD11	ankyrin repeat domain 11	5'UTR	16	S Shoe	-	YES	0.106889	0.0166369	1	NA	NA	NA
cg10296516	NA	-	INTERGENIC	8	N Shore	-	NO	-0.108714	0.0167687	1	NA	NA	NA
cg08525712	NA	-	INTERGENIC	16	S Shoe	-	NO	-0.119062	0.016813	1	NA	NA	NA
cg06143362	NA	-	INTERGENIC	20	N Shore	-	NO	0.108789	0.0169322	1	NA	NA	NA
cg10190416	NA	-	TSS1500	19	Open Sea	-	NO	0.103812	0.0171821	1	NA	NA	NA
cg25533594	TRPC6	transient receptor potential cation channel, subfamily C, member 6	Body	11	N Shelf	-	NO	-0.101836	0.0172022	1	NA	NA	NA
cg01024668	ANP32A-IT1	ANP32A intronic transcript 1	TSS1500;Body	15	Open Sea	-	YES	-0.1103	0.0172127	1	NA	NA	NA
cg20127496	NA	-	INTERGENIC	8	Open Sea	-	YES	-0.128259	0.0172303	1	NA	NA	NA
cg02307586	FADD	Fas (TNFRSF6)-associated via death domain	TSS1500	11	N Shore	-	NO	-0.101672	0.0173897	1	NA	NA	NA
cg26474127	URAD	ureidoimidazoline (2-oxo-4-hydroxy-4-carboxy-5-) decarboxylase	TSS200	13	Open Sea	-	NO	-0.100814	0.0174555	1	NA	NA	NA
cg16337566	PINX1	PIN2/TERF1 interacting, telomerase inhibitor 1	Body	8	Open Sea	-	YES	-0.1066	0.0175364	1	NA	NA	NA
cg01445399	NA	-	Body;TSS1500;Body;TSS1500;TSS1500	1	N Shore	-	NO	-0.105436	0.0175569	1	NA	NA	NA
cg03230175	GPD2	glycerol-3-phosphate dehydrogenase 2 (mitochondrial)	TSS1500;TSS1500	2	N Shore	-	NO	-0.103066	0.0177095	1	NA	NA	NA
cg27199827	DTD1	D-tyrosyl-tRNA deacylase 1	TSS1500	20	N Shore	-	NO	0.10323	0.0177563	1	NA	NA	NA
cg05493770	NA	-	INTERGENIC	13	Open Sea	-	NO	-0.111787	0.0180355	1	NA	NA	NA
cg22027204	PNPLA1	patatin-like phospholipase domain containing 1	5'UTR;5'UTR	6	Open Sea	-	YES	0.100917	0.0181381	1	NA	NA	NA
cg25023761	MIR320B1	microRNA 320b-1	TSS1500	1	S Shelf	-	NO	0.104325	0.0183191	1	NA	NA	NA
cg01640660	NA	-	INTERGENIC	16	Open Sea	-	NO	-0.105137	0.0184619	1	NA	NA	NA
cg13555351	NA	-	INTERGENIC	14	Open Sea	-	YES	-0.127192	0.0184778	1	NA	NA	NA
cg23351271	NA	-	INTERGENIC	8	S Shelf	-	NO	-0.102951	0.0185676	1	NA	NA	NA
cg06810490	NA	-	INTERGENIC	7	S Shelf	-	NO	-0.150359	0.0186252	1	NA	NA	NA
cg15347108	CASC1	cancer susceptibility candidate 1	Body;Body;Body	12	Open Sea	-	YES	-0.125054	0.0186344	1	NA	NA	NA
cg22236418	FHL5	four and a half LIM domains 5	Body;Body	6	Open Sea	-	NO	-0.122467	0.0186778	1	NA	NA	NA
cg06556497	ATP9B	ATPase, class II, type 9B	TSS1500	18	N Shore	-	NO	0.12457	0.0189736	1	NA	NA	NA
cg19811683	NA	-	INTERGENIC	17	Open Sea	-	NO	-0.106312	0.019073	1	NA	NA	NA
cg02124499	NA	-	INTERGENIC	20	N Shore	-	NO	-0.101446	0.0192258	1	NA	NA	NA
cg03478719	CRB2	crumbs family member 2	Body	9	N Shore	-	NO	-0.108137	0.0193334	1	NA	NA	NA
cg13733403	NA	-	INTERGENIC	19	N Shelf	-	NO	-0.108686	0.0194397	1	NA	NA	NA
cg05769923	NECAB2	N-terminal EF-hand calcium binding protein 2	Body	16	S Shoe	-	YES	-0.100928	0.0194715	1	NA	NA	NA
cg04308040	NA	-	INTERGENIC	13	Open Sea	-	YES	0.126306	0.0197075	1	NA	NA	NA
cg07851374	NA	-	INTERGENIC	13	Open Sea	-	YES	-0.116514	0.0197279	1	NA	NA	NA
cg21913886	TMEM51	transmembrane protein 51	5'UTR;5'UTR;5'UTR;5'UTR	1	S Shelf	-	YES	0.122429	0.0199386	1	NA	NA	NA
cg23366832	BACH2	BTB and CNC homology 1, basic leucine zipper transcription factor 2	Body;Body	6	Open Sea	-	YES	-0.124252	0.0199942	1	NA	NA	NA
cg11492723	NA	-	INTERGENIC	3	Open Sea	-	NO	0.10019	0.0200327	1	NA	NA	NA
cg26806260	NA	-	INTERGENIC	15	N Shelf	-	NO	-0.118705	0.0201081	1	NA	NA	NA
cg23710137	NA	-	INTERGENIC	8	S Shelf	-	YES	-0.107787	0.0201169	1	NA	NA	NA
cg05586607	NA	-	INTERGENIC	11	N Shelf	CDMR	NO	-0.111901	0.0201499	1	NA	NA	NA
cg09868374	NA	-	INTERGENIC	15	Open Sea	-	YES	-0.116623	0.020159	1	NA	NA	NA
cg04213841	NA	-	INTERGENIC	13	N Shore	-	NO	-0.127103	0.0201639	1	NA	NA	NA
cg13581859	HLA-DPB1	major histocompatibility complex, class II, DP beta 1	Body	6	Island	-	YES	-0.112097	0.0204664	1	NA	NA	NA
cg18166987	NA	-	INTERGENIC	12	Open Sea	-	YES	-0.121379	0.0207295	1	NA	NA	NA
cg10818587	TNFSF9	tumor necrosis factor (ligand) superfamily, member 9	3'UTR	19	Island	-	NO	-0.1038	0.0207705	1	NA	NA	NA
cg22825529	EAF1	ELL associated factor 1	Body	3	S Shelf	-	NO	-0.132847	0.0210829	1	NA	NA	NA
cg13859346	DIP2C	DIP2 disco-interacting protein 2 homolog C (Drosophila)	Body	10	N Shelf	-	NO	-0.122263	0.0211161	1	NA	NA	NA
cg07807757	NA	-	INTERGENIC	7	Open Sea	-	YES	-0.106942	0.0211199	1	NA	NA	NA
cg14923124	BUB1B	BUB1 mitotic checkpoint serine/threonine kinase B	Body	15	S Shelf	-	NO	-0.107516	0.0213182	1	NA	NA	NA
cg21147829	LLPH	LLP homolog, long-term synaptic facilitation (Aplysia)	Body	12	N Shelf	-	NO	-0.118248	0.0213779	1	NA	NA	NA
cg10334679	NA	-	INTERGENIC	1	Open Sea	-	NO	-0.1059	0.0214484	1	NA	NA	NA
cg21452006	NA	-	INTERGENIC	4	Open Sea	-	NO	-0.109606	0.0214513	1	NA	NA	NA
cg00071391	NA	-	INTERGENIC	4	Open Sea	-	YES	-0.124203	0.0214985	1	NA	NA	NA
cg25483123	NA	-	INTERGENIC	12	Open Sea	-	YES	-0.113796	0.0215086	1	NA	NA	NA
cg00884805	GNG12	guanine nucleotide binding protein (G protein), gamma 12	5'UTR	1	N Shore	-	NO	-0.127156	0.0215145	1	NA	NA	NA
cg14305801	LHX2	LIM homeobox 2	Body	9	Island	-	NO	0.103514	0.0217326	1	NA	NA	NA
cg05638787	DNAJC17	DnaJ (Hsp40) homolog, subfamily C, member 17	Body;1stExon;5'UTR	15	Open Sea	-	NO	-0.11035	0.0218025	1	NA	NA	NA
cg24015802	NA	-	INTERGENIC	8	Open Sea	-	YES	-0.105788	0.0222542	1	NA	NA	NA
cg23353672	ALKBH5	AlkB family member 5, RNA demethylase	Body	17	Open Sea	-	YES	-0.103779	0.0223164	1	NA	NA	NA
cg18089146	NA	-	INTERGENIC	5	Open Sea	-	YES	-0.116452	0.0223374	1	NA	NA	NA
cg14603046	NA	-	INTERGENIC	7	N Shelf	-	NO	-0.123183	0.022385	1	NA	NA	NA
cg13932046	NA	-	INTERGENIC	10	Open Sea	-	YES	-0.109518	0.0223951	1	NA	NA	NA
cg12532667	EMCN	endomucin	TSS1500;TSS1500	4	Open Sea	-	NO	-0.114792	0.0225057	1	NA	NA	NA
cg11017804	NA	-	INTERGENIC	14	Open Sea	-	YES	-0.102371	0.0228154	1	NA	NA	NA
cg17459182	NA	-	INTERGENIC	2	Open Sea	-	NO	0.118704	0.0228621	1	NA	NA	NA
cg09142399	CRYZ	crystallin, zeta (quinone reductase)	TSS1500;TSS1500;Body;TSS1500;Body;TSS1500;Body	1	Open Sea	-	NO	-0.104529	0.0228828	1	NA	NA	NA
cg06683602	CXCR1	chemokine (C-X-C motif) receptor 1	TSS1500	2	Open Sea	-	NO	-0.103976	0.0229215	1	NA	NA	NA
cg13299698	NPR3	natriuretic peptide receptor 3	Body	5	Open Sea	DMR	NO	-0.100136	0.0229696	1	NA	NA	NA
cg06947614	SLCO1B3	solute carrier organic anion transporter family, member 1B3	5'UTR	12	Open Sea	-	NO	-0.110255	0.0230279	1	NA	NA	NA
cg01250001	NA	-	INTERGENIC	8	Open Sea	-	YES	-0.109171	0.0230304	1	NA	NA	NA
cg26137286	SLC22A18	solute carrier family 22, member 18	Body;Body;TSS1500	11	S Shoe	-	YES	-0.131626	0.0232343	1	NA	NA	NA
cg03517250	NA	-	INTERGENIC	16	N Shore	-	NO	-0.103024	0.023537	1	NA	NA	NA
cg06012872	NA	-	INTERGENIC	10	Open Sea	-	YES	0.101298	0.0236313	1	NA	NA	NA
cg26142490	ABI1	abl-interactor 1	Body;Body;Body;Body	10	Open Sea	-	YES	-0.109403	0.0239987	1	NA	NA	NA
cg27604975	MVK	mevalonate kinase	Body;Body	12	Open Sea	-	NO	-0.116787	0.0239999	1	NA	NA	NA
cg10498814	NA	-	INTERGENIC	2	Open Sea	-	YES	-0.104442	0.0242086	1	NA	NA	NA
cg00219626	NA	-	INTERGENIC	6	N Shore	-	NO	0.107828	0.0243522	1	NA	NA	NA
cg07206676	PITPNM3	PITPNM family member 3	Body;Body	17	N Shelf	-	NO	-0.110626	0.0244471	1	NA	NA	NA
cg04552921	NA	-	INTERGENIC	10	Open Sea	-	YES	-0.11839	0.0246962	1	NA	NA	NA
cg01192051	POLG	polymerase (DNA directed), gamma	TSS1500;TSS1500	15	S Shoe	-	NO	-0.116902	0.0248796	1	NA	NA	NA
cg01877595	NA	-	INTERGENIC	16	S Shelf	-	NO	-0.123618	0.0249051	1	NA	NA	NA
cg12675906	NA	-	INTERGENIC	10	Open Sea	-	YES	-0.124627	0.024996	1	NA	NA	NA
cg21775176	OLFML1	olfactomedin-like 1	TSS1500	11	Open Sea	-	NO	-0.105952	0.0251111	1	NA	NA	NA
cg19925780	NA	-	INTERGENIC	1	Open Sea	-	YES	-0.110768	0.0251231	1	NA	NA	NA
cg15224626	NA	-	INTERGENIC	6	Open Sea	-	YES	-0.10036	0.025393	1	NA	NA	NA
cg03373714	NA	-	INTERGENIC	2	Open Sea	DMR	NO	0.118245	0.0253965	1	NA	NA	NA
cg27037305	BRF1	BRF1, RNA polymerase III transcription initiation factor 90 kDa subunit	Body;Body	14	Open Sea	-	NO	-0.105094	0.0253975	1	NA	NA	NA
cg09905511	LRRTM4	leucine rich repeat transmembrane neuronal 4	Body	2	Open Sea	-	YES	0.104412	0.0254906	1	NA	NA	NA
cg25990402	NCR2	natural cytotoxicity triggering receptor 2	TSS1500	6	Open Sea	-	NO	0.103795	0.0255843	1	NA	NA	NA
cg05679403	RELL1	RELT-like 1	Body;Body	4	Open Sea	-	YES	-0.123591	0.025715	1	NA	NA	NA
cg11849327	KAT6B	K(lysine) acetyltransferase 6B	Body	10	Open Sea	-	YES	-0.113073	0.0257727	1	NA	NA	NA
cg00306951	NA	-	INTERGENIC	2	Open Sea	-	YES	-0.12974	0.0261586	1	NA	NA	NA
cg04058498	OR56A4	olfactory receptor, family 56, subfamily A, member 4	TSS1500	11	Open Sea	-	NO	-0.114673	0.0263031	1	NA	NA	NA
cg14259208	COL15A1	collagen, type XV, alpha 1	Body	9	Open Sea	-	YES	-0.114842	0.0263729	1	NA	NA	NA
cg00004219	EP400	E1A binding protein p400	Body	12	Open Sea	-	NO	-0.110122	0.0263777	1	NA	NA	NA
cg21881330	SLC24A4	solute carrier family 24 (sodium/potassium/calcium exchanger), member 4	Body;Body;Body	14	Open Sea	-	YES	-0.100652	0.0263923	1	NA	NA	NA
cg12438155	NA	-	INTERGENIC	1	S Shelf	-	NO	-0.105757	0.026448	1	NA	NA	NA
cg09395427	NA	-	INTERGENIC	9	N Shore	-	NO	0.110794	0.0265883	1	NA	NA	NA
cg24927890	SYNPO	synaptopodin	TSS200	5	Open Sea	-	YES	-0.110706	0.0266049	1	NA	NA	NA
cg26871180	NA	-	INTERGENIC	3	Open Sea	-	YES	-0.107765	0.0267902	1	NA	NA	NA
cg16068038	ANP32A-IT1	ANP32A intronic transcript 1	TSS1500;Body	15	Open Sea	-	YES	-0.108343	0.026869	1	NA	NA	NA
cg26163057	SPDYA	speedy/RINGO cell cycle regulator family member A	TSS1500;5'UTR;5'UTR	2	Open Sea	-	NO	0.106629	0.0269574	1	NA	NA	NA
cg27268574	FCHO1	FCH domain only 1	TSS1500;TSS1500	19	N Shore	-	NO	-0.100764	0.0272245	1	NA	NA	NA
cg04745004	OPCML	opioid binding protein/cell adhesion molecule-like	Body	11	Open Sea	-	NO	-0.125466	0.0272305	1	NA	NA	NA
cg14539062	NA	-	INTERGENIC	10	Island	-	NO	-0.101051	0.027508	1	NA	NA	NA
cg09719750	NA	-	INTERGENIC	4	Open Sea	-	YES	-0.100315	0.0276074	1	NA	NA	NA
cg09917029	NA	-	INTERGENIC	4	Open Sea	-	YES	-0.101277	0.0277525	1	NA	NA	NA
cg08567941	NA	-	INTERGENIC	2	Open Sea	-	YES	-0.111003	0.0277818	1	NA	NA	NA
cg02992067	FTO	fat mass and obesity associated	Body	16	Open Sea	-	YES	-0.1187	0.0277949	1	NA	NA	NA
cg23259375	NA	-	INTERGENIC	6	N Shelf	-	NO	-0.113684	0.0279556	1	NA	NA	NA
cg26151675	CNR2	cannabinoid receptor 2 (macrophage)	TSS1500	1	Open Sea	-	NO	0.129447	0.0279607	1	NA	NA	NA
cg07552374	APBB1	amyloid beta (A4) precursor protein-binding, family B, member 1 (Fe65)	Body;Body	11	Open Sea	-	YES	-0.123959	0.0279732	1	NA	NA	NA
cg23993337	FANK1	fibronectin type III and ankyrin repeat domains 1	Body	10	Open Sea	CDMR	NO	-0.104534	0.0279789	1	NA	NA	NA
cg07495389	MAPRE3	microtubule-associated protein, RP/EB family, member 3	5'UTR	2	Open Sea	-	YES	-0.112471	0.0280325	1	NA	NA	NA
cg14070503	NA	-	INTERGENIC	2	S Shelf	-	NO	-0.104691	0.0281903	1	NA	NA	NA
cg17976390	RBM17	RNA binding motif protein 17	TSS1500;TSS1500	10	N Shore	RDMR	NO	0.100204	0.0282136	1	NA	NA	NA
cg08817836	NA	-	INTERGENIC	7	Open Sea	-	YES	-0.101572	0.0282278	1	NA	NA	NA
cg17134770	NA	-	INTERGENIC	1	S Shelf	-	NO	-0.120444	0.0282718	1	NA	NA	NA
cg14936778	CHCHD2	coiled-coil-helix-coiled-coil-helix domain containing 2	TSS1500	7	S Shoe	-	NO	0.106148	0.0283753	1	NA	NA	NA
cg01055868	FOXP1	forkhead box P1	5'UTR;5'UTR	3	Open Sea	-	YES	-0.121084	0.028402	1	NA	NA	NA
cg11236311	RINT1	RAD50 interactor 1	TSS1500	7	N Shore	-	NO	0.119971	0.0285244	1	NA	NA	NA
cg01547915	GALM	galactose mutarotase (aldose 1-epimerase)	Body	2	Open Sea	-	YES	-0.107671	0.0285602	1	NA	NA	NA
cg26588194	HMGXB3	HMG box domain containing 3	TSS1500;5'UTR	5	N Shore	-	NO	0.106494	0.0285923	1	NA	NA	NA
cg17796511	TMEM39B	transmembrane protein 39B	Body	1	Open Sea	-	YES	-0.131402	0.0287175	1	NA	NA	NA
cg04400620	MYLPF	myosin light chain, phosphorylatable, fast skeletal muscle	TSS1500	16	N Shelf	-	NO	-0.102558	0.0288298	1	NA	NA	NA
cg18846889	CCDC85C	coiled-coil domain containing 85C	Body	14	Open Sea	-	YES	-0.100371	0.0291004	1	NA	NA	NA
cg12893373	MINA	MYC induced nuclear antigen	Body;Body;Body	3	Open Sea	-	YES	-0.112547	0.0292172	1	NA	NA	NA
cg06378434	APBB1IP	amyloid beta (A4) precursor protein-binding, family B, member 1 interacting protein	5'UTR	10	S Shoe	-	NO	0.104092	0.0295513	1	NA	NA	NA
cg00470277	NA	-	INTERGENIC	7	N Shore	-	NO	-0.108299	0.0295647	1	NA	NA	NA
cg06878771	CBLN4	cerebellin 4 precursor	TSS1500	20	S Shoe	RDMR	NO	0.110407	0.0296533	1	NA	NA	NA
cg09564361	NA	-	INTERGENIC	8	Open Sea	-	YES	0.116566	0.029708	1	NA	NA	NA
cg05469819	NA	-	INTERGENIC	6	Open Sea	-	YES	-0.10488	0.0297858	1	NA	NA	NA
cg22335900	GALNT8	polypeptide N-acetylgalactosaminyltransferase 8	TSS200	12	Open Sea	-	YES	-0.116002	0.0303211	1	NA	NA	NA
cg05595191	SNORA74B	small nucleolar RNA, H/ACA box 74B	TSS200;3'UTR	5	Open Sea	-	NO	-0.105705	0.030335	1	NA	NA	NA
cg26852712	COL18A1	collagen, type XVIII, alpha 1	Body;Body;Body	21	Island	-	YES	-0.113701	0.0305105	1	NA	NA	NA
cg10763594	DIRC3	disrupted in renal carcinoma 3	Body	2	Open Sea	-	YES	-0.109385	0.0307523	1	NA	NA	NA
cg03307177	NA	-	INTERGENIC	3	Open Sea	-	YES	-0.104203	0.0311133	1	NA	NA	NA
cg08296385	TMEM67	transmembrane protein 67	TSS1500;TSS1500;TSS1500	8	N Shore	-	NO	0.131812	0.0313395	1	NA	NA	NA
cg12527684	EIF4E	eukaryotic translation initiation factor 4E	5'UTR;1stExon;5'UTR;TSS1500;1stExon	4	S Shoe	RDMR	NO	-0.109815	0.0315867	1	NA	NA	NA
cg12024811	KALRN	kalirin, RhoGEF kinase	Body;Body	3	Open Sea	-	YES	-0.10619	0.0316276	1	NA	NA	NA
cg08592160	FAM155A	family with sequence similarity 155, member A	Body	13	Open Sea	-	YES	-0.123108	0.0320131	1	NA	NA	NA
cg15442746	IL12A	interleukin 12A	Body	3	Open Sea	-	YES	-0.109066	0.0321301	1	NA	NA	NA
cg15230311	DLGAP2	discs, large (Drosophila) homolog-associated protein 2	Body	8	Open Sea	-	NO	-0.100135	0.0321464	1	NA	NA	NA
cg03821443	TOLLIP	toll interacting protein	Body	11	S Shelf	-	NO	-0.105292	0.032173	1	NA	NA	NA
cg14784253	NOD1	nucleotide-binding oligomerization domain containing 1	Body	7	Open Sea	-	YES	-0.103553	0.0324994	1	NA	NA	NA
cg03317820	C7orf50	chromosome 7 open reading frame 50	Body;Body;Body	7	Island	-	NO	-0.101133	0.0325753	1	NA	NA	NA
cg17142664	IMMP2L	IMP2 inner mitochondrial membrane peptidase-like (S. cerevisiae)	Body	7	Open Sea	-	YES	-0.101044	0.0326738	1	NA	NA	NA
cg10903916	ASAP2	ArfGAP with SH3 domain, ankyrin repeat and PH domain 2	Body;Body	2	N Shore	-	YES	-0.125005	0.0327904	1	NA	NA	NA
cg09680665	KRT7	keratin 7, type II	Body	12	N Shelf	-	NO	-0.103749	0.0328385	1	NA	NA	NA
cg01923775	PALLD	palladin, cytoskeletal associated protein	Body;Body;Body	4	Open Sea	-	YES	-0.120649	0.032918	1	NA	NA	NA
cg11062079	TBX4	T-box 4	Body	17	S Shoe	RDMR	NO	-0.138491	0.0335165	1	NA	NA	NA
cg12224131	NA	-	INTERGENIC	2	S Shoe	CDMR	NO	-0.10186	0.033648	1	NA	NA	NA
cg13688765	GALP	galanin-like peptide	TSS1500;TSS1500	19	Open Sea	-	NO	-0.105816	0.0336568	1	NA	NA	NA
cg04664328	NR2E3	nuclear receptor subfamily 2, group E, member 3	TSS1500;TSS1500	15	N Shelf	-	NO	-0.104284	0.03371	1	NA	NA	NA
cg06082906	ABHD12	abhydrolase domain containing 12	Body;3'UTR	20	Open Sea	-	YES	-0.102936	0.034038	1	NA	NA	NA
cg02566359	DNAJC30	DnaJ (Hsp40) homolog, subfamily C, member 30	3'UTR;1stExon	7	N Shore	-	NO	-0.104053	0.034097	1	NA	NA	NA
cg04314361	NA	-	INTERGENIC	2	Open Sea	-	YES	-0.106164	0.0342138	1	NA	NA	NA
cg12349837	COL4A3	collagen, type IV, alpha 3 (Goodpasture antigen)	Body;Body;Body;Body	2	S Shelf	-	NO	-0.131976	0.0342579	1	NA	NA	NA
cg19677927	ZDHHC2	zinc finger, DHHC-type containing 2	Body	8	S Shelf	CDMR	NO	-0.103128	0.0343253	1	NA	NA	NA
cg03518138	KIAA0754	KIAA0754	TSS1500;Body;Body	1	N Shore	-	NO	-0.105206	0.0345481	1	NA	NA	NA
cg16734845	CTDSPL2	CTD (carboxy-terminal domain, RNA polymerase II, polypeptide A) small phosphatase like 2	Body	15	Open Sea	-	YES	-0.107749	0.0346183	1	NA	NA	NA
cg08507136	NA	-	INTERGENIC	8	Open Sea	-	YES	0.120797	0.0349117	1	NA	NA	NA
cg24799921	ZNF503-AS2	ZNF503 antisense RNA 2	Body;Body	10	Island	-	NO	0.136194	0.0349766	1	NA	NA	NA
cg10959820	NA	-	INTERGENIC	4	N Shelf	-	YES	0.113242	0.0349919	1	NA	NA	NA
cg11294750	GPC6	glypican 6	Body	13	Open Sea	-	YES	-0.122777	0.0350722	1	NA	NA	NA
cg02525597	CIITA	class II, major histocompatibility complex, transactivator	Body	16	S Shelf	-	NO	-0.123596	0.0351466	1	NA	NA	NA
cg08541054	GUCY2EP	guanylate cyclase 2E, pseudogene	Body	11	Open Sea	-	YES	-0.108994	0.0352913	1	NA	NA	NA
cg01177709	COMMD8	COMM domain containing 8	Body	4	N Shore	-	NO	0.12111	0.0353104	1	NA	NA	NA
cg00586623	CLEC16A	C-type lectin domain family 16, member A	TSS1500;TSS1500	16	N Shore	-	NO	-0.138507	0.0353953	1	NA	NA	NA
cg20436206	NA	-	INTERGENIC	5	Open Sea	-	YES	-0.123557	0.035452	1	NA	NA	NA
cg24247132	NA	-	INTERGENIC	7	Open Sea	-	YES	-0.104667	0.0354696	1	NA	NA	NA
cg11022525	NA	-	INTERGENIC	21	Open Sea	-	YES	-0.104553	0.0355607	1	NA	NA	NA
cg12999098	RBM4B	RNA binding motif protein 4B	Body	11	N Shelf	-	NO	-0.10471	0.035656	1	NA	NA	NA
cg09337429	NA	-	INTERGENIC	14	Open Sea	-	YES	-0.120196	0.0357794	1	NA	NA	NA
cg19510206	FBRSL1	fibrosin-like 1	Body	12	N Shore	-	NO	-0.101196	0.0358185	1	NA	NA	NA
cg00345744	NA	-	INTERGENIC	7	N Shelf	-	NO	0.125311	0.0358932	1	NA	NA	NA
cg23002590	RPS6KA2	ribosomal protein S6 kinase, 90kDa, polypeptide 2	Body;Body	6	Open Sea	-	YES	-0.109516	0.0359519	1	NA	NA	NA
cg11253913	CALD1	caldesmon 1	Body;Body;Body;Body;Body	7	Open Sea	-	YES	0.146184	0.0359644	1	NA	NA	NA
cg16737018	MARK3	MAP/microtubule affinity-regulating kinase 3	Body;Body;Body;Body;Body	14	Open Sea	-	YES	-0.10362	0.0359794	1	NA	NA	NA
cg02949186	MX2	MX dynamin-like GTPase 2	TSS200	21	Open Sea	-	NO	0.104304	0.0361898	1	NA	NA	NA
cg15924971	PLA2G16	phospholipase A2, group XVI	Body;Body	11	Open Sea	-	YES	-0.129075	0.036689	1	NA	NA	NA
cg10483871	NA	-	INTERGENIC	1	N Shore	-	NO	-0.131949	0.036717	1	NA	NA	NA
cg07886195	SPC24	SPC24, NDC80 kinetochore complex component	Body	19	N Shelf	-	NO	-0.142448	0.0371499	1	NA	NA	NA
cg18068140	NHLRC1	NHL repeat containing E3 ubiquitin protein ligase 1	TSS1500	6	S Shoe	-	YES	-0.114926	0.0377695	1	NA	NA	NA
cg09360041	ABCA4	ATP-binding cassette, sub-family A (ABC1), member 4	TSS1500	1	Open Sea	-	NO	-0.107048	0.0378155	1	NA	NA	NA
cg08128418	NA	-	INTERGENIC	11	Open Sea	-	NO	-0.103147	0.0385015	1	NA	NA	NA
cg26665667	SGMS1	sphingomyelin synthase 1	5'UTR	10	Open Sea	-	YES	-0.10755	0.0385442	1	NA	NA	NA
cg12744061	SYCP1	synaptonemal complex protein 1	Body	1	Open Sea	-	YES	-0.106569	0.0386995	1	NA	NA	NA
cg11398451	CRTC3	CREB regulated transcription coactivator 3	Body;Body	15	Open Sea	-	YES	-0.118813	0.0388034	1	NA	NA	NA
cg00715197	RAD51B	RAD51 paralog B	Body;Body;Body	14	Open Sea	-	YES	-0.103711	0.0391968	1	NA	NA	NA
cg11947262	NA	-	INTERGENIC	4	Open Sea	-	YES	-0.100383	0.0392055	1	NA	NA	NA
cg03585329	NA	-	INTERGENIC	1	Open Sea	-	YES	-0.106168	0.0392927	1	NA	NA	NA
cg02337898	NA	-	INTERGENIC	12	Open Sea	-	YES	0.118573	0.0394187	1	NA	NA	NA
cg06752054	MX2	MX dynamin-like GTPase 2	TSS1500	21	Open Sea	-	NO	0.102765	0.0394943	1	NA	NA	NA
cg17667625	WISP1	WNT1 inducible signaling pathway protein 1	Body;Body	8	Open Sea	-	NO	-0.105688	0.0395061	1	NA	NA	NA
cg03229767	DGKB	diacylglycerol kinase, beta 90kDa	Body;Body	7	Open Sea	-	YES	0.120096	0.0395708	1	NA	NA	NA
cg03789645	CUL1	cullin 1	TSS1500	7	N Shore	CDMR	NO	0.132752	0.0399529	1	NA	NA	NA
cg08534443	NA	-	INTERGENIC	12	N Shore	-	NO	-0.11847	0.0399719	1	NA	NA	NA
cg11706729	PSMB8	proteasome (prosome, macropain) subunit, beta type, 8	TSS1500;TSS1500;3'UTR	6	S Shoe	-	NO	0.102962	0.0401431	1	NA	NA	NA
cg00242341	ARAP1	ArfGAP with RhoGAP domain, ankyrin repeat and PH domain 1	5'UTR	11	Open Sea	-	YES	-0.105886	0.040168	1	NA	NA	NA
cg00346266	NA	-	INTERGENIC	5	N Shore	-	NO	-0.104926	0.0405779	1	NA	NA	NA
cg10759936	NA	-	INTERGENIC	1	Open Sea	-	YES	-0.10665	0.0410779	1	NA	NA	NA
cg21390801	MX2	MX dynamin-like GTPase 2	TSS1500	21	Open Sea	-	NO	0.100278	0.041114	1	NA	NA	NA
cg23453435	NA	-	INTERGENIC	14	Open Sea	DMR	NO	0.105097	0.0415555	1	NA	NA	NA
cg19226017	FKBP5	FK506 binding protein 5	TSS1500;Body	6	N Shore	-	NO	-0.100631	0.0416275	1	NA	NA	NA
cg19122579	ZDHHC14	zinc finger, DHHC-type containing 14	Body;Body	6	Open Sea	-	YES	-0.104327	0.0418157	1	NA	NA	NA
cg08675521	NA	-	INTERGENIC	11	N Shelf	-	NO	-0.107122	0.0418185	1	NA	NA	NA
cg06884875	CREB3L1	cAMP responsive element binding protein 3-like 1	Body	11	N Shelf	-	YES	-0.108002	0.0419336	1	NA	NA	NA
cg00474889	TRIM22	tripartite motif containing 22	1stExon;5'UTR	11	Open Sea	-	NO	0.100289	0.0420229	1	NA	NA	NA
cg14659082	SLC39A3	solute carrier family 39 (zinc transporter), member 3	TSS1500;TSS1500	19	S Shoe	-	NO	-0.11043	0.0421629	1	NA	NA	NA
cg09828411	NA	-	INTERGENIC	1	Open Sea	-	YES	-0.118657	0.0422039	1	NA	NA	NA
cg09844805	CSMD2	CUB and Sushi multiple domains 2	Body;TSS1500	1	Open Sea	-	NO	-0.115033	0.0422663	1	NA	NA	NA
cg12922289	TAF11	TAF11 RNA polymerase II, TATA box binding protein (TBP)-associated factor, 28kDa	Body	6	N Shelf	-	NO	-0.10632	0.0422877	1	NA	NA	NA
cg11153275	NA	-	INTERGENIC	11	Open Sea	-	NO	-0.108577	0.0428988	1	NA	NA	NA
cg26785882	NA	-	INTERGENIC	3	Open Sea	-	YES	-0.107625	0.0429184	1	NA	NA	NA
cg18664965	CHST13	carbohydrate (chondroitin 4) sulfotransferase 13	Body	3	N Shore	-	YES	-0.100934	0.0431515	1	NA	NA	NA
cg07342647	NA	-	INTERGENIC	16	S Shelf	-	NO	-0.102898	0.0431561	1	NA	NA	NA
cg26815617	FAM183B	family with sequence similarity 183, member B	TSS1500	7	Open Sea	-	NO	-0.110506	0.0432668	1	NA	NA	NA
cg19800032	NA	-	INTERGENIC	7	Open Sea	-	YES	0.110955	0.0433563	1	NA	NA	NA
cg21991825	SLC22A18	solute carrier family 22, member 18	Body;Body;TSS1500	11	S Shelf	-	NO	-0.10725	0.0433752	1	NA	NA	NA
cg11957350	ADGRE4P	adhesion G protein-coupled receptor E4, pseudogene	Body	19	Open Sea	-	NO	-0.109921	0.0433782	1	NA	NA	NA
cg03229682	PC	pyruvate carboxylase	5'UTR;5'UTR	11	N Shore	-	NO	-0.11453	0.0435232	1	NA	NA	NA
cg02636348	KCNMA1	potassium channel, calcium activated large conductance subfamily M alpha, member 1	Body;Body;Body;Body	10	Open Sea	-	YES	-0.106176	0.0435416	1	NA	NA	NA
cg23272088	KCNQ1	potassium channel, voltage gated KQT-like subfamily Q, member 1	Body;Body	11	Open Sea	RDMR	NO	-0.103691	0.0435682	1	NA	NA	NA
cg12449682	HRH2	histamine receptor H2	Body;3'UTR;1stExon	5	Open Sea	-	NO	-0.113396	0.0436752	1	NA	NA	NA
cg22889887	NA	-	INTERGENIC	11	Open Sea	-	YES	0.100111	0.0440874	1	NA	NA	NA
cg05013696	OR4A16	olfactory receptor, family 4, subfamily A, member 16	TSS1500	11	Open Sea	-	NO	-0.116337	0.0441239	1	NA	NA	NA
[truncated: 2,565 more rows]
