# Supplementary material for: Integrated data analysis reveals potential drivers and pathways disrupted by DNA methylation in papillary thyroid carcinomas
Source: Clin Epigenetics. 2017 May 2;9:45. doi: 10.1186/s13148-017-0346-2 (PMC5414166; doi:10.1186/s13148-017-0346-2)
Supplement: Supplementary file 8 — Expression data analysis in PTC versus NT samples and comparison with TCGA data according to the BRAF mutation. Legend. FC fold change, FDR false discovery rate. (XLSX 30 kb) [file 13148_2017_346_MOESM8_ESM.xlsx]

## Sheet: Table S6
GENE SYMBOL	INTERNAL DATA RESULTS			TCGA DATABASE
	FC	FDR	P.Value	FC	FDR	P.Value
DCSTAMP	5.26316	< 1E-07	< 1E-07	45.4545	< 1E-07	< 1E-07
TMPRSS6	2.38095	0.00031	3e-07	28.5714	< 1E-07	< 1E-07
KLK7	6.25	0.00031	3e-07	20.4082	< 1E-07	< 1E-07
KLK10	1.88679	0.0158	0.0002497	12.3457	< 1E-07	< 1E-07
TACSTD2	3.84615	< 1E-07	< 1E-07	11.9048	< 1E-07	< 1E-07
KLK6	2.5641	0.00726	6.8e-05	9.09091	< 1E-07	< 1E-07
TMEM92	1.96078	0.00659	5.95e-05	9.09091	< 1E-07	< 1E-07
WNT10A	1.92308	0.00777	7.51e-05	9.09091	< 1E-07	< 1E-07
KLK11	5.55556	0.00197	7.2e-06	8.33333	< 1E-07	< 1E-07
PNPLA5	1.5625	0.0216	0.0004201	8.33333	< 1E-07	< 1E-07
CST6	2.63158	0.000175	< 1E-07	7.69231	< 1E-07	< 1E-07
BNC1	2.77778	0.0152	0.0002258	6.66667	< 1E-07	< 1E-07
CYP1B1	1.66667	0.00582	4.99e-05	6.66667	< 1E-07	< 1E-07
PDLIM4	2.43902	0.000253	2e-07	6.25	< 1E-07	< 1E-07
NGEF	1.78571	0.00844	8.57e-05	5.88235	< 1E-07	< 1E-07
NMU	4.54545	0.00675	6.14e-05	5.88235	< 1E-07	< 1E-07
PVRL4	1.66667	0.00485	3.26e-05	5.88235	< 1E-07	< 1E-07
GJB3	1.96078	0.00182	6.4e-06	5.55556	< 1E-07	< 1E-07
RSPO4	1.51515	0.0397	0.0011961	5.55556	< 1E-07	< 1E-07
EPHA10	3.125	0.000455	5e-07	5.26316	< 1E-07	< 1E-07
TRIM29	1.88679	0.0221	0.0004377	5	< 1E-07	< 1E-07
GJB4	5.26316	0.00327	1.74e-05	4.7619	< 1E-07	< 1E-07
CDSN	2.77778	0.000175	1e-07	4.16667	< 1E-07	< 1E-07
BRINP1	2.85714	0.0156	0.0002422	4.16667	< 1E-07	< 1E-07
ITGB8	2.22222	0.00134	3.6e-06	4.16667	< 1E-07	< 1E-07
PLEKHA6	1.63934	0.0208	0.0003909	4.16667	< 1E-07	< 1E-07
DOK7	1.75439	0.000549	7e-07	4	< 1E-07	< 1E-07
RIMS2	4.34783	< 1E-07	< 1E-07	4	< 1E-07	< 1E-07
SNAP25	1.5873	0.0105	0.0001191	3.84615	< 1E-07	< 1E-07
PROS1	1.96078	0.00321	1.68e-05	3.7037	< 1E-07	< 1E-07
PTPRE	1.5625	0.00255	1.21e-05	3.7037	< 1E-07	< 1E-07
SPOCD1	2	0.0497	0.0018173	3.7037	< 1E-07	< 1E-07
KLK12	5	0.00112	2.5e-06	3.57143	< 1E-07	< 1E-07
CDH4	2	0.0438	0.0014276	3.44828	< 1E-07	< 1E-07
ERBB3	2.04082	0.000175	< 1E-07	3.44828	< 1E-07	< 1E-07
KRT80	1.85185	0.0103	0.0001154	3.44828	< 1E-07	< 1E-07
ABTB2	1.5625	0.0122	0.0001572	3.33333	< 1E-07	< 1E-07
EPPK1	1.88679	0.0035	1.94e-05	3.33333	< 1E-07	< 1E-07
PLCD3	1.53846	0.0425	0.0013405	3.33333	< 1E-07	< 1E-07
ELF3	1.85185	0.00817	8.08e-05	3.22581	< 1E-07	< 1E-07
NOD1	1.5873	0.0197	0.0003576	3.22581	< 1E-07	< 1E-07
ASPHD1	1.72414	0.0367	0.0010535	3.125	< 1E-07	< 1E-07
ARNTL	1.75439	0.02	0.0003713	3.0303	< 1E-07	< 1E-07
C2CD4B	2.38095	0.0279	0.0006989	3.0303	< 1E-07	< 1E-07
MET	1.51515	0.0476	0.0016693	3.0303	< 1E-07	< 1E-07
PALM3	2.63158	0.000607	8e-07	2.85714	< 1E-07	< 1E-07
DUSP13	2.17391	0.0037	2.12e-05	2.77778	< 1E-07	< 1E-07
PAPPA	1.92308	0.0224	0.0004486	2.77778	< 1E-07	< 1E-07
SULT2B1	1.66667	0.0179	0.0003096	2.77778	< 1E-07	< 1E-07
FGF9	1.66667	0.0113	0.0001329	2.7027	< 1E-07	< 1E-07
PALM	1.75439	0.000253	2e-07	2.7027	< 1E-07	< 1E-07
LEMD1	1.75439	0.0308	0.0008306	2.63158	< 1E-07	< 1E-07
DSC2	1.69492	0.0218	0.0004286	2.5641	< 1E-07	< 1E-07
FSTL3	1.51515	0.00487	3.34e-05	2.5641	< 1E-07	< 1E-07
LAD1	2.17391	< 1E-07	< 1E-07	2.43902	< 1E-07	< 1E-07
POU2F3	1.53846	0.0238	0.0005101	2.43902	< 1E-07	< 1E-07
EGFEM1P	2.43902	0.012	0.0001529	2.38095	< 1E-07	< 1E-07
CYSRT1	1.88679	0.00518	3.71e-05	2.38095	< 1E-07	< 1E-07
FAM43A	2.17391	0.000253	2e-07	2.38095	< 1E-07	< 1E-07
CELF4	3.22581	0.00144	4e-06	2.32558	< 1E-07	< 1E-07
MLXIPL	1.81818	0.0255	0.0005951	2.32558	< 1E-07	< 1E-07
NPW	2.32558	0.012	0.0001532	2.32558	< 1E-07	< 1E-07
CBLN4	2.7027	0.00576	4.91e-05	2.27273	< 1E-07	< 1E-07
MAP2	1.81818	0.000549	7e-07	2.27273	< 1E-07	< 1E-07
ARMCX3	2.38095	0.00114	2.6e-06	2.22222	< 1E-07	< 1E-07
DAPK2	1.53846	0.0244	0.0005354	2.22222	< 1E-07	< 1E-07
IL23A	1.51515	0.0443	0.0014613	2.17391	< 1E-07	< 1E-07
BDNF	2.08333	0.015	0.0002194	2.08333	< 1E-07	< 1E-07
BNIPL	2	0.00458	2.94e-05	2.08333	< 1E-07	< 1E-07
GGCT	1.88679	0.00101	2e-06	2.08333	< 1E-07	< 1E-07
PLEKHG4	1.63934	0.00253	1.19e-05	2.08333	< 1E-07	< 1E-07
SUSD4	1.88679	0.0118	0.0001414	2.08333	< 1E-07	< 1E-07
FGF20	2.04082	0.0123	0.0001633	2.04082	< 1E-07	< 1E-07
TMEM79	2	0.000253	2e-07	2.04082	< 1E-07	< 1E-07
SOWAHA	2.32558	0.00101	2e-06	2	< 1E-07	< 1E-07
ETNK2	1.66667	0.000175	1e-07	2	< 1E-07	< 1E-07
SPECC1	1.5625	0.0341	0.0009435	1.96078	< 1E-07	< 1E-07
KLK13	2.04082	0.00458	2.9e-05	1.96078	< 1E-07	< 1E-07
LONRF2	2.27273	0.00122	3.1e-06	1.96078	< 1E-07	< 1E-07
BHLHE41	1.81818	0.00253	1.19e-05	1.92308	< 1E-07	< 1E-07
TMEM98	1.53846	0.0182	0.0003211	1.92308	< 1E-07	< 1E-07
KIAA1217	1.6129	0.00144	4.1e-06	1.88679	< 1E-07	< 1E-07
CP	-1.88	0.0197	0.0003595	1.85185	3.88e-05	2.87e-05
KLC3	1.6129	0.0173	0.0002939	1.85185	< 1E-07	< 1E-07
SYT14	1.75439	0.00919	9.71e-05	1.85185	< 1E-07	< 1E-07
REEP2	1.5873	0.0249	0.0005665	1.81818	< 1E-07	< 1E-07
IRS2	1.96078	0.00102	2.1e-06	1.78571	< 1E-07	< 1E-07
C17orf96	1.92308	0.00487	3.39e-05	1.75439	< 1E-07	< 1E-07
CBR3	1.66667	0.000525	6e-07	1.75439	< 1E-07	< 1E-07
PC	1.5625	0.0197	0.0003603	1.75439	< 1E-07	< 1E-07
FBXL16	1.78571	0.0123	0.0001609	1.72414	< 1E-07	< 1E-07
HAS2	-2.91	0.00479	3.15e-05	1.72414	6.51e-05	4.86e-05
LYNX1	1.5625	0.0141	0.0002039	1.72414	< 1E-07	< 1E-07
TPD52L1	1.6129	0.0225	0.0004554	1.72414	< 1E-07	< 1E-07
B3GAT1	1.78571	0.0201	0.0003727	1.69492	< 1E-07	< 1E-07
C1orf226	1.72414	0.0153	0.0002304	1.69492	< 1E-07	< 1E-07
DCDC2	1.5625	0.0233	0.0004948	1.69492	< 1E-07	< 1E-07
GLS2	1.53846	0.0152	0.0002267	1.69492	< 1E-07	< 1E-07
SEC14L2	1.72414	0.0211	0.0003996	1.69492	< 1E-07	< 1E-07
ANKH	1.6129	0.0335	0.0009204	1.63934	< 1E-07	< 1E-07
JPH1	2	0.00613	5.47e-05	1.63934	< 1E-07	< 1E-07
SRGAP3	1.53846	0.0246	0.000549	1.63934	< 1E-07	< 1E-07
MYO1D	1.63934	0.0123	0.00016	1.6129	< 1E-07	< 1E-07
CYP4B1	2.27273	0.0392	0.0011745	1.5873	2.13e-05	1.54e-05
FAM150A	2.32558	0.00487	3.4e-05	1.5873	< 1E-07	< 1E-07
C15orf62	1.6129	0.0158	0.0002517	1.5625	< 1E-07	< 1E-07
MLLT4-AS1	1.66667	0.0284	0.0007223	1.53846	< 1E-07	< 1E-07
CTNNAL1	1.63934	0.0183	0.0003237	1.53846	< 1E-07	< 1E-07
MARCH1	-1.51	0.0454	0.0015185	1.53846	< 1E-07	< 1E-07
UNC5B	1.51515	0.0374	0.0010813	1.51515	< 1E-07	< 1E-07
LTBP1	-1.99	0.0171	0.0002869	1.49254	2.78e-05	2.02e-05
DSG2	1.5625	0.00305	1.54e-05	1.47059	< 1E-07	< 1E-07
OVOL1	1.81818	0.0438	0.0014296	1.44928	< 1E-07	< 1E-07
PTGER4	-2.12	0.0137	0.000192	1.44928	1.05e-05	7.4e-06
CCDC80	-1.77	0.0212	0.0004055	1.42857	3.04e-05	2.22e-05
ZC2HC1A	1.69492	0.0253	0.0005794	1.42857	< 1E-07	< 1E-07
MLLT4	1.51515	0.0239	0.0005131	1.42857	< 1E-07	< 1E-07
SLC7A2	1.81818	0.0225	0.0004546	1.42857	1.52e-07	1e-07
CXXC5	1.6129	0.00136	3.7e-06	1.38889	< 1E-07	< 1E-07
MACROD2	-2.45	0.0273	0.0006691	1.38889	0.00121	0.0009472
RASEF	1.72414	0.00292	1.46e-05	1.38889	0.00189	0.0015022
TMEM154	-1.81	0.0215	0.0004135	1.38889	3.86e-05	2.84e-05
TRIM22	-1.53	0.0476	0.0016626	1.38889	7.39e-07	5e-07
GTF2IRD1	1.51515	0.000379	4e-07	1.35135	< 1E-07	< 1E-07
PARD6B	1.6129	0.00562	4.37e-05	1.35135	< 1E-07	< 1E-07
CTSF	1.5873	0.0182	0.0003183	1.33333	8.83e-07	6e-07
INPP5D	-1.58	0.0425	0.0013546	1.33333	1.62e-05	1.16e-05
LCN12	1.66667	0.012	0.0001536	1.31579	0.000231	0.0001765
MPP7	2	0.00443	2.78e-05	1.31579	< 1E-07	< 1E-07
RAB15	1.72414	0.000253	2e-07	1.2987	< 1E-07	< 1E-07
ADGRE5	-1.58	0.0057	4.56e-05	1.28205	7.39e-07	5e-07
PACSIN3	1.5625	0.0164	0.0002688	1.28205	< 1E-07	< 1E-07
SSX2IP	1.5873	0.0113	0.0001311	1.28205	< 1E-07	< 1E-07
PLA2G5	-1.81	0.0412	0.0012732	1.26582	0.0473	0.0408286
AP3B2	1.63934	0.0233	0.0004951	1.25	0.000794	0.0006203
TMEM71	-1.71	0.0037	2.15e-05	1.25	0.00699	0.0057929
GNB4	-1.8	0.00726	6.79e-05	1.23457	0.000227	0.0001731
IGBP1	1.53846	0.0029	1.44e-05	1.21951	< 1E-07	< 1E-07
KCNK1	1.5625	0.0057	4.76e-05	1.21951	4.5e-07	3e-07
LPL	-1.89	0.0383	0.0011256	1.21951	0.0129	0.0109419
TRAF5	-1.65	0.0356	0.0010044	1.21951	0.00177	0.0013964
SCD5	1.69492	0.0123	0.0001627	1.20482	0.000628	0.0004867
HPCA	1.66667	0.0194	0.0003496	1.17647	0.0234	0.0199722
SNHG7	1.75439	0.00366	2.04e-05	1.17647	0.00206	0.001645
TTC39A	1.5873	0.0358	0.0010197	1.17647	0.00951	0.0079997
S100A14	1.69492	0.0154	0.0002337	1.16279	0.00437	0.0035689
LOC100130015	2	0.00122	3e-06	1.14943	0.00552	0.0045379
GRK5	-1.6	0.00919	9.72e-05	-1.13	0.024	0.0205673
LOC572558	-1.88	0.0158	0.0002498	-1.14	0.0102	0.0086489
IFITM3	-1.73	0.0024	1e-05	-1.17	0.00332	0.0026906
A2M	-1.6	0.0171	0.0002888	-1.18	0.000196	0.0001485
PHLDA1	-1.58	0.0488	0.0017594	-1.18	0.00514	0.0042116
FOXD4	-1.61	0.0264	0.0006303	-1.19	0.00288	0.0023217
FRZB	-1.65	0.029	0.0007473	-1.19	0.0243	0.0208746
SULT1C2	1.5625	0.0443	0.0014599	-1.2	0.00431	0.0034987
EPAS1	-1.55	0.0035	1.91e-05	-1.21	1.49e-05	1.06e-05
EPB41L3	-1.73	0.0164	0.0002668	-1.22	0.00208	0.0016635
GJD3	-1.77	0.0191	0.0003421	-1.22	0.000231	0.0001778
SLC2A9	-1.51	0.0037	2.16e-05	-1.22	1.31e-05	9.3e-06
PLCE1	-2.02	0.00405	2.42e-05	-1.26	0.00149	0.0011746
PVRL3	-2.08	0.000797	1.4e-06	-1.26	0.00247	0.0019823
RUNX1T1	-1.93	0.00322	1.7e-05	-1.26	0.00561	0.0046298
ADCY4	-1.52	0.0118	0.0001446	-1.27	3.06e-06	2.1e-06
FRMD4B	-1.86	0.00144	4.1e-06	-1.27	3.46e-05	2.54e-05
NFATC1	-1.72	0.0158	0.0002536	-1.27	7.16e-06	5e-06
PPARG	-1.62	0.0407	0.0012448	-1.27	0.000628	0.0004864
SOCS1	-1.64	0.0174	0.0002961	-1.28	0.000678	0.0005273
CRHBP	-2.13	0.00776	7.47e-05	-1.29	0.00817	0.0067914
LIX1L	-1.54	0.00118	2.8e-06	-1.29	< 1E-07	< 1E-07
ABCB1	-1.76	0.0029	1.43e-05	-1.3	0.000149	0.0001129
CHST7	-1.55	0.0122	0.0001565	-1.3	1.71e-05	1.23e-05
GIMAP1	-1.54	0.0164	0.0002681	-1.31	3.03e-07	2e-07
VWF	-1.79	0.0477	0.0016885	-1.32	5.24e-05	3.89e-05
PODXL	-1.51	0.0281	0.0007095	-1.34	< 1E-07	< 1E-07
PXYLP1	-1.57	0.0291	0.0007517	-1.36	< 1E-07	< 1E-07
NOVA1	-2.64	0.0284	0.000719	-1.36	0.0108	0.0091496
LIMS2	-1.55	0.0391	0.0011695	-1.37	< 1E-07	< 1E-07
MCF2L	-1.53	0.00916	9.5e-05	-1.39	< 1E-07	< 1E-07
GRAP	-1.52	0.03	0.0007936	-1.41	< 1E-07	< 1E-07
ITM2A	-1.89	0.00235	9.6e-06	-1.41	< 1E-07	< 1E-07
NFASC	-1.66	0.00416	2.56e-05	-1.41	4.75e-06	3.3e-06
TRIM36	-3.76	0.0126	0.0001709	-1.41	0.00908	0.0076091
BANK1	-1.68	0.0035	1.92e-05	-1.43	< 1E-07	< 1E-07
HAS3	-1.52	0.023	0.0004808	-1.43	4.19e-06	2.9e-06
PLPP1	-1.72	0.00247	1.1e-05	-1.44	< 1E-07	< 1E-07
SLC14A1	-2.34	0.0124	0.0001668	-1.44	0.000144	0.0001082
SYT13	2.38095	0.00931	9.98e-05	-1.44	0.00891	0.0074421
AMACR	-1.51	0.0492	0.0017785	-1.47	< 1E-07	< 1E-07
SLCO2A1	-1.68	0.0164	0.0002716	-1.48	< 1E-07	< 1E-07
EBF3	-1.6	0.0206	0.0003843	-1.49	< 1E-07	< 1E-07
ATHL1	-2.06	0.0155	0.0002353	-1.53	6.7e-05	5.02e-05
RANBP17	-1.68	0.0264	0.0006306	-1.53	3.34e-06	2.3e-06
TAL1	-1.68	0.0243	0.0005322	-1.54	< 1E-07	< 1E-07
SOCS2	-1.83	0.00102	2.1e-06	-1.55	< 1E-07	< 1E-07
REEP1	-1.63	0.00522	3.9e-05	-1.56	< 1E-07	< 1E-07
CENPJ	-1.62	0.0117	0.0001383	-1.57	< 1E-07	< 1E-07
ADGRD1	-2.74	0.00153	4.5e-06	-1.57	1.52e-07	< 1E-07
ADRB1	-1.7	0.0386	0.0011432	-1.58	< 1E-07	< 1E-07
PRKCA	-1.75	0.0233	0.0004962	-1.59	< 1E-07	< 1E-07
SGK1	-1.92	0.00247	1.13e-05	-1.59	< 1E-07	< 1E-07
PNMA6A	2.08333	0.00831	8.3e-05	-1.6	1.52e-07	1e-07
SPARCL1	-1.66	0.029	0.0007487	-1.63	< 1E-07	< 1E-07
PDGFD	-1.54	0.0448	0.0014832	-1.64	< 1E-07	< 1E-07
NME8	-2.21	0.00989	0.0001077	-1.65	< 1E-07	< 1E-07
PASK	-2.3	0.017	0.000285	-1.68	1.17e-06	8e-07
EMCN	-1.59	0.0358	0.0010181	-1.69	< 1E-07	< 1E-07
KDR	-1.58	0.0112	0.0001292	-1.69	< 1E-07	< 1E-07
RGCC	-1.9	0.000549	7e-07	-1.71	< 1E-07	< 1E-07
CHRM3	-1.62	0.0247	0.0005571	-1.71	< 1E-07	< 1E-07
CLMN	-1.9	0.00787	7.68e-05	-1.71	< 1E-07	< 1E-07
NOSTRIN	-2.37	< 1E-07	< 1E-07	-1.71	< 1E-07	< 1E-07
ADAMTS3	-1.73	0.0156	0.0002397	-1.72	< 1E-07	< 1E-07
PRKACB	-1.56	0.00109	2.3e-06	-1.73	< 1E-07	< 1E-07
NRG2	-2.74	0.00101	2e-06	-1.74	< 1E-07	< 1E-07
GPR158	-2.47	0.0207	0.0003887	-1.75	< 1E-07	< 1E-07
GALNT10	-1.72	0.00173	5.7e-06	-1.76	< 1E-07	< 1E-07
SCN4A	-1.73	0.00237	9.8e-06	-1.79	< 1E-07	< 1E-07
SMOC1	-1.59	0.0118	0.0001427	-1.8	1.93e-05	1.39e-05
BEGAIN	-1.62	0.0156	0.0002424	-1.83	< 1E-07	< 1E-07
DNALI1	-1.71	0.0427	0.0013702	-1.86	< 1E-07	< 1E-07
SLC10A4	-1.93	0.0231	0.0004872	-1.87	< 1E-07	< 1E-07
AR	-2.12	0.0218	0.0004243	-1.88	< 1E-07	< 1E-07
CACNA2D2	-1.66	0.0429	0.0013824	-1.88	< 1E-07	< 1E-07
PIR	-2.01	0.00247	1.12e-05	-1.88	< 1E-07	< 1E-07
SYNE1	-1.8	0.00599	5.26e-05	-1.89	< 1E-07	< 1E-07
SHANK2	-1.79	0.0455	0.0015227	-1.9	< 1E-07	< 1E-07
ECM1	-2.07	0.00311	1.61e-05	-1.91	1.29e-05	9.1e-06
MAOB	-1.74	0.00994	0.0001096	-1.91	< 1E-07	< 1E-07
PRKG1	-1.64	0.0462	0.0015736	-1.91	< 1E-07	< 1E-07
TNFRSF11B	-1.8	0.0353	0.0009944	-1.94	< 1E-07	< 1E-07
CEBPA	-1.67	0.0126	0.0001703	-1.96	< 1E-07	< 1E-07
TMEM88	-1.55	0.00569	4.5e-05	-2	< 1E-07	< 1E-07
ISM1	-1.73	0.0462	0.0015752	-2.03	< 1E-07	< 1E-07
SUSD5	-2.01	0.0318	0.0008614	-2.03	< 1E-07	< 1E-07
CGNL1	-1.63	0.0156	0.0002427	-2.08	< 1E-07	< 1E-07
APBA2	-1.72	0.0232	0.000491	-2.1	< 1E-07	< 1E-07
PDE8B	-2.03	0.00235	9.5e-06	-2.11	< 1E-07	< 1E-07
KCNK17	-1.85	0.0224	0.0004479	-2.13	< 1E-07	< 1E-07
VAV3	-2.17	0.00156	4.8e-06	-2.15	< 1E-07	< 1E-07
EFCC1	-1.69	0.0324	0.0008864	-2.17	< 1E-07	< 1E-07
NPPC	-1.69	0.04	0.0012096	-2.23	< 1E-07	< 1E-07
SORCS1	-2.43	0.0399	0.0012011	-2.23	4.5e-07	3e-07
ST3GAL6	-2.26	0.000779	1.3e-06	-2.32	< 1E-07	< 1E-07
NPR3	-3.84	0.000175	< 1E-07	-2.33	< 1E-07	< 1E-07
LRP2	-2.05	0.000759	1.2e-06	-2.36	< 1E-07	< 1E-07
VIPR1	-2.29	0.0037	2.14e-05	-2.38	< 1E-07	< 1E-07
QRFPR	-2.64	0.0241	0.0005252	-2.4	< 1E-07	< 1E-07
LECT1	-3.19	0.00831	8.3e-05	-2.49	5.97e-07	4e-07
CETP	-2.04	0.000779	1.3e-06	-2.5	< 1E-07	< 1E-07
AGTR1	-2.19	0.0468	0.0016156	-2.54	< 1E-07	< 1E-07
RYR2	-2.46	0.0296	0.0007748	-2.62	< 1E-07	< 1E-07
SGIP1	-2.72	0.00157	4.9e-06	-2.72	< 1E-07	< 1E-07
CDON	-1.87	0.0113	0.0001326	-2.78	< 1E-07	< 1E-07
ITPR1	-2.31	0.00201	7.5e-06	-2.83	< 1E-07	< 1E-07
C16orf74	-1.62	0.00709	6.51e-05	-2.85	< 1E-07	< 1E-07
ARHGAP24	-2.36	0.00109	2.4e-06	-2.86	< 1E-07	< 1E-07
ELMO1	-1.78	0.0229	0.000471	-2.92	< 1E-07	< 1E-07
FOXA2	-3.18	0.00235	9.4e-06	-2.95	< 1E-07	< 1E-07
AQP4	-3.34	0.00273	1.32e-05	-2.99	< 1E-07	< 1E-07
GNA14	-1.6	0.0429	0.001377	-3.17	< 1E-07	< 1E-07
HLF	-2.4	0.0208	0.0003922	-3.32	< 1E-07	< 1E-07
BTBD17	-3.13	0.00854	8.7e-05	-3.52	< 1E-07	< 1E-07
KCNAB1	-2.08	0.0255	0.0005957	-3.84	< 1E-07	< 1E-07
EDN3	-4.38	0.0182	0.00032	-4.3	< 1E-07	< 1E-07
CA4	-2.22	0.0132	0.0001828	-4.59	< 1E-07	< 1E-07
SEMA3D	-2.9	0.0453	0.0015083	-5.16	< 1E-07	< 1E-07
MT1F	-2.03	0.0452	0.0015026	-5.31	< 1E-07	< 1E-07
STXBP5L	-2.31	0.0477	0.0016789	-5.54	< 1E-07	< 1E-07
HGD	-1.72	0.0385	0.0011366	-6.52	< 1E-07	< 1E-07
LOC286002	-3.56	0.03	0.0007922	-6.54	< 1E-07	< 1E-07
WSCD2	-2.54	0.0461	0.0015624	-8.42	< 1E-07	< 1E-07
MT1G	-2.81	0.0329	0.0009035	-13.89	< 1E-07	< 1E-07
A_24_P177553	-1.94	0.0301	0.0008014	NA	NA	NA
A_33_P3332581	2.77778	0.0194	0.0003499	NA	NA	NA
ENST00000330210	4.34783	0.00235	9.4e-06	NA	NA	NA
ENST00000335616	1.96078	0.00522	3.87e-05	NA	NA	NA
ENST00000371081	-1.55	0.0479	0.0017084	NA	NA	NA
ENST00000390399	-1.71	0.043	0.0013885	NA	NA	NA
ENST00000399806	2.04082	0.0241	0.000522	NA	NA	NA
ENST00000403638	-2.16	0.028	0.0007043	NA	NA	NA
LINC00891	1.78571	0.0125	0.0001684	NA	NA	NA
lincRNA:chr2:165509129-165519404_R	-1.8	0.0226	0.0004637	NA	NA	NA
lincRNA:chr3:52055835-52067110_F	1.51515	0.014	0.0001997	NA	NA	NA
lincRNA:chr5:14611325-14616925_F	-1.55	0.0424	0.0013363	NA	NA	NA
LOC100130009	1.66667	0.0407	0.0012424	NA	NA	NA
LOC100132805	1.5873	0.0386	0.0011415	NA	NA	NA
LOC254128	1.81818	0.011	0.0001249	NA	NA	NA
LOC646736	-2.97	0.0267	0.0006412	NA	NA	NA
RAB7B	-2.12	0.00783	7.6e-05	NA	NA	NA
ZNF730	2.08333	0.0256	0.0006012	NA	NA	NA
ADAMTSL4	-1.81	0.0461	0.0015554	NA	NS	NS
ADGRF5	-1.7	0.00247	1.12e-05	NA	NS	NS
AGAP2	-1.66	0.0111	0.0001271	NA	NS	NS
ANKRD29	-1.83	0.0295	0.0007697	NA	NS	NS
ANXA9	2	0.00109	2.4e-06	NA	NS	NS
APOL3	-1.56	0.0357	0.0010111	NA	NS	NS
ARFGEF3	1.63934	0.0357	0.0010125	NA	NS	NS
ARHGDIB	-1.67	0.00253	1.19e-05	NA	NS	NS
AUTS2	-1.73	0.0133	0.0001863	NA	NS	NS
BST2	-1.7	0.0462	0.0015709	NA	NS	NS
CHRM2	-1.62	0.0335	0.0009247	NA	NS	NS
COL15A1	-1.67	0.0164	0.0002723	NA	NS	NS
DOCK10	-1.63	0.018	0.0003133	NA	NS	NS
EPN3	2.43902	0.00273	1.31e-05	NA	NS	NS
FBLN5	-1.65	0.0413	0.0012799	NA	NS	NS
FBN1	-1.85	0.0152	0.0002265	NA	NS	NS
FNDC1	-1.99	0.0156	0.0002397	NA	NS	NS
GBP4	-1.64	0.042	0.0013057	NA	NS	NS
GREB1	-3.91	0.0193	0.0003476	NA	NS	NS
GREM2	-2.64	0.0057	4.71e-05	NA	NS	NS
GRIA3	-1.92	0.0255	0.0005932	NA	NS	NS
IFITM1	-1.61	0.0057	4.74e-05	NA	NS	NS
IFITM4P	-1.6	0.00522	3.93e-05	NA	NS	NS
IGF1	-2.27	0.0122	0.0001563	NA	NS	NS
IGFALS	1.85185	0.0197	0.0003623	NA	NS	NS
MYL4	-1.58	0.0123	0.0001648	NA	NS	NS
NFAM1	-1.52	0.0321	0.0008755	NA	NS	NS
OPCML	-6.88	0.00726	6.83e-05	NA	NS	NS
PAK3	-1.83	0.0476	0.0016521	NA	NS	NS
PCSK2	-5.79	0.00487	3.37e-05	NA	NS	NS
PLA1A	-1.78	0.0479	0.0017115	NA	NS	NS
PNMA2	-2.34	0.0175	0.0002996	NA	NS	NS
RYR3	-2.18	0.00204	7.8e-06	NA	NS	NS
SFTPA2	-1.57	0.0318	0.0008622	NA	NS	NS
SGK2	1.5625	0.0386	0.0011434	NA	NS	NS
SUSD2	-2.06	< 1E-07	< 1E-07	NA	NS	NS
TET1	1.5625	0.0273	0.0006688	NA	NS	NS
TIMD4	-2.18	0.0468	0.0016169	NA	NS	NS
TLR2	-1.55	0.0371	0.0010653	NA	NS	NS
WDR45	1.81818	0.00289	1.41e-05	NA	NS	NS
WIF1	-2.44	0.0158	0.000252	NA	NS	NS
XAF1	-1.77	0.00583	5.05e-05	NA	NS	NS
ZNF676	2	0.00246	1.05e-05	NA	NS	NS
