# Supplementary material for: Integrated data analysis reveals potential drivers and pathways disrupted by DNA methylation in papillary thyroid carcinomas
Source: Clin Epigenetics. 2017 May 2;9:45. doi: 10.1186/s13148-017-0346-2 (PMC5414166; doi:10.1186/s13148-017-0346-2)
Supplement: Supplementary file 9 — Integrative analysis between methylation and expression data according to the BRAF mutation. Legend. FGD functional genomic distribution, CHR chromosome, DMR differential methylation region, RDMR reprogramming-specific differentially methylated region, CDMR cancer-specific differentially methylated region, NA not available, NS not significant, FC fold change, FDR false discovery rate, R inverse correlation. (XLSX 39 kb) [file 13148_2017_346_MOESM9_ESM.xlsx]

## Sheet: Table S7
PROBE ID	GENE SYMBOL	GENE NAME	FGD	CpG CONTENT	CHR	DMR	ENHANCER	INTERNAL DATA RESULTS						TCGA DATABASE
								METHYLATION		EXPRESSION		INTEGRATION		METHYLATION		EXPRESSION		INTEGRATION
								DELTA BETA	P.Value	FC	FDR	R	P.Value	DELTA BETA	FDR	FC	FDR	R	P.Value
cg01055121	ARNTL	aryl hydrocarbon receptor nuclear translocator-like	Body;Body;Body	Open Sea	11	-	YES	-0.242005	1.17595e-05	1.75439	0.02	-0.573208	0.000394951	-0.13	0.00196	3.0303	< 1e-07	-0.76043	1.00107e-93
cg07999953	GJB3	gap junction protein, beta 3, 31kDa	5'UTR;5'UTR	N_Shore	1	-	NO	-0.227536	3.2961e-05	1.96078	0.00182	-0.735307	7.29685e-07	-0.2	< 1e-07	5.55556	< 1e-07	-0.793281	1.9252e-107
cg01136183	DCSTAMP	dendrocyte expressed seven transmembrane protein	TSS1500	Open Sea	8	-	NO	-0.204416	0.000491003	5.26316	< 1e-07	-0.427745	0.0116206	-0.18	3.36e-05	45.4545	< 1e-07	-0.812833	7.50192e-117
cg21536783	TACSTD2	tumor-associated calcium signal transducer 2	3'UTR;1stExon	N_Shore	1	-	NO	-0.189391	0.000301656	3.84615	< 1e-07	-0.767334	1.19479e-07	-0.14	0.000378	11.9048	< 1e-07	-0.801067	4.61258e-111
cg08657449	DCSTAMP	dendrocyte expressed seven transmembrane protein	TSS1500	Open Sea	8	-	YES	-0.188154	0.00129162	5.26316	< 1e-07	-0.555201	0.000653955	-0.15	0.00036	45.4545	< 1e-07	-0.798995	4.393e-110
cg08424423	CDSN	corneodesmosin	1stExon;5'UTR	Open Sea	6	-	NO	-0.181961	0.0013008	2.77778	0.000175	-0.77183	9.05807e-08	-0.14	0.000286	4.16667	< 1e-07	-0.82118	3.2673e-121
cg26247168	TRIM29	tripartite motif containing 29	Body	Open Sea	11	-	NO	-0.180512	0.00283834	1.88679	0.0221	-0.477491	0.00429427	-0.21	5.02e-06	5	< 1e-07	-0.634139	2.27963e-56
cg08842032	EPN3	epsin 3	5'UTR	N_Shore	17	-	NO	-0.179957	0.000245256	2.43902	0.00273	-0.529178	0.00129129	-0.12	0.00211	NA	NS	-0.157021	0.000479106
cg10758902	OVOL1	ovo-like zinc finger 1	Body	Open Sea	11	-	NO	-0.177986	0.000100953	1.81818	0.0438	-0.414334	0.0148418	-0.13	0.00239	1.44928	< 1e-07	-0.498272	3.57602e-32
cg26150922	LONRF2	LON peptidase N-terminal domain and ring finger 2	Body	N_Shore	2	CDMR	NO	-0.17419	0.0027902	2.27273	0.00122	-0.501308	0.00252602	NS	NS	1.96078	< 1e-07	-0.371907	1.49303e-17
cg25629905	BHLHE41	basic helix-loop-helix family, member e41	3'UTR	N_Shelf	12	-	NO	-0.173116	0.000649449	1.81818	0.00253	-0.630292	6.46755e-05	-0.08	0.042	1.92308	< 1e-07	-0.604064	3.71925e-50
cg04104695	CXXC5	CXXC finger protein 5	5'UTR	N_Shore	5	-	NO	-0.167123	0.000164943	1.6129	0.00136	-0.551169	0.000729307	-0.08	0.0231	1.38889	< 1e-07	-0.500633	1.65069e-32
cg24735489	CDSN	corneodesmosin	TSS200;5'UTR	Open Sea	6	-	NO	-0.166321	0.000652676	2.77778	0.000175	-0.735735	7.13462e-07	-0.13	0.000476	4.16667	< 1e-07	-0.826202	6.01169e-124
cg06907930	LOC100130015	-	Body;3'UTR;Body;Body	Open Sea	16	-	NO	-0.16352	0.0105577	2	0.00122	-0.647416	3.49615e-05	NA	NA	1.14943	0.00552	NA	NA
cg20448594	GTF2IRD1	GTF2I repeat domain containing 1	Body;Body	Open Sea	7	-	YES	-0.157652	4.05784e-05	1.51515	0.000379	-0.397678	0.0198541	-0.1	0.0126	1.35135	< 1e-07	-0.352455	8.29779e-16
cg24790676	KLK10	kallikrein-related peptidase 10	TSS1500;TSS1500;TSS1500	S_Shore	19	-	NO	-0.155801	0.00336797	1.88679	0.0158	-0.62743	7.14262e-05	NA	NA	12.3457	< 1e-07	NA	NA
cg07384522	CDSN	corneodesmosin	5'UTR;1stExon;5'UTR	Open Sea	6	-	NO	-0.150423	0.00741687	2.77778	0.000175	-0.749999	3.28945e-07	-0.13	0.00222	4.16667	< 1e-07	-0.801787	2.09396e-111
cg09264489	PLEKHA6	pleckstrin homology domain containing, family A member 6	5'UTR	Open Sea	1	-	YES	-0.14865	0.000563538	1.63934	0.0208	-0.519093	0.00165699	NA	NA	4.16667	< 1e-07	NA	NA
cg02484352	PDLIM4	PDZ and LIM domain 4	Body;Body	Open Sea	5	-	YES	-0.147549	0.0101075	2.43902	0.000253	-0.688773	6.68454e-06	-0.17	5.02e-06	6.25	< 1e-07	-0.843303	5.77739e-134
cg18967533	KLK6	kallikrein-related peptidase 6	TSS1500;5'UTR;TSS1500	Open Sea	19	-	NO	-0.14594	0.00011541	2.5641	0.00726	-0.653404	2.79409e-05	-0.1	0.0142	9.09091	< 1e-07	-0.72973	8.97914e-83
cg00249974	TMEM79	transmembrane protein 79	1stExon;Body;5'UTR	Open Sea	1	-	NO	-0.143767	0.00751932	2	0.000253	-0.666924	1.65379e-05	-0.09	0.0247	2.04082	< 1e-07	-0.631757	4.67067e-56
cg04350571	LYNX1	Ly6/neurotoxin 1	3'UTR;3'UTR;3'UTR;Body	N_Shelf	8	-	NO	-0.14285	0.00181941	1.5625	0.0141	-0.604563	0.000152578	-0.09	0.0226	1.72414	< 1e-07	-0.447491	1.4974e-25
cg07645228	GTF2IRD1	GTF2I repeat domain containing 1	TSS1500;TSS1500	N_Shore	7	-	NO	-0.140632	0.00576025	1.51515	0.000379	-0.496438	0.00282418	NA	NA	1.35135	< 1e-07	NA	NA
cg27377632	FSTL3	follistatin-like 3 (secreted glycoprotein)	Body	N_Shore	19	-	NO	-0.139849	0.00413038	1.51515	0.00487	-0.469003	0.00514249	-0.18	1.02e-05	2.5641	< 1e-07	-0.683271	8.59746e-69
cg10809485	FAM150A	family with sequence similarity 150, member A	Body	Open Sea	8	-	YES	-0.139405	0.0138924	2.32558	0.00487	-0.64823	3.39216e-05	-0.19	8.04e-05	1.5873	< 1e-07	-0.421237	1.53806e-22
cg04280548	TRIM29	tripartite motif containing 29	Body	Open Sea	11	-	NO	-0.138687	0.00629541	1.88679	0.0221	-0.514928	0.00183265	-0.17	2.07e-05	5	< 1e-07	-0.651718	1.06995e-60
cg09314734	RAB15	RAB15, member RAS oncogene family	Body	Open Sea	14	-	YES	-0.138021	0.000304049	1.72414	0.000253	-0.459294	0.00628585	NS	NS	1.2987	< 1e-07	-0.345244	3.43465e-15
cg23505644	CDSN	corneodesmosin	TSS1500;5'UTR	Open Sea	6	-	NO	-0.135899	0.00147264	2.77778	0.000175	-0.768699	1.09917e-07	-0.12	0.000521	4.16667	< 1e-07	-0.782015	1.80514e-102
cg10604040	OVOL1	ovo-like zinc finger 1	Body	S_Shelf	11	-	NO	-0.13505	0.00532453	1.81818	0.0438	-0.452976	0.00714152	NS	NS	1.44928	< 1e-07	-0.412975	1.20603e-21
cg07700491	KLK12	kallikrein-related peptidase 12	Body;Body;Body	S_Shore	19	-	NO	-0.132568	0.000444468	5	0.00112	-0.642996	4.1125e-05	NA	NA	3.57143	< 1e-07	NA	NA
cg00355019	TRIM29	tripartite motif containing 29	Body	Open Sea	11	-	NO	-0.131358	0.00486221	1.88679	0.0221	-0.476069	0.00442734	-0.19	1.53e-05	5	< 1e-07	-0.614926	2.11632e-52
cg15073164	CYSRT1	cysteine-rich tail protein 1	TSS200	S_Shore	9	-	NO	-0.130211	0.00282771	1.88679	0.00518	-0.440033	0.0092084	-0.09	0.036	2.38095	< 1e-07	-0.655379	1.38002e-61
cg23414387	CYP4B1	cytochrome P450, family 4, subfamily B, polypeptide 1	1stExon;1stExon	Open Sea	1	-	NO	-0.130099	0.00510483	2.27273	0.0392	-0.703163	3.52412e-06	-0.1	0.00571	1.5873	2.13e-05	-0.480234	1.08026e-29
cg03928887	PLCD3	phospholipase C, delta 3	Body	S_Shore	17	-	YES	-0.127376	0.0092278	1.53846	0.0425	-0.724381	1.27689e-06	-0.15	0.000239	3.33333	< 1e-07	-0.792172	6.13159e-107
cg19318380	KLK11	kallikrein-related peptidase 11	Body;5'UTR;TSS200;5'UTR	Open Sea	19	-	YES	-0.126278	0.00643584	5.55556	0.00197	-0.688983	6.62401e-06	NS	NS	8.33333	< 1e-07	-0.741563	8.25172e-87
cg02697979	ABTB2	ankyrin repeat and BTB (POZ) domain containing 2	Body	Open Sea	11	-	YES	-0.125853	0.0207768	1.5625	0.0122	-0.592195	0.000224649	-0.18	2.72e-05	3.33333	< 1e-07	-0.772623	1.51201e-98
cg06321045	CDSN	corneodesmosin	TSS200;5'UTR	Open Sea	6	-	NO	-0.125531	0.00210972	2.77778	0.000175	-0.747756	3.72791e-07	-0.14	0.00054	4.16667	< 1e-07	-0.817984	1.62278e-119
cg03992638	CXXC5	CXXC finger protein 5	5'UTR	N_Shelf	5	-	NO	-0.125518	0.0248007	1.6129	0.00136	-0.627188	7.2023e-05	-0.16	0.000447	1.38889	< 1e-07	-0.423893	7.8364e-23
cg23843180	NGEF	neuronal guanine nucleotide exchange factor	5'UTR	Open Sea	2	-	YES	-0.125314	0.00802351	1.78571	0.00844	-0.406465	0.0170585	NS	NS	5.88235	< 1e-07	-0.344871	3.69291e-15
cg17852932	PDLIM4	PDZ and LIM domain 4	Body;Body	S_Shelf	5	-	YES	-0.124883	0.0160482	2.43902	0.000253	-0.641741	4.30456e-05	NA	NA	6.25	< 1e-07	NA	NA
cg19979738	TMPRSS6	transmembrane protease, serine 6	Body	S_Shelf	22	-	NO	-0.123517	0.0135238	2.38095	0.00031	-0.52043	0.00160379	NA	NA	28.5714	< 1e-07	NA	NA
cg13493001	LCN12	lipocalin 12	TSS1500	N_Shore	9	-	NO	-0.121423	0.00850069	1.66667	0.012	-0.603374	0.000158467	-0.07	0.0245	1.31579	0.000231	-0.557125	2.22815e-41
cg12001120	WNT10A	wingless-type MMTV integration site family, member 10A	Body	S_Shelf	2	-	NO	-0.119802	0.00133446	1.92308	0.00777	-0.49306	0.00304853	-0.07	0.0268	9.09091	< 1e-07	-0.447775	1.38473e-25
cg05954120	TMEM79	transmembrane protein 79	Body;5'UTR	Open Sea	1	-	NO	-0.119684	0.00405748	2	0.000253	-0.758797	1.98817e-07	-0.11	0.000324	2.04082	< 1e-07	-0.749409	1.30545e-89
cg23573900	CXXC5	CXXC finger protein 5	5'UTR	Island	5	-	YES	-0.119216	0.0235104	1.6129	0.00136	-0.361003	0.0359429	NS	NS	1.38889	< 1e-07	-0.166322	0.000214006
cg15757292	TRIM29	tripartite motif containing 29	Body	Open Sea	11	-	NO	-0.117654	0.00113977	1.88679	0.0221	-0.470549	0.00497806	NA	NA	5	< 1e-07	NA	NA
cg16442712	KIAA1217	KIAA1217	Body;Body;Body;Body	Open Sea	10	-	YES	-0.117539	0.0160118	1.6129	0.00144	-0.353588	0.0402244	-0.08	0.00323	1.88679	< 1e-07	-0.245982	3.35589e-08
cg22352499	SEC14L2	SEC14-like 2 (S. cerevisiae)	Body;3'UTR	Open Sea	22	-	NO	-0.117134	0.00653197	1.72414	0.0211	-0.654401	2.69047e-05	-0.13	3.52e-05	1.69492	< 1e-07	-0.561192	4.3882e-42
cg04714466	SULT2B1	sulfotransferase family, cytosolic, 2B, member 1	Body	N_Shelf	19	-	NO	-0.116874	0.0169777	1.66667	0.0179	-0.407099	0.0168702	-0.08	0.0349	2.77778	< 1e-07	-0.565073	9.11079e-43
cg27475365	TPD52L1	tumor protein D52-like 1	5'UTR;Body;Body;Body	S_Shore	6	RDMR	NO	-0.116782	0.0149358	1.6129	0.0225	-0.645279	3.78281e-05	-0.09	0.0115	1.72414	< 1e-07	-0.568579	2.16345e-43
cg18552334	KLK6	kallikrein-related peptidase 6	TSS1500;1stExon;5'UTR;TSS1500	Open Sea	19	-	NO	-0.115298	0.000193329	2.5641	0.00726	-0.568917	0.000446552	-0.08	0.0449	9.09091	< 1e-07	-0.643283	1.07686e-58
cg03229682	PC	pyruvate carboxylase	5'UTR;5'UTR	N_Shore	11	-	NO	-0.11453	0.0435232	1.5625	0.0197	-0.51859	0.0016774	NA	NA	1.75439	< 1e-07	NA	NA
cg00975971	ANKH	ANKH inorganic pyrophosphate transport regulator	Body	Open Sea	5	-	YES	-0.114264	0.00323101	1.6129	0.0335	-0.586902	0.000263839	-0.12	0.00129	1.63934	< 1e-07	-0.505995	2.78941e-33
cg21637761	SPECC1	sperm antigen with calponin homology and coiled-coil domains 1	Body;Body;Body;Body	Open Sea	17	-	YES	-0.112572	0.0415341	1.5625	0.0341	-0.38609	0.0241135	-0.16	9.29e-05	1.96078	< 1e-07	-0.57927	2.4207e-45
cg01205165	ETNK2	ethanolamine kinase 2	Body	N_Shore	1	-	NO	-0.111506	0.00277692	1.66667	0.000175	-0.511879	0.00197142	NA	NA	2	< 1e-07	NA	NA
cg21707633	SCD5	stearoyl-CoA desaturase 5	Body;Body	Open Sea	4	-	YES	-0.110494	0.0142298	1.69492	0.0123	-0.413387	0.015095	-0.18	9.91e-05	1.20482	0.000628	-0.231114	2.23846e-07
cg01305625	PDLIM4	PDZ and LIM domain 4	Body;Body	Island	5	-	NO	-0.11011	0.0136105	2.43902	0.000253	-0.541999	0.000929871	-0.12	0.000447	6.25	< 1e-07	-0.796673	8.8213e-109
cg16545821	ETNK2	ethanolamine kinase 2	Body	N_Shore	1	-	NO	-0.109842	0.0381298	1.66667	0.000175	-0.735075	7.38614e-07	NS	NS	2	< 1e-07	-0.75301	6.23514e-91
cg05132999	TTC39A	tetratricopeptide repeat domain 39A	Body	S_Shore	1	-	NO	-0.109549	0.0384707	1.5873	0.0358	-0.381286	0.0260874	-0.08	0.0191	1.17647	0.00951	-0.273249	7.41735e-10
cg06375539	GJB3	gap junction protein, beta 3, 31kDa	5'UTR;5'UTR	N_Shore	1	-	NO	-0.108484	0.000593518	1.96078	0.00182	-0.571607	0.000413542	-0.11	7.74e-05	5.55556	< 1e-07	-0.569194	1.67824e-43
cg14096207	SUSD4	sushi domain containing 4	Body	Open Sea	1	DMR	NO	-0.107877	0.0463935	1.88679	0.0118	-0.548018	0.000793417	-0.19	1.34e-05	2.08333	< 1e-07	-0.522053	1.12044e-35
cg18184218	KIAA1217	KIAA1217	Body;Body;Body	Open Sea	10	-	NO	-0.105975	0.00865076	1.6129	0.00144	-0.601911	0.000165995	-0.18	0.000117	1.88679	< 1e-07	-0.572923	3.55528e-44
cg00437969	TRIM29	tripartite motif containing 29	TSS1500	S_Shore	11	-	YES	-0.105899	0.0328997	1.88679	0.0221	-0.348225	0.0435707	-0.08	0.0263	5	< 1e-07	-0.52337	7.0333e-36
cg02378006	UNC5B	unc-5 homolog B (C. elegans)	Body	Open Sea	10	DMR	YES	-0.10497	0.000620374	1.51515	0.0374	-0.539051	0.00100394	NS	NS	1.51515	< 1e-07	-0.520221	2.13422e-35
cg13919358	TPD52L1	tumor protein D52-like 1	Body;Body;Body;Body	Open Sea	6	-	YES	-0.104948	0.00156995	1.6129	0.0225	-0.383206	0.0252832	NS	NS	1.72414	< 1e-07	-0.307588	3.21574e-12
cg05267952	KLK11	kallikrein-related peptidase 11	Body;5'UTR;TSS200;5'UTR	Open Sea	19	-	YES	-0.10485	0.00200595	5.55556	0.00197	-0.662751	1.94985e-05	NS	NS	8.33333	< 1e-07	-0.681076	3.39123e-68
cg18389931	UNC5B	unc-5 homolog B (C. elegans)	Body	S_Shore	10	-	NO	-0.104809	0.0014431	1.51515	0.0374	-0.58176	0.000307631	-0.08	0.00503	1.51515	< 1e-07	-0.483146	4.39646e-30
cg19534945	LCN12	lipocalin 12	Body	Island	9	-	NO	-0.104441	0.0349999	1.66667	0.012	-0.528068	0.00132772	-0.07	0.0249	1.31579	0.000231	-0.587663	6.32269e-47
cg27581031	TMEM92	transmembrane protein 92	TSS1500	N_Shore	17	-	YES	-0.104258	0.0119951	1.96078	0.00659	-0.386361	0.0240056	-0.09	0.0028	9.09091	< 1e-07	-0.632414	3.32636e-56
cg14784253	NOD1	nucleotide-binding oligomerization domain containing 1	Body	Open Sea	7	-	YES	-0.103553	0.0324994	1.5873	0.0197	-0.350634	0.0420412	NA	NA	3.22581	< 1e-07	NA	NA
cg08814947	KLK11	kallikrein-related peptidase 11	Body;5'UTR;TSS200;5'UTR	Open Sea	19	-	YES	-0.103254	0.00477692	5.55556	0.00197	-0.588332	0.000252686	NS	NS	8.33333	< 1e-07	-0.640933	3.79352e-58
cg15380890	BNIPL	BCL2/adenovirus E1B 19kD interacting protein like	TSS200;TSS200	Open Sea	1	-	NO	-0.102441	0.0378033	2	0.00458	-0.510105	0.00205627	-0.09	0.0105	2.08333	< 1e-07	-0.641901	2.2621e-58
cg18015534	TRIM29	tripartite motif containing 29	Body	Open Sea	11	-	NO	-0.102306	0.0201335	1.88679	0.0221	-0.560721	0.000562	-0.09	0.00763	5	< 1e-07	-0.593804	4.10234e-48
cg00295293	JPH1	junctophilin 1	TSS1500	S_Shore	8	RDMR	NO	-0.100479	0.0497942	2	0.00613	-0.518114	0.00169688	NS	NS	1.63934	< 1e-07	-0.317907	5.41742e-13
cg00474889	TRIM22	tripartite motif containing 22	1stExon;5'UTR	Open Sea	11	-	NO	0.100289	0.0420229	-1.53	0.0476	-0.33888	0.0499337	NA	NA	1.38889	7.39e-07	NA	NA
cg04069927	TMEM154	transmembrane protein 154	TSS200	Open Sea	4	-	NO	0.100649	0.0148823	-1.81	0.0215	-0.444001	0.00852669	NS	NS	1.38889	3.86e-05	-0.322975	2.20192e-13
cg18685879	PXYLP1	2-phosphoxylose phosphatase 1	3'UTR;3'UTR	Open Sea	3	-	YES	0.102413	0.0151076	-1.57	0.0291	-0.511786	0.00197577	NS	NS	-1.36	< 1e-07	-0.37798	4.02272e-18
cg00174992	NOSTRIN	nitric oxide synthase trafficking	5'UTR;5'UTR;1stExon;5'UTR;5'UTR;1stExon;1stExon	Open Sea	2	-	YES	0.103947	0.0048468	-2.37	< 1e-07	-0.491795	0.00313646	-0.05	0.0269	-1.71	< 1e-07	-0.354217	5.83124e-16
cg06630241	SOCS2	suppressor of cytokine signaling 2	Body	S_Shore	12	-	NO	0.104614	0.000936091	-1.83	0.00102	-0.548617	0.000780872	NS	NS	-1.55	< 1e-07	-0.205228	4.54327e-06
cg08275025	IFITM1	interferon induced transmembrane protein 1	Body	N_Shore	11	-	NO	0.104947	0.0102456	-1.61	0.0057	-0.347805	0.0438419	NS	NS	NA	NS	-0.501514	1.23528e-32
cg19244029	KCNAB1	potassium channel, voltage gated subfamily A regulatory beta subunit 1	Body;Body;Body	Open Sea	3	-	YES	0.108711	0.0155242	-2.08	0.0255	-0.41547	0.0145427	NS	NS	-3.84	< 1e-07	0.0278206	0.538547
cg04846710	LIX1L	Lix1 homolog (chicken) like	Body	S_Shore	1	-	NO	0.109052	0.0128211	-1.54	0.00118	-0.350219	0.0423017	NS	NS	-1.29	< 1e-07	-0.536483	6.08663e-38
cg25694915	NOSTRIN	nitric oxide synthase trafficking	5'UTR;TSS200;TSS200;TSS200	Open Sea	2	-	YES	0.113828	0.000718148	-2.37	< 1e-07	-0.47976	0.00408913	NS	NS	-1.71	< 1e-07	-0.404777	8.80404e-21
cg16780603	NOSTRIN	nitric oxide synthase trafficking	5'UTR;TSS200;TSS200;TSS200	Open Sea	2	-	YES	0.113908	0.0100864	-2.37	< 1e-07	-0.447828	0.00791041	-0.06	0.0438	-1.71	< 1e-07	-0.307668	3.17271e-12
cg14967066	IFITM1	interferon induced transmembrane protein 1	1stExon	N_Shore	11	RDMR	NO	0.116857	0.00731266	-1.61	0.0057	-0.595964	0.000199998	NS	NS	NA	NS	-0.609947	2.32018e-51
cg10925082	ARHGDIB	Rho GDP dissociation inhibitor (GDI) beta	TSS200	Open Sea	12	-	NO	0.118265	0.0232283	-1.67	0.00253	-0.606004	0.000145699	NS	NS	NA	NS	-0.492591	2.24098e-31
cg11821200	PTGER4	prostaglandin E receptor 4 (subtype EP4)	Body	S_Shelf	5	-	NO	0.118768	0.00360108	-2.12	0.0137	-0.71155	2.38464e-06	0.09	0.0454	1.44928	1.05e-05	-0.524793	4.24359e-36
cg07687131	SOCS2	suppressor of cytokine signaling 2	Body	S_Shore	12	-	NO	0.119261	0.00314952	-1.83	0.00102	-0.452929	0.00714817	NS	NS	-1.55	< 1e-07	-0.221955	6.77353e-07
cg21497208	KCNAB1	potassium channel, voltage gated subfamily A regulatory beta subunit 1	Body;Body;Body	S_Shelf	3	-	NO	0.120007	0.00897436	-2.08	0.0255	-0.738891	6.0371e-07	NS	NS	-3.84	< 1e-07	-0.83396	2.37853e-128
cg18284089	TMEM154	transmembrane protein 154	TSS200	Open Sea	4	-	NO	0.121326	0.00894802	-1.81	0.0215	-0.376006	0.0284087	NS	NS	1.38889	3.86e-05	-0.256618	7.99053e-09
cg15450139	ARHGDIB	Rho GDP dissociation inhibitor (GDI) beta	TSS200	Open Sea	12	-	NO	0.122251	0.0107853	-1.67	0.00253	-0.683036	8.54243e-06	NS	NS	NA	NS	-0.581305	1.24218e-45
cg03141298	TMEM71	transmembrane protein 71	5'UTR;5'UTR	Open Sea	8	-	YES	0.126086	0.00601543	-1.71	0.0037	-0.583977	0.000288018	NS	NS	1.25	0.00699	-0.698719	3.84813e-73
cg21406786	FBN1	fibrillin 1	Body	Open Sea	15	-	YES	0.127552	0.000309991	-1.85	0.0152	-0.528869	0.00130132	NS	NS	NA	NS	-0.200862	7.28263e-06
cg03075966	GRK5	G protein-coupled receptor kinase 5	Body	Open Sea	10	-	YES	0.127937	0.00989422	-1.6	0.00919	-0.640919	4.43468e-05	NS	NS	-1.13	0.024	-0.637259	2.65784e-57
cg27159719	TMEM71	transmembrane protein 71	1stExon;5'UTR;1stExon;5'UTR	Open Sea	8	-	YES	0.128659	0.00597969	-1.71	0.0037	-0.630575	6.40407e-05	NS	NS	1.25	0.00699	-0.72516	2.85528e-81
cg09479286	NOSTRIN	nitric oxide synthase trafficking	5'UTR;1stExon;1stExon;1stExon;Body	Open Sea	2	-	YES	0.129455	0.00489044	-2.37	< 1e-07	-0.347543	0.0440122	-0.09	0.0249	-1.71	< 1e-07	-0.247045	2.91617e-08
cg03762694	SGK1	serum/glucocorticoid regulated kinase 1	Body;TSS1500	S_Shore	6	RDMR	NO	0.132347	0.014527	-1.92	0.00247	-0.452831	0.00716227	NS	NS	-1.59	< 1e-07	-0.23541	1.31037e-07
cg12320198	ITPR1	inositol 1,4,5-trisphosphate receptor, type 1	5'UTR;5'UTR;5'UTR	Open Sea	3	-	YES	0.132897	0.00316471	-2.31	0.00201	-0.760838	1.76361e-07	NA	NA	-2.83	< 1e-07	NA	NA
cg01329005	BST2	bone marrow stromal cell antigen 2	TSS1500	Open Sea	19	-	YES	0.13523	0.00618195	-1.7	0.0462	-0.63963	4.64576e-05	NS	NS	NA	NS	-0.537789	3.75003e-38
cg15633369	PRKG1	protein kinase, cGMP-dependent, type I	Body;Body	Open Sea	10	-	YES	0.137848	0.00067247	-1.64	0.0462	-0.438928	0.00940643	NS	NS	-1.91	< 1e-07	-0.28894	6.76131e-11
cg10087172	ARHGDIB	Rho GDP dissociation inhibitor (GDI) beta	5'UTR;1stExon	Open Sea	12	-	NO	0.142258	0.00198456	-1.67	0.00253	-0.689121	6.58468e-06	NS	NS	NA	NS	-0.595586	1.8343e-48
cg25117600	SLC2A9	solute carrier family 2 (facilitated glucose transporter), member 9	TSS200;Body	S_Shelf	4	-	NO	0.144561	0.00130487	-1.51	0.0037	-0.694993	5.09164e-06	0.11	0.0484	-1.22	1.31e-05	-0.623092	3.7982e-54
cg19826026	ARHGDIB	Rho GDP dissociation inhibitor (GDI) beta	5'UTR	Open Sea	12	DMR	NO	0.148745	0.0178285	-1.67	0.00253	-0.617998	9.83866e-05	NS	NS	NA	NS	-0.523591	6.50382e-36
cg20917083	ARHGDIB	Rho GDP dissociation inhibitor (GDI) beta	5'UTR	Open Sea	12	DMR	NO	0.154573	0.000522157	-1.67	0.00253	-0.698785	4.29875e-06	NS	NS	NA	NS	-0.584274	2.79018e-46
cg10967430	ARHGAP24	Rho GTPase activating protein 24	Body;Body;Body	Open Sea	4	-	YES	0.159264	5.46964e-05	-2.36	0.00109	-0.495403	0.00289137	NA	NA	-2.86	< 1e-07	NA	NA
cg25505106	FBN1	fibrillin 1	Body	N_Shore	15	RDMR	NO	0.164666	0.000514248	-1.85	0.0152	-0.619254	9.43331e-05	0.13	0.0173	NA	NS	-0.61746	6.15609e-53
cg06632214	IFITM1	interferon induced transmembrane protein 1	1stExon;5'UTR	N_Shore	11	RDMR	NO	0.170463	0.00187997	-1.61	0.0057	-0.439933	0.00922624	NS	NS	NA	NS	-0.542876	2.70319e-38
cg02649547	PLCE1	phospholipase C, epsilon 1	TSS200;Body	Open Sea	10	-	NO	0.181257	1.9998e-05	-2.02	0.00405	-0.481942	0.00389982	NS	NS	-1.26	0.00149	-0.334919	2.4656e-14
cg02361027	LRP2	low density lipoprotein receptor-related protein 2	Body	N_Shore	2	-	NO	0.182138	0.00182072	-2.05	0.000759	-0.676262	1.13332e-05	0.17	0.0485	-2.36	< 1e-07	-0.723265	1.17421e-80
cg16393012	ARHGDIB	Rho GDP dissociation inhibitor (GDI) beta	5'UTR	Open Sea	12	DMR	NO	0.184565	0.00538028	-1.67	0.00253	-0.625113	7.73451e-05	NS	NS	NA	NS	-0.500572	1.68434e-32
cg00851111	GREB1	growth regulation by estrogen in breast cancer 1	Body	N_Shore	2	-	NO	-0.160787	0.000432514	-3.91	0.0193	0.581694	0.00030824	NS	NS	NA	NS	0.36595	5.26187e-17
cg12591625	OPCML	opioid binding protein/cell adhesion molecule-like	Body	S_Shore	11	-	NO	-0.140429	0.0126177	-6.88	0.00726	0.377269	0.0278386	-0.14	0.00531	NA	NS	0.334898	2.47557e-14
cg21752536	GREB1	growth regulation by estrogen in breast cancer 1	Body	Island	2	-	NO	-0.137788	0.000308861	-3.91	0.0193	0.544475	0.000871427	NS	NS	NA	NS	0.314992	9.02333e-13
cg10980102	VWF	von Willebrand factor	Body	Island	12	-	YES	-0.136257	0.0215014	-1.79	0.0477	0.36507	0.0337562	NS	NS	-1.32	5.24e-05	0.0704678	0.118897
cg17595386	GREB1	growth regulation by estrogen in breast cancer 1	Body	Island	2	-	NO	-0.13446	0.000553769	-3.91	0.0193	0.360466	0.0362398	NS	NS	NA	NS	0.211833	2.18211e-06
cg00770443	WSCD2	WSC domain containing 2	Body	Open Sea	12	-	NO	-0.12741	0.00142033	-2.54	0.0461	0.663432	1.89844e-05	-0.13	0.000209	-8.42	< 1e-07	0.737062	3.0036e-85
cg04745004	OPCML	opioid binding protein/cell adhesion molecule-like	Body	Open Sea	11	-	NO	-0.125466	0.0272305	-6.88	0.00726	0.373506	0.0295655	NA	NA	NA	NS	NA	NA
cg19074393	EBF3	early B-cell factor 3	Body	N_Shelf	10	-	NO	-0.122751	0.00326847	-1.6	0.0206	0.42565	0.0120809	NS	NS	-1.49	< 1e-07	0.226011	4.17218e-07
cg01085830	GREB1	growth regulation by estrogen in breast cancer 1	Body	Island	2	-	NO	-0.121313	0.0169418	-3.91	0.0193	0.62827	6.93803e-05	NS	NS	NA	NS	0.136718	0.00239729
cg04098891	NPR3	natriuretic peptide receptor 3	Body	S_Shore	5	-	NO	-0.117047	0.00167237	-3.84	0.000175	0.352839	0.040679	NS	NS	-2.33	< 1e-07	0.104165	0.0209691
cg25772418	ADGRD1	adhesion G protein-coupled receptor D1	Body	S_Shelf	12	-	NO	-0.116517	0.00342147	-2.74	0.00153	0.403272	0.0180339	NS	NS	-1.57	1.52e-07	0.170126	0.000152004
cg14259208	COL15A1	collagen, type XV, alpha 1	Body	Open Sea	9	-	YES	-0.114842	0.0263729	-1.67	0.0164	0.537803	0.00103683	NA	NA	NA	NS	NA	NA
cg15784814	NFATC1	nuclear factor of activated T-cells, cytoplasmic, calcineurin-dependent 1	Body;5'UTR;Body;Body;Body	Island	18	-	NO	-0.114142	0.0269011	-1.72	0.0158	0.47046	0.00498738	NS	NS	-1.27	7.16e-06	0.367461	3.83225e-17
cg17868128	PRKCA	protein kinase C, alpha	Body	Open Sea	17	-	YES	-0.112728	0.0206963	-1.75	0.0233	0.586643	0.000265899	-0.11	0.00123	-1.59	< 1e-07	0.28983	5.8755e-11
cg07551060	GRK5	G protein-coupled receptor kinase 5	Body	Open Sea	10	-	YES	-0.107944	0.0390775	-1.6	0.00919	0.492037	0.00311949	-0.17	0.000142	-1.13	0.024	0.100914	0.025344
cg05348776	CLMN	calmin (calponin-like, transmembrane)	Body	Open Sea	14	-	NO	-0.105683	0.0270105	-1.9	0.00787	0.442832	0.00872299	NS	NS	-1.71	< 1e-07	-0.00267251	0.952898
cg14666397	RUNX1T1	runt-related transcription factor 1; translocated to, 1 (cyclin D-related)	Body;Body;5'UTR;1stExon;5'UTR	Open Sea	8	-	NO	-0.10015	0.0269984	-1.93	0.00322	0.602522	0.000162813	NS	NS	-1.26	0.00561	0.123424	0.00617402
cg13299698	NPR3	natriuretic peptide receptor 3	Body	Open Sea	5	DMR	NO	-0.100136	0.0229696	-3.84	0.000175	0.490609	0.00322085	NA	NA	-2.33	< 1e-07	NA	NA
cg25399162	CELF4	CUGBP, Elav-like family member 4	3'UTR;3'UTR;3'UTR;3'UTR	Island	18	-	NO	0.109527	0.0175808	3.22581	0.00144	0.363879	0.0343848	NS	NS	2.32558	< 1e-07	0.313865	1.09733e-12
cg10275315	BNC1	basonuclin 1	TSS1500	S_Shore	15	-	NO	0.113993	0.00336163	2.77778	0.0152	0.351717	0.0413673	NS	NS	6.66667	< 1e-07	0.281118	2.27378e-10
cg22861369	PDLIM4	PDZ and LIM domain 4	3'UTR;3'UTR	S_Shore	5	-	NO	0.137312	6.98461e-05	2.43902	0.000253	0.553249	0.000689535	0.13	0.00138	6.25	< 1e-07	0.624497	1.8785e-54
cg15909981	TMPRSS6	transmembrane protease, serine 6	Body	Island	22	-	YES	0.148157	0.000911142	2.38095	0.00031	0.702056	3.70697e-06	0.13	0.0103	28.5714	< 1e-07	0.678212	1.99816e-67
cg12222588	CELF4	CUGBP, Elav-like family member 4	3'UTR;3'UTR;3'UTR;3'UTR	Island	18	-	NO	0.206507	9.78183e-06	3.22581	0.00144	0.565408	0.000493111	NS	NS	2.32558	< 1e-07	0.347126	2.37912e-15
