# Supplementary material for: Integrated data analysis reveals potential drivers and pathways disrupted by DNA methylation in papillary thyroid carcinomas
Source: Clin Epigenetics. 2017 May 2;9:45. doi: 10.1186/s13148-017-0346-2 (PMC5414166; doi:10.1186/s13148-017-0346-2)
Supplement: Supplementary file 10 — .Association between the markers selected for validation and clinical features. Legend. FC fold change of PTC/NT, Delta pyrosequencing methylation percentage of PTC minus NT, ETE extrathyroidal extension; in bold: significant p value (t test <0.05); bold and underline: significant p value after Bonferroni correction (t test p < 0.0042). (XLSX 12 kb) [file 13148_2017_346_MOESM10_ESM.xlsx]

## Sheet: Table S8
Clinical Features	ERBB3		FGF1		FGFR2		GABRB2		HMGA2		RDH5
Methylation	Delta	P	Delta	P	Delta	P	Delta	P	Delta	P	Delta	P
ETE	-0.12	0.964	-6.72	0.034	1.74	0.574	-1.09	0.501	-7.55	0.253	-2.36	0.252
Gender	3.99	0.183	-1.03	0.784	-1.31	0.713	-0.88	0.634	1.45	0.887	0.2	0.937
Age	-2.87	0.289	-0.13	0.969	0.03	0.992	1.18	0.477	4.03	0.697	0.14	0.951
Recurrence	-0.08	0.980	-3.05	0.434	1.48	0.688	1.91	0.329	-0.98	0.944	0.31	0.908
Follicular variant	0.77	0.799	1.46	0.675	-2.21	0.515	2.33	0.194	5.35	0.531	1.95	0.427
Multifocality	-2.48	0.351	-5.01	0.121	-1.63	0.598	-0.73	0.655	-4.69	0.514	-2.74	0.147
T>1cm	-0.07	0.980	-2.61	0.417	-0.55	0.859	-4.25	0.008	-3.38	0.625	-0.32	0.882
Vessel invasion	5.08	0.212	-7.34	0.145	1.78	0.723	-3.14	0.039	-24.13	0.007	-2.29	0.521
Thyroiditis	-4.21	0.180	0.17	0.963	-0.04	0.991	1.78	0.353	4.84	0.503	0.74	0.777
Node metastasis	0.40	0.887	-5.35	0.107	3.16	0.266	-2.1	0.218	-11.71	0.158	-2.67	0.224
BRAF mutation	-1.82	0.497	-12.81	0.000	0.23	0.940	-5.12	0.001	-7.97	0.238	-6.68	0.001
RET inversion	6.69	0.117	2.47	0.584	8.48	0.062	-2.43	0.139	-1.66	0.846	4.4	0.221
Expression	FC	P	FC	P	FC	P	FC	P	FC	P	FC	P
ETE	1.22	0.177	0.84	0.440	0.81	0.198	1.43	0.135	1.27	0.238	1.14	0.245
Gender	1.07	0.697	1.03	0.912	1.35	0.116	1.05	0.810	0.86	0.538	1.06	0.673
Age	1.11	0.495	1.02	0.938	0.93	0.679	1.14	0.592	1.20	0.389	1.11	0.364
Recurrence	1.16	0.413	0.78	0.387	0.91	0.662	0.85	0.584	0.87	0.574	0.81	0.141
Follicular variant	0.64	0.007	1.47	0.130	1.25	0.221	0.84	0.522	0.83	0.406	0.91	0.460
Multifocality	1.14	0.339	0.94	0.782	1.14	0.441	1.35	0.164	1.11	0.608	1.17	0.167
T>1cm	0.92	0.559	0.71	0.100	0.87	0.400	0.93	0.763	1.26	0.258	1.14	0.264
Vessel invasion	1.52	0.090	0.44	0.033	0.53	0.018	1.8	0.143	1.89	0.058	1.04	0.846
Thyroiditis	0.78	0.131	0.98	0.924	0.72	0.069	0.65	0.109	1.37	0.168	0.87	0.293
Node metastasis	1.04	0.805	1.02	0.924	1.04	0.799	1.29	0.303	1.28	0.241	0.84	0.129
BRAF mutation	2.25	0.000	1.03	0.913	1.23	0.195	2.34	0.001	1.07	0.746	1.21	0.089
RET inversion	0.67	0.073	1.33	0.403	0.72	0.177	1.46	0.288	1.52	0.159	0.81	0.212
